# Supplementary material for: Proteomic Profiling of Thigh Meat at Different Ages of Chicken for Meat Quality and Development
Source: Foods. 2023 Jul 30;12(15):2901. doi: 10.3390/foods12152901 (PMC10418907; doi:10.3390/foods12152901)
Supplement: Supplementary file 1 [file foods-12-02901-s001.zip]

Archive with 14 entries (12 files):
- figure supplementary/
- figure supplementary/Figure S1 The detected proteins were extremely distinguishable between samples of the different post-laying age.png
- figure supplementary/Figure S2 GO annotations analysis for all detected proteins.tif
- figure supplementary/Figure S3 KEGG annotations analysis for all detected proteins.tif
- figure supplementary/Figure S4 Volcano plots of the univariate statistical analysis results.tif
- figure supplementary/Figure S5 Heatmap of the 341 differential expressed proteins in the three different post-laying ages (D150, D300 and D450) of thigh meat.tif
- figure supplementary/Figure S6 Relative expression levels of selected proteins measured by PRM and TMT in the three comparison groups.tif
- table supplementary/
- table supplementary/Table S1 The identified 73,624 match spectra, 35,421 peptides and 4465 proteins list in skinless thigh meat of BYC by TMT.xls
- table supplementary/Table S2 Gene Ontology (GO) analysis of 4465 proteins in skinless thigh meat of BYC.xlsx
- table supplementary/Table S3 Differentially expressed proteins for three comparison groups of D150 vs D300, D150 vs D450, and D300 vs D450.xls
- table supplementary/Table S4 The top 10 DEPs in D150 vs D300, D300 vs D450 and D150 vs D450 groups.xls
- table supplementary/Table S5 Differential expressed proteins for different subcluster.xls
- table supplementary/Table S6 GO and KEGG pathways enrichment analysis based  on the DEPs of D150, D300 and D450.xls
