# Supplementary material for: Proteomic Profiling of Thigh Meat at Different Ages of Chicken for Meat Quality and Development
Source: Foods. 2023 Jul 30;12(15):2901. doi: 10.3390/foods12152901 (PMC10418907; doi:10.3390/foods12152901)
Supplement: Supplementary file 1 [file foods-12-02901-s001.zip › table supplementary/Table S1 The identified 73,624 match spectra, 35,421 peptides and 4465 proteins list in skinless thigh meat of BYC by TMT.xls]

## Sheet: PSMs
Table S1 The identified 73,624 match spectra, 35,421 peptides and 4465 proteins list in skinless thigh meat of BYC by TMT
Checked	Confidence	Identifying Node	PSM Ambiguity	Annotated Sequence	Modifications	# Protein Groups	# Proteins	Master Protein Accessions	Protein Accessions	# Missed Cleavages	Charge	DeltaScore	DeltaCn	Rank	Search Engine Rank	m/z [Da]	MH+ [Da]	Theo. MH+ [Da]	DeltaM [ppm]	Deltam/z [Da]	Activation Type	MS Order	Isolation Interference [%]	Average Reporter S/N	Ion Inject Time [ms]	RT [min]	First Scan	Spectrum File	File ID	Abundance: 126	Abundance: 127C	Abundance: 128N	Abundance: 128C	Abundance: 129N	Abundance: 129C	Abundance: 130N	Abundance: 130C	Abundance: 131	Quan Info	XCorr	Percolator q-Value	Percolator PEP
FALSE	High	Sequest HT (A2)	Unambiguous	[K].vFDEVILVDILDSGDSAHLALLk.[R]	N-Term(TMT6plex); K23(TMT6plex)	1	2	A0A1D5PAA8	A0A1D5PAA8; Q5ZJQ0	0	3	0.852	0	1	1	980.894	2940.67	2940.67	-1.24	-0.00122	HCD (High Energy Collision Dissociation)	MS2	1.8437	63.7	96	95.5575	49711	Dg31ZJ_bjhb1_5.raw	F1.5	40.8	83.2	62.3	60.5	79.8	70.9	67.5	45.3	63.3		10.2	3.52262e-05	2.64878e-17
FALSE	High	Sequest HT (A2)	Unambiguous	[K].nFHEVMLALTVLETcVk.[N]	N-Term(TMT6plex); C15(Carbamidomethyl); K17(TMT6plex)	1	2	A0A3Q2UMT0	A0A3Q2UMT0; O12940	0	3	0.645	0	1	1	821.465	2462.38	2462.36	10.39	0.00853	HCD (High Energy Collision Dissociation)	MS2	89.0694	147	96	91.6634	48259	Dg31ZJ_bjhb1_14.raw	F1.14	192	166.3	140.3	147.3	119.7	164.5	141.4	132.6	119.1		5.38	3.523e-05	1.275e-05
FALSE	High	Sequest HT (A2)	Unambiguous	[R].tQSDGIQQAk.[V]	N-Term(TMT6plex); K10(TMT6plex)	1	2	F1P3S5	F1P3S5; P0CF65	0	2	0.5012	0	1	1	767.436	1533.86	1533.86	0.11	8e-05	HCD (High Energy Collision Dissociation)	MS2	16.3269	119.1	96	24.0049	11821	Dg31ZJ_bjhb1_15.raw	F1.15	145.3	128.5	123.8	114.4	120.1	115.8	106	109.5	108.5		4.03	3.523e-05	9.539e-06
FALSE	High	Sequest HT (A2)	Unambiguous	[K].aAIAQAGYTDk.[V]	N-Term(TMT6plex); K11(TMT6plex)	1	1	P07322	P07322	0	2	0.6682	0	1	1	783.946	1566.88	1566.89	-2.98	-0.00234	HCD (High Energy Collision Dissociation)	MS2	0	719.2	96	38.7357	19099	Dg31ZJ_bjhb1_7.raw	F1.7	657.9	750.7	648.4	772.8	724.8	840.3	819.3	628.2	630		4.46	3.523e-05	7.865e-06
FALSE	High	Sequest HT (A2)	Unambiguous	[K].tTHHVVHGLk.[E]	N-Term(TMT6plex); K10(TMT6plex)	1	1	A0A3Q2TS15	A0A3Q2TS15	0	4	0.7108	0	1	1	397.494	1586.95	1586.95	-0.12	-5e-05	HCD (High Energy Collision Dissociation)	MS2	20.4373	127.5	6.842	10.099	3654	Dg31ZJ_bjhb1_13.raw	F1.13	91.7	137.1	106.1	125.3	138.2	147.3	151.1	119.4	131.7		4.91	3.523e-05	2.53e-05
FALSE	High	Sequest HT (A2)	Unambiguous	[K].tTHHVVHGLk.[E]	N-Term(TMT6plex); K10(TMT6plex)	1	1	A0A3Q2TS15	A0A3Q2TS15	0	3	0.6591	0	1	1	529.655	1586.95	1586.95	-2.26	-0.0012	HCD (High Energy Collision Dissociation)	MS2	12.2185	96.9	96	10.1045	3657	Dg31ZJ_bjhb1_13.raw	F1.13	77.5	96.9	84.9	98.1	106.7	96.7	118.9	83.3	109		4.4	3.523e-05	1.809e-05
FALSE	High	Sequest HT (A2)	Unambiguous	[R].vIGSGcNLDSAR.[F]	N-Term(TMT6plex); C6(Carbamidomethyl)	1	3	E1BTT8	E1BTT8; P00340; A0A1D5NZ01	0	2	0.6333	0	1	1	739.389	1477.77	1477.76	5.26	0.00388	HCD (High Energy Collision Dissociation)	MS2	0	203.7	96	38.6048	19027	Dg31ZJ_bjhb1_7.raw	F1.7	72.3	81.8	170.1	115	270.8	141.1	519	148.8	314.5		3.6	3.523e-05	2.636e-06
FALSE	High	Sequest HT (A2)	Unambiguous	[R].aMAAQHGMEDDGSGkk.[Q]	N-Term(TMT6plex); K15(TMT6plex); K16(TMT6plex)	3	5	A0A1D5PH32; A0A1L1RYW9; O93510	F1NKF3; A0A1D5PH32; A0A1L1RYW9; O93510; A0A1D5PNS4	1	4	0.7845	0	1	1	580.805	2320.2	2320.2	-0.14	-8e-05	HCD (High Energy Collision Dissociation)	MS2	10.3652	152	49.227	23.7876	11701	Dg31ZJ_bjhb1_15.raw	F1.15	254.3	211.7	160.3	137.9	125.3	164.7	130.6	80.1	103		5.43	3.523e-05	8.004e-06
FALSE	High	Sequest HT (A2)	Unambiguous	[R].vAAQMLHGGGSR.[W]	N-Term(TMT6plex)	1	1	A0A1D5Q004	A0A1D5Q004	0	3	0.7876	0	1	1	471.593	1412.76	1412.76	1.26	0.00059	HCD (High Energy Collision Dissociation)	MS2	61.0907	126.7	96	23.6603	11632	Dg31ZJ_bjhb1_15.raw	F1.15	130.1	131.4	113	112.3	189.4	126.1	130.8	108.7	98.6		3.39	3.523e-05	2.123e-05
FALSE	High	Sequest HT (A2)	Unambiguous	[R].tVLcGTcGQPADk.[G]	N-Term(TMT6plex); C4(Carbamidomethyl); C7(Carbamidomethyl); K13(TMT6plex)	1	1	P13648	P13648	0	2	0.681	0	1	1	932.987	1864.97	1864.97	0.81	0.00076	HCD (High Energy Collision Dissociation)	MS2	0	85.7	96	38.4655	18950	Dg31ZJ_bjhb1_7.raw	F1.7	159.6	132	100.9	64.8	63.4	70	68.1	58	54.9		4.42	3.523e-05	1.703e-06
FALSE	High	Sequest HT (A2)	Unambiguous	[R].dADALIAGAPGAPmDVk.[C]	N-Term(TMT6plex); M14(Oxidation); K17(TMT6plex)	1	3	F1NNW0	Q02173; A0A1D5PKV3; F1NNW0	0	3	0.7193	0	1	1	696.049	2086.13	2086.13	3.56	0.00248	HCD (High Energy Collision Dissociation)	MS2	44.6833	44.8	96	67.2072	35359	Dg31ZJ_bjhb1_15.raw	F1.15	45.1	50.3	38.2	45.9	47.3	49.9	43	42.4	40.8		4.56	3.523e-05	2.677e-05
FALSE	High	Sequest HT (A2)	Unambiguous	[R].tVLcGTcGQPADk.[G]	N-Term(TMT6plex); C4(Carbamidomethyl); C7(Carbamidomethyl); K13(TMT6plex)	1	1	P13648	P13648	0	3	0.6223	0	1	1	622.329	1864.97	1864.97	3.03	0.00189	HCD (High Energy Collision Dissociation)	MS2	54.4663	215.6	96	38.4412	18937	Dg31ZJ_bjhb1_7.raw	F1.7	270.2	263.2	222.4	229.1	204.8	206.6	216.2	168.7	158.8		4.21	3.523e-05	6.468e-06
FALSE	High	Sequest HT (A2)	Unambiguous	[R].nAQQQESLLHATR.[M]	N-Term(TMT6plex)	1	1	R4GL30	R4GL30	0	3	0.793	0	1	1	575.645	1724.92	1724.92	-1.72	-0.00099	HCD (High Energy Collision Dissociation)	MS2	0	57.2	96	23.5959	11597	Dg31ZJ_bjhb1_15.raw	F1.15	61.2	70.5	57.1	57.6	56.3	47.8	57.1	48.2	59.1		6.28	3.523e-05	6.165e-07
FALSE	High	Sequest HT (A2)	Unambiguous	[K].lAFDVETGPcPVETSGTR.[S]	N-Term(TMT6plex); C10(Carbamidomethyl)	1	3	E1BY44	E1BY44; Q01841; O13265	0	3	0.7996	0	1	1	722.368	2165.09	2165.07	7	0.00505	HCD (High Energy Collision Dissociation)	MS2	32.8128	29.2	96	67.2217	35367	Dg31ZJ_bjhb1_15.raw	F1.15	37.3	32.3	26	28.6	31.7	29.1	25.7	24.9	27		5.49	3.523e-05	8.622e-06
FALSE	High	Sequest HT (A2)	Unambiguous	[K].iEDEQALGMQLQk.[K]	N-Term(TMT6plex); K13(TMT6plex)	6	13	Q8JG72; A0A1D5P603; A0A1D5NYC2; P02565; Q9DGM4; A0A1D5PUR6	Q8JG72; A0A1D5P603; A0A1D5NYC2; A0A1D5P525; Q9DGM5; P02565; P13538; Q8AY28; Q9PTY2; Q9DGM4; A0A1D5NVW6; R4GIG1; A0A1D5PUR6	0	3	0.716	0	1	1	654.366	1961.08	1961.08	2.44	0.00159	HCD (High Energy Collision Dissociation)	MS2	15.9443	162.3	96	67.2388	35376	Dg31ZJ_bjhb1_15.raw	F1.15	163.2	158.8	163.8	156.8	163.2	163.1	182	154	155.8		5	3.523e-05	5.881e-06
FALSE	High	Sequest HT (A2)	Unambiguous	[R].aQNMVGVGkPSHPTR.[A]	N-Term(TMT6plex); K9(TMT6plex)	1	2	A6BM71	A6BM71; A6BLM5	0	3	0.6821	0	1	1	679.717	2037.14	2037.14	-3.46	-0.00235	HCD (High Energy Collision Dissociation)	MS2	45.8238	106.7	96	23.5941	11596	Dg31ZJ_bjhb1_15.raw	F1.15	64.9	104.7	85.9	103	131.2	119.4	126	100.6	124.2		3.68	3.523e-05	1.116e-07
FALSE	High	Sequest HT (A2)	Unambiguous	[R].sPGAVNDEELk.[K]	N-Term(TMT6plex); K11(TMT6plex)	1	1	A0A1L1RNV8	A0A1L1RNV8	0	2	0.4475	0	1	1	808.948	1616.89	1616.89	-0.13	-0.0001	HCD (High Energy Collision Dissociation)	MS2	0	187	96	38.0778	18741	Dg31ZJ_bjhb1_7.raw	F1.7	185.4	235.5	195.2	177.2	135	195.4	206.7	163.4	189.3		3.62	3.523e-05	1.845e-05
FALSE	High	Sequest HT (A2)	Unambiguous	[R].sYHIFYQIMSNk.[K]	N-Term(TMT6plex); K12(TMT6plex)	6	13	A0A1D5PFA3; A0A1D5P603; A0A1D5NYC2; P02565; Q9DGM4; A0A1D5PUR6	A0A1D5PFA3; A0A1D5P603; A0A1D5NYC2; A0A1D5P525; Q9DGM5; P02565; P13538; Q8AY28; Q9PTY2; Q9DGM4; A0A1D5NVW6; R4GIG1; A0A1D5PUR6	0	3	0.6477	0	1	1	663.694	1989.07	1989.07	0.14	9e-05	HCD (High Energy Collision Dissociation)	MS2	35.8056	66.8	96	67.2444	35379	Dg31ZJ_bjhb1_15.raw	F1.15	47.2	71.7	54.9	72.4	71.9	74.2	68.9	75.1	65		4.4	3.523e-05	1.152e-05
FALSE	High	Sequest HT (A2)	Unambiguous	[K].tDEFQLHTNVNDGTEFGGSIYQk.[V]	N-Term(TMT6plex); K23(TMT6plex)	1	2	E1BYN7	E1BYN7; A0A1D5NTT4	0	3	0.8597	0	1	1	1020.18	3058.51	3058.52	-1.07	-0.00109	HCD (High Energy Collision Dissociation)	MS2	0	57.8	96	67.2887	35402	Dg31ZJ_bjhb1_15.raw	F1.15	55.8	73.5	51.2	58.8	54.7	58.8	58.8	56.2	52.5		9.41	3.523e-05	1.373e-10
FALSE	High	Sequest HT (A2)	Unambiguous	[K].dSALSTHkPIEVk.[G]	N-Term(TMT6plex); K8(TMT6plex); K13(TMT6plex)	1	1	A0A1D5P909	A0A1D5P909	0	4	0.6972	0	1	1	528.822	2112.27	2112.26	1.25	0.00066	HCD (High Energy Collision Dissociation)	MS2	3.10411	60.4	0.704	37.3664	18360	Dg31ZJ_bjhb1_7.raw	F1.7	32	63.2	52.2	64.8	84	59.4	67.8	50.8	69.2		4.36	3.523e-05	4.438e-05
FALSE	High	Sequest HT (A2)	Unambiguous	[R].cQGGNNAGHTVVVDGk.[E]	N-Term(TMT6plex); C1(Carbamidomethyl); K16(TMT6plex)	1	1	F1NVD4	F1NVD4	0	3	0.8197	0	1	1	691.031	2071.08	2071.08	0.87	0.0006	HCD (High Energy Collision Dissociation)	MS2	0	126.4	88.909	23.1928	11373	Dg31ZJ_bjhb1_15.raw	F1.15	140.2	141.5	115.5	120.3	119.3	153.8	128.1	129.2	89.7		5.88	3.523e-05	2.549e-05
FALSE	High	Sequest HT (A2)	Unambiguous	[K].sAAGASGPAAAAASAGPAGPAk.[Q]	N-Term(TMT6plex); K22(TMT6plex)	1	2	F1NSP8	A0A3Q2U068; F1NSP8	0	3	0.8634	0	1	1	723.063	2167.17	2167.19	-5.66	-0.00409	HCD (High Energy Collision Dissociation)	MS2	0	50	96	37.3975	18376	Dg31ZJ_bjhb1_7.raw	F1.7	96.3	74.9	55.2	40.7	42.1	36	37.2	30.7	37		8.71	3.523e-05	1.04e-09
FALSE	High	Sequest HT (A2)	Unambiguous	[R].vSAHGPGLESGLVGR.[A]	N-Term(TMT6plex)	1	1	Q90WF0	Q90WF0	0	3	0.5976	0	1	1	555.651	1664.94	1664.93	6.28	0.00349	HCD (High Energy Collision Dissociation)	MS2	46.3056	707	96	37.4369	18396	Dg31ZJ_bjhb1_7.raw	F1.7	584.6	780.3	546.4	737.4	703.8	820.8	841.6	646.7	701.6		3.28	3.523e-05	2.806e-06
FALSE	High	Sequest HT (A2)	Unambiguous	[R].rPDQQQQQQQGEGkPIDR.[R]	N-Term(TMT6plex); K14(TMT6plex)	1	3	F1NYE5	F1NYE5; Q5F3L2; A0A1D5NZM0	0	4	0.5789	0	1	1	649.351	2594.38	2594.38	0.47	0.0003	HCD (High Energy Collision Dissociation)	MS2	0	76.3	96	15.5809	6391	Dg31ZJ_bjhb1_13.raw	F1.13	77.1	93.6	74.8	48.1	70.9	79.7	97.5	60.8	83.8		3.8	3.523e-05	2.512e-07
FALSE	High	Sequest HT (A2)	Unambiguous	[K].gTEGSLSNck.[S]	N-Term(TMT6plex); C9(Carbamidomethyl); K10(TMT6plex)	1	2	Q98TD1	Q98TD1; A0A1L1S0P1	0	2	0.7249	0	1	1	755.902	1510.8	1510.79	1.61	0.00121	HCD (High Energy Collision Dissociation)	MS2	0	286.8	96	24.0339	11837	Dg31ZJ_bjhb1_15.raw	F1.15	518.2	396.1	382	216.6	277	275.9	223.2	123.2	168.8		4.18	3.523e-05	4.126e-05
FALSE	High	Sequest HT (A2)	Unambiguous	[R].nFGSYVTHETk.[H]	N-Term(TMT6plex); K11(TMT6plex)	2	3	Q5F412; F1NRI4	F1N8L5; Q5F412; F1NRI4	0	3	0.7568	0	1	1	580.984	1740.94	1740.93	3.44	0.002	HCD (High Energy Collision Dissociation)	MS2	57.9024	134.1	96	37.648	18509	Dg31ZJ_bjhb1_7.raw	F1.7	103	161.9	124.3	153.1	134.1	137	145.6	119.6	128.7		4.03	3.523e-05	1.299e-05
FALSE	High	Sequest HT (A2)	Unambiguous	[R].yVGSMVADVHR.[T]	N-Term(TMT6plex)	1	1	A0A1D5PN46	A0A1D5PN46	0	2	0.7584	0	1	1	731.889	1462.77	1462.77	2.77	0.00203	HCD (High Energy Collision Dissociation)	MS2	0	168.1	96	37.8869	18639	Dg31ZJ_bjhb1_7.raw	F1.7	142.6	180.9	153.8	175.1	157.4	187.3	183.7	158.2	174.3		3.89	3.523e-05	1.74e-05
FALSE	High	Sequest HT (A2)	Unambiguous	[K].dSALSTHkPIEVk.[G]	N-Term(TMT6plex); K8(TMT6plex); K13(TMT6plex)	1	1	A0A1D5P909	A0A1D5P909	0	4	0.6133	0	1	1	528.821	2112.26	2112.26	-1.42	-0.00075	HCD (High Energy Collision Dissociation)	MS2	71.1222	71.3	96	37.9057	18649	Dg31ZJ_bjhb1_7.raw	F1.7	56.7	82.1	68.8	74.8	77.3	73	77.4	59.2	72.5		3	3.523e-05	2.642e-05
FALSE	High	Sequest HT (A2)	Unambiguous	[K].hIEGTGDkEHLNR.[N]	N-Term(TMT6plex); K8(TMT6plex)	1	2	F1NDD6	F1NDD6; O57378	1	4	0.6834	0	1	1	491.773	1964.07	1964.07	-0.73	-0.00036	HCD (High Energy Collision Dissociation)	MS2	11.687	86.8	96	13.6842	5503	Dg31ZJ_bjhb1_13.raw	F1.13	85.3	91.2	77.8	106.7	90.6	77	86.9	75.4	90.7		4.99	3.523e-05	5.53e-06
FALSE	High	Sequest HT (A2)	Unambiguous	[K].tcTSDASTHFR.[L]	N-Term(TMT6plex); C2(Carbamidomethyl)	1	2	F1NK40	F1NK40; H1AC38	0	3	0.8005	0	1	1	504.575	1511.71	1511.71	-0.66	-0.00033	HCD (High Energy Collision Dissociation)	MS2	27.4877	49.2	96	13.5528	5435	Dg31ZJ_bjhb1_13.raw	F1.13	54.6	59.4	50.9	47.3	47.7	42.7	50.2	45.4	44.5		3.91	3.523e-05	4.186e-05
FALSE	High	Sequest HT (A2)	Unambiguous	[K].rLEEVSPNLVR.[Y]	N-Term(TMT6plex)	1	2	F1NXN8	F1NXN8; Q5ZJ57	1	3	0.5746	0	1	1	514.305	1540.9	1540.9	-1.09	-0.00056	HCD (High Energy Collision Dissociation)	MS2	67.9346	109.6	55.116	37.9971	18698	Dg31ZJ_bjhb1_7.raw	F1.7	107.3	127.6	99.5	109.4	95.8	116.4	116.2	104	110.6		5.43	3.523e-05	3.415e-05
FALSE	High	Sequest HT (A2)	Unambiguous	[K].gkPDTEVTEDEEYk.[R]	N-Term(TMT6plex); K2(TMT6plex); K14(TMT6plex)	1	1	E1C0Q5	E1C0Q5	0	3	0.8072	0	1	1	776.411	2327.22	2327.22	-1.91	-0.00148	HCD (High Energy Collision Dissociation)	MS2	25.4678	103.5	96	38.0006	18700	Dg31ZJ_bjhb1_7.raw	F1.7	97	135.3	119.4	117.8	81.1	100.2	109.8	86.6	84.2		5.03	3.523e-05	3.474e-08
FALSE	High	Sequest HT (A2)	Unambiguous	[R].fSASSGGGGGR.[G]	N-Term(TMT6plex)	1	3	F1P4A7	F1P4A7; Q5KTT9; F1NQU7	0	2	0.7258	0	1	1	584.798	1168.59	1168.59	-1.11	-0.00065	HCD (High Energy Collision Dissociation)	MS2	0	127.7	96	15.3796	6281	Dg31ZJ_bjhb1_13.raw	F1.13	119.5	145.6	123	128.6	112.5	125.5	143.3	112.6	138.4		3.1	3.523e-05	2.038e-06
FALSE	High	Sequest HT (A2)	Unambiguous	[R].lSGTGSAGATVR.[L]	N-Term(TMT6plex)	1	2	F1NN63	F1NN63; Q2UZR2	0	2	0.5748	0	1	1	653.37	1305.73	1305.73	-0.19	-0.00013	HCD (High Energy Collision Dissociation)	MS2	0	126.1	25.218	24.1731	11915	Dg31ZJ_bjhb1_15.raw	F1.15	110.7	123.6	100.3	132	125.4	156.8	151.3	113.4	121.3		4.61	3.523e-05	3.29e-05
FALSE	High	Sequest HT (A2)	Unambiguous	[R].sQLDAcVAAcGDEHLR.[L]	N-Term(TMT6plex); C6(Carbamidomethyl); C10(Carbamidomethyl)	1	1	A0A3Q2U7J0	A0A3Q2U7J0	0	3	0.7596	0	1	1	677.659	2030.96	2030.96	2.55	0.00172	HCD (High Energy Collision Dissociation)	MS2	51.7072	286.1	96	38.9536	19218	Dg31ZJ_bjhb1_7.raw	F1.7	423.6	412.2	294.2	253.6	209.2	276.6	251.3	224.2	229.9		4.16	3.523e-05	4.738e-06
FALSE	High	Sequest HT (A2)	Unambiguous	[R].aEGSDVANAVLDGADcIMLSGETAk.[G]	N-Term(TMT6plex); C16(Carbamidomethyl); K25(TMT6plex)	2	3	F1NW43; A0A1D5P9V0	F1NW43; A0A1D5P9V0; P00548	0	3	0.7859	0	1	1	984.83	2952.47	2952.47	1.68	0.00165	HCD (High Energy Collision Dissociation)	MS2	0	4.4	96	97.6627	50149	Dg31ZJ_bjhb1_12.raw	F1.12	3.3	4.5	3	5.5	5.3	4	4.4	5.5	4.1		4.81	3.523e-05	1.04e-06
FALSE	High	Sequest HT (A2)	Unambiguous	[K].sTLLLHQSPTTGLFPTk.[T]	N-Term(TMT6plex); K17(TMT6plex)	2	5	A0A1D5P1V6; Q5ZME3	A0A1D5P1V6; Q5ZME3; A0A1D5PND5; A0A1D5PA64; R4GHJ7	0	3	0.7206	0	1	1	767.119	2299.34	2299.34	0.01	1e-05	HCD (High Energy Collision Dissociation)	MS2	14.722	38.1	96	67.0181	35260	Dg31ZJ_bjhb1_15.raw	F1.15	30.3	42.7	36	43.6	35	32.5	47.3	30.6	45.1		5.01	3.523e-05	8.323e-06
FALSE	High	Sequest HT (A2)	Unambiguous	[K].lEQNQPIDDMIPAQk.[-]	N-Term(TMT6plex); K15(TMT6plex)	1	1	P00565	P00565	0	3	0.7694	0	1	1	733.402	2198.19	2198.19	0.52	0.00038	HCD (High Energy Collision Dissociation)	MS2	2.13485	91.9	96	67.0323	35268	Dg31ZJ_bjhb1_15.raw	F1.15	79.8	89.4	93.7	110.7	96.6	92.1	89	90.3	85.3		4.77	3.523e-05	9.86e-07
FALSE	High	Sequest HT (A2)	Unambiguous	[R].tFAEHAVEGDcDVk.[L]	N-Term(TMT6plex); C11(Carbamidomethyl); K14(TMT6plex)	1	1	E1BZE1	E1BZE1	0	3	0.7854	0	1	1	679.343	2036.01	2036.02	-0.99	-0.00067	HCD (High Energy Collision Dissociation)	MS2	7.46546	86.9	96	39.5017	19516	Dg31ZJ_bjhb1_7.raw	F1.7	167.6	131	83.8	60.4	62.8	72.7	78.7	54.5	71		4.66	3.523e-05	4.551e-06
FALSE	High	Sequest HT (A2)	Unambiguous	[K].lRPEDMFETWEDDMEGIHIVAFAEEDDPDGFEFLEILk.[Q]	N-Term(TMT6plex); K38(TMT6plex)	1	6	F1NQT9	F1NQT9; P19204; A0A140F3I0; A0A140F3H9; A0A140F3H6; A0A3Q2TXF6	0	4	0.884	0	1	1	1247.35	4986.38	4986.38	1.23	0.00154	HCD (High Energy Collision Dissociation)	MS2	1.116	86.9	96	96.2148	49526	Dg31ZJ_bjhb1_12.raw	F1.12	84.5	111.2	86.7	90.5	96.6	87.9	79.3	79.7	65.5		9.4	3.523e-05	5.884e-16
FALSE	High	Sequest HT (A2)	Unambiguous	[K].vVETDPSPYcIVAPDTVIHcEGEPIkR.[E]	N-Term(TMT6plex); C10(Carbamidomethyl); C20(Carbamidomethyl); K26(TMT6plex)	2	5	A0A1D5PXG2; Q5ZMU9	A0A1D5PXG2; A0A1D5PF52; A0A1D5P448; A0A1D5NTY5; Q5ZMU9	1	4	0.7264	0	1	1	885.71	3539.82	3539.83	-2.21	-0.00196	HCD (High Energy Collision Dissociation)	MS2	27.2194	41.5	96	67.0425	35272	Dg31ZJ_bjhb1_15.raw	F1.15	42.3	50.8	39	38.8	40.9	39.9	41.1	41.6	39.4		7.31	3.523e-05	8.022e-10
FALSE	High	Sequest HT (A2)	Unambiguous	[R].dWLVIPDAAAAYIYEAVNk.[V]	N-Term(TMT6plex); K19(TMT6plex)	1	1	P02659	P02659	0	3	0.7849	0	1	1	860.808	2580.41	2580.41	-0.81	-0.0007	HCD (High Energy Collision Dissociation)	MS2	6.46509	85.1	96	96.2203	49529	Dg31ZJ_bjhb1_12.raw	F1.12	49.4	53.2	47.8	109.8	112.4	89	127.9	77.7	98.3		5.58	3.523e-05	2.447e-06
FALSE	High	Sequest HT (A2)	Unambiguous	[R].vSTAQELSELNEQVLVTLAAAMk.[E]	N-Term(TMT6plex); K23(TMT6plex)	2	7	A0A1D5PGD5; A0A3Q2UMJ2	A0A1D5PGD5; P15989; A0A3Q3AR07; F1P2F0; A0A3Q2U4U7; A0A3Q2UMJ2; A0A3Q2UD12	0	4	0.7915	0	1	1	726.659	2903.61	2903.62	-0.63	-0.00046	HCD (High Energy Collision Dissociation)	MS2	2.45173	85.4	96	96.2546	49547	Dg31ZJ_bjhb1_12.raw	F1.12	131.2	104.3	66	89	96.2	97.2	72.8	49.1	63		6.81	3.523e-05	2.22e-07
FALSE	High	Sequest HT (A2)	Unambiguous	[K].yPQFEGQETGkk.[D]	N-Term(TMT6plex); K11(TMT6plex); K12(TMT6plex)	1	2	Q5ZHR4	A0A1L1RX59; Q5ZHR4	1	3	0.6077	0	1	1	700.395	2099.17	2099.17	-1.37	-0.00096	HCD (High Energy Collision Dissociation)	MS2	0	112.8	96	39.35	19433	Dg31ZJ_bjhb1_7.raw	F1.7	136	122.7	99.8	90.5	219.4	101.1	95.7	71.3	78.4		2.6	3.523e-05	7.482e-06
FALSE	High	Sequest HT (A2)	Unambiguous	[R].eAMDPIAELLSQLSGVR.[R]	N-Term(TMT6plex)	1	1	F1NKH2	F1NKH2	0	3	0.7972	0	1	1	686.708	2058.11	2058.11	-0.4	-0.00027	HCD (High Energy Collision Dissociation)	MS2	13.8901	7.6	96	96.3489	49596	Dg31ZJ_bjhb1_12.raw	F1.12	8.2	7.2	7.5	6.4	9.8	6.6	7.5	7.5	7.6		4.93	3.523e-05	1.115e-06
FALSE	High	Sequest HT (A2)	Unambiguous	[K].vLcLAVAVGHVk.[M]	N-Term(TMT6plex); C3(Carbamidomethyl); K12(TMT6plex)	1	2	F6SU35	F6SU35; Q6EE62	0	3	0.7519	0	1	1	575.36	1724.07	1724.07	0.21	0.00012	HCD (High Energy Collision Dissociation)	MS2	15.1756	52.6	96	67.0736	35289	Dg31ZJ_bjhb1_15.raw	F1.15	80.2	65.3	59.1	49.3	43.7	47.5	40.2	37.5	50.3		5.2	3.523e-05	7.33e-07
FALSE	High	Sequest HT (A2)	Unambiguous	[R].iAQTQDGLEALFVSSLLSDLk.[N]	N-Term(TMT6plex); K21(TMT6plex)	2	2	Q5F3P0; F1NKW9	Q5F3P0; F1NKW9	0	3	0.7445	0	1	1	902.849	2706.53	2706.53	-0.45	-0.00041	HCD (High Energy Collision Dissociation)	MS2	4.60756	19.2	96	96.36	49602	Dg31ZJ_bjhb1_12.raw	F1.12	26	28.6	22.2	19.9	20	15.6	17	12.3	10.9		5.91	3.523e-05	4.173e-09
FALSE	High	Sequest HT (A2)	Unambiguous	[K].vEGDVcSLNEFSITGSTYAPEGDVLk.[N]	N-Term(TMT6plex); C6(Carbamidomethyl); K26(TMT6plex)	1	1	P13585	P13585	0	3	0.8491	0	1	1	1082.55	3245.62	3245.63	-1.48	-0.00161	HCD (High Energy Collision Dissociation)	MS2	27.2629	13	96	96.3701	49607	Dg31ZJ_bjhb1_12.raw	F1.12	10.3	13.2	13.1	13.6	11.3	16.1	12.9	12.3	14.2		5.7	3.523e-05	6.156e-09
FALSE	High	Sequest HT (A2)	Unambiguous	[K].aADFIEELSSLFk.[A]	N-Term(TMT6plex); K13(TMT6plex)	1	1	A0A3Q2UFS4	A0A3Q2UFS4	0	3	0.7654	0	1	1	643.364	1928.08	1928.08	-0.02	-1e-05	HCD (High Energy Collision Dissociation)	MS2	9.07347	37.7	33.418	96.3815	49613	Dg31ZJ_bjhb1_12.raw	F1.12	43	45.7	44.3	31.2	33	33.7	36.3	33.7	38.2		4.05	3.523e-05	2.657e-05
FALSE	High	Sequest HT (A2)	Unambiguous	[K].aAIAQAGYTDk.[V]	N-Term(TMT6plex); K11(TMT6plex)	1	1	P07322	P07322	0	2	0.6652	0	1	1	783.948	1566.89	1566.89	0.05	4e-05	HCD (High Energy Collision Dissociation)	MS2	3.89878	132.9	0.935	39.2443	19375	Dg31ZJ_bjhb1_7.raw	F1.7	104.7	121.4	112.1	149.1	152.3	149.8	141.3	124.4	141.3		4.42	3.523e-05	3.06e-06
FALSE	High	Sequest HT (A2)	Unambiguous	[K].sVAGVDYkPASASSADDkDkk.[K]	N-Term(TMT6plex); K8(TMT6plex); K18(TMT6plex); K20(TMT6plex); K21(TMT6plex)	1	4	A0A3Q2TSP8	Q5ZJ86; A0A3Q2TSP8; F1P179; A0A3Q2UKS1	2	5	0.7382	0	1	1	657.78	3284.87	3284.87	0.22	0.00014	HCD (High Energy Collision Dissociation)	MS2	0	101.4	96	37.2969	18324	Dg31ZJ_bjhb1_7.raw	F1.7	136.8	145.6	96.2	86.3	83.7	98.2	104.3	71.4	89.7		3.17	3.523e-05	3.532e-05
FALSE	High	Sequest HT (A2)	Unambiguous	[R].dIAGLTLLEVADLNALLk.[E]	N-Term(TMT6plex); K18(TMT6plex)	1	1	A0A1L1RTR9	A0A1L1RTR9	0	3	0.7332	0	1	1	780.81	2340.42	2340.42	0	0	HCD (High Energy Collision Dissociation)	MS2	6.85188	21.9	96	96.387	49616	Dg31ZJ_bjhb1_12.raw	F1.12	33.7	33.3	21.3	20.5	17.9	15.5	21.1	17.7	16		5.96	3.523e-05	4.316e-07
FALSE	High	Sequest HT (A2)	Unambiguous	[K].eALGSELQSLDVVFLVLAk.[G]	N-Term(TMT6plex); K19(TMT6plex)	1	1	F1NK40	F1NK40	0	3	0.8071	0	1	1	830.491	2489.46	2489.46	-1.37	-0.00114	HCD (High Energy Collision Dissociation)	MS2	61.0535	23.6	96	96.5459	49698	Dg31ZJ_bjhb1_12.raw	F1.12	68.5	33.5	30.1	13.9	17.4	12.3	12.1	11	13.4		5.65	3.523e-05	3.48e-07
FALSE	High	Sequest HT (A2)	Unambiguous	[K].dVAAIVGGLVDAEALIALk.[D]	N-Term(TMT6plex); K19(TMT6plex)	1	2	F1NXN8	F1NXN8; Q5ZJ57	0	3	0.6925	0	1	1	766.134	2296.39	2296.39	-0.86	-0.00066	HCD (High Energy Collision Dissociation)	MS2	5.18824	7.2	96	96.5496	49700	Dg31ZJ_bjhb1_12.raw	F1.12	5.8	7.8	7.2	6	5.4	9.6	7.6	6.7	8.5		3.87	3.523e-05	2.765e-05
FALSE	High	Sequest HT (A2)	Unambiguous	[K].gSSFQTVSALFR.[E]	N-Term(TMT6plex)	7	14	F1P3X1; Q8JG72; A0A1D5P603; A0A1D5NYC2; P02565; Q9DGM4; A0A1D5PUR6	F1P3X1; Q8JG72; A0A1D5P603; A0A1D5NYC2; A0A1D5P525; Q9DGM5; P02565; P13538; Q8AY28; Q9PTY2; Q9DGM4; A0A1D5NVW6; R4GIG1; A0A1D5PUR6	0	2	0.6964	0	1	1	764.92	1528.83	1528.83	0.74	0.00057	HCD (High Energy Collision Dissociation)	MS2	2.19505	178.4	96	67.0817	35293	Dg31ZJ_bjhb1_15.raw	F1.15	166	206.1	193.8	189.8	165.6	179	185	147.6	172.3		5.04	3.523e-05	3.186e-06
FALSE	High	Sequest HT (A2)	Unambiguous	[K].tASEMVLADDNFSTIVAAVEEGR.[A]	N-Term(TMT6plex)	2	3	Q03669; P13585	Q03669; P13585; A0A1L1RKB7	0	3	0.8098	0	1	1	885.443	2654.31	2654.32	-1.34	-0.00119	HCD (High Energy Collision Dissociation)	MS2	15.2462	4.9	96	96.6099	49730	Dg31ZJ_bjhb1_12.raw	F1.12	4.6	4.1	7.1	5.1	6.7	2.5	5.8	4	3.8		6.15	3.523e-05	3.862e-08
FALSE	High	Sequest HT (A2)	Unambiguous	[R].aEGSDVANAVLDGADcIMLSGETAk.[G]	N-Term(TMT6plex); C16(Carbamidomethyl); K25(TMT6plex)	2	3	F1NW43; A0A1D5P9V0	F1NW43; A0A1D5P9V0; P00548	0	3	0.8324	0	1	1	984.827	2952.47	2952.47	-1.09	-0.00108	HCD (High Energy Collision Dissociation)	MS2	4.72501	15.8	96	96.6493	49751	Dg31ZJ_bjhb1_12.raw	F1.12	12.5	15.9	15	17.7	19.5	17.8	17.9	12.4	13.8		6.86	3.523e-05	2.517e-09
FALSE	High	Sequest HT (A2)	Unambiguous	[R].qYFIGVLDIAGFEIFDFNSFEQLcINFTNEk.[L]	N-Term(TMT6plex); C24(Carbamidomethyl); K31(TMT6plex)	6	11	A0A1D5PFB7; F1P3X1; Q8JG72; A0A1D5NYC2; A0A1D5P600; Q9DGM4	A0A1D5PFB7; F1P3X1; Q8JG72; Q910C5; A0A1D5NYC2; A0A1D5PXU1; A0A1D5P525; P13538; A0A1D5P600; Q9DGM4; A0A1D5NXZ4	0	4	0.8106	0	1	1	1045.03	4177.1	4177.1	-0.17	-0.00018	HCD (High Energy Collision Dissociation)	MS2	0	39.6	96	96.7357	49796	Dg31ZJ_bjhb1_12.raw	F1.12	43.4	46.8	31.3	41.5	33.7	39.9	39	39.7	41.4		9.03	3.523e-05	2.17e-08
FALSE	High	Sequest HT (A2)	Unambiguous	[R].lIEFDGELATDVLVEFLLDLLEDPVEIINSk.[L]	N-Term(TMT6plex); K31(TMT6plex)	1	2	F1NQT9	F1NQT9; A0A3Q2TXF6	0	4	0.709	0	1	1	990.796	3960.16	3960.18	-3.43	-0.00339	HCD (High Energy Collision Dissociation)	MS2	2.66284	14.9	96	96.8209	49840	Dg31ZJ_bjhb1_12.raw	F1.12	16.8	13.5	13.4	15.5	15.1	17.8	12	14.9	15.1		7.8	3.523e-05	3.235e-10
FALSE	High	Sequest HT (A2)	Unambiguous	[K].vEGDVcSLNEFSITGSTYAPEGDVLk.[N]	N-Term(TMT6plex); C6(Carbamidomethyl); K26(TMT6plex)	1	1	P13585	P13585	0	3	0.8346	0	1	1	1082.55	3245.64	3245.63	2.11	0.00228	HCD (High Energy Collision Dissociation)	MS2	27.7701	4.8	96	96.8925	49877	Dg31ZJ_bjhb1_12.raw	F1.12	7.3	5.8	4.3	6.3	3.7	5.4	6		4.6		5.26	3.523e-05	5.91e-08
FALSE	High	Sequest HT (A2)	Unambiguous	[K].tASEMVLADDNFSTIVAAVEEGR.[A]	N-Term(TMT6plex)	2	3	Q03669; P13585	Q03669; P13585; A0A1L1RKB7	0	3	0.8015	0	1	1	885.441	2654.31	2654.32	-3.08	-0.00273	HCD (High Energy Collision Dissociation)	MS2	0		96	97.1214	49977	Dg31ZJ_bjhb1_12.raw	F1.12											4.13	3.523e-05	9.163e-06
FALSE	High	Sequest HT (A2)	Unambiguous	[R].aEGSDVANAVLDGADcIMLSGETAk.[G]	N-Term(TMT6plex); C16(Carbamidomethyl); K25(TMT6plex)	2	3	F1NW43; A0A1D5P9V0	F1NW43; A0A1D5P9V0; P00548	0	3	0.7832	0	1	1	984.824	2952.46	2952.47	-3.71	-0.00365	HCD (High Energy Collision Dissociation)	MS2	20.2991	5.7	96	97.1521	49987	Dg31ZJ_bjhb1_12.raw	F1.12	6.5	6.9	5.2	4.2	4.5	6.4	6.3	6.1	5.3		5.49	3.523e-05	6.444e-07
FALSE	High	Sequest HT (A2)	Unambiguous	[K].vEGDVcSLNEFSITGSTYAPEGDVLk.[N]	N-Term(TMT6plex); C6(Carbamidomethyl); K26(TMT6plex)	1	1	P13585	P13585	0	3	0.7455	0	1	1	1082.55	3245.63	3245.63	-1.07	-0.00115	HCD (High Energy Collision Dissociation)	MS2	0	0.8	96	97.5789	50124	Dg31ZJ_bjhb1_12.raw	F1.12		2.3	2.2			3.1					3.34	3.523e-05	2.421e-05
FALSE	High	Sequest HT (A2)	Unambiguous	[R].vTAPSGATTDcSVSDGGDGTYR.[V]	N-Term(TMT6plex); C11(Carbamidomethyl)	1	1	Q90WF0	Q90WF0	0	3	0.8836	0	1	1	801.703	2403.09	2403.09	0.7	0.00056	HCD (High Energy Collision Dissociation)	MS2	0	25.3	81.218	39.0176	19252	Dg31ZJ_bjhb1_7.raw	F1.7	25	25.4	28.5	29	22	23	24	25.5	25.2		7.73	3.523e-05	3.8e-07
FALSE	High	Sequest HT (A2)	Unambiguous	[K].aMEAVAAQGk.[V]	N-Term(TMT6plex); K10(TMT6plex)	1	1	Q5ZLN1	Q5ZLN1	0	2	0.6627	0	1	1	717.412	1433.82	1433.82	-1.08	-0.00078	HCD (High Energy Collision Dissociation)	MS2	0	125.6	96	38.9979	19242	Dg31ZJ_bjhb1_7.raw	F1.7	37.5	43.8	110.3	74	172.2	83.6	324.4	92.5	191.7		4.18	3.523e-05	1.827e-05
FALSE	High	Sequest HT (A2)	Unambiguous	[K].tASEMVLADDNFSTIVAAVEEGR.[A]	N-Term(TMT6plex)	2	3	Q03669; P13585	Q03669; P13585; A0A1L1RKB7	0	3	0.8713	0	1	1	885.444	2654.32	2654.32	-0.19	-0.00017	HCD (High Energy Collision Dissociation)	MS2	7.3189		96	97.6501	50145	Dg31ZJ_bjhb1_12.raw	F1.12											5.05	3.523e-05	1.162e-05
FALSE	High	Sequest HT (A2)	Unambiguous	[K].lIATLLVMGVFDDDDVk.[Q]	N-Term(TMT6plex); K17(TMT6plex)	1	2	A0A1D5PCL0	A0A1D5PCL0; Q90985	0	3	0.7643	0	1	1	774.773	2322.3	2322.3	0.29	0.00022	HCD (High Energy Collision Dissociation)	MS2	6.15943	24.5	96	96.4211	49634	Dg31ZJ_bjhb1_12.raw	F1.12	22.2	36.5	30.7	25.2	11.4	13.2	20.7	25.8	34.8		5.26	3.523e-05	7.447e-06
FALSE	High	Sequest HT (A2)	Unambiguous	[R].tAGVAAAQTER.[H]	N-Term(TMT6plex)	1	5	A0A1D5PUA5	A0A1L1RX17; A0A1D5PQE1; F1NWA8; Q5ZJ47; A0A1D5PUA5	0	2	0.4358	0	1	1	652.36	1303.71	1303.72	-2.61	-0.0017	HCD (High Energy Collision Dissociation)	MS2	0	108.2	96	16.3251	6800	Dg31ZJ_bjhb1_13.raw	F1.13	163.1	127.4	101.4	112	98.9	103	98.9	82.1	87.1		3.58	3.523e-05	2.117e-06
FALSE	High	Sequest HT (A2)	Unambiguous	[R].hQGVmVGmGQk.[D]	N-Term(TMT6plex); M5(Oxidation); M8(Oxidation); K11(TMT6plex)	4	14	P60706; P68139; P68034; A0A1D5NV17	Q90736; A0A3Q3A5C8; P63270; A0A3Q3AWV3; P53478; Q5ZLX9; P60706; F1P476; P68139; B5M200; P68034; Q5ZMQ2; A0A1D5NV17; P08023	0	3	0.7696	0	1	1	554.634	1661.89	1661.89	0.32	0.00018	HCD (High Energy Collision Dissociation)	MS2	40.7834	59.6	96	16.575	6900	Dg31ZJ_bjhb1_13.raw	F1.13	59.3	78.5	58.7	57.9	54.8	66.7	53.9	52.5	54		3.95	3.523e-05	2.548e-05
FALSE	High	Sequest HT (A2)	Unambiguous	[R].hQGVmVGmGQk.[D]	N-Term(TMT6plex); M5(Oxidation); M8(Oxidation); K11(TMT6plex)	4	14	P60706; P68139; P68034; A0A1D5NV17	Q90736; A0A3Q3A5C8; P63270; A0A3Q3AWV3; P53478; Q5ZLX9; P60706; F1P476; P68139; B5M200; P68034; Q5ZMQ2; A0A1D5NV17; P08023	0	3	0.7545	0	1	1	554.635	1661.89	1661.89	1.95	0.00108	HCD (High Energy Collision Dissociation)	MS2	21.9336	69	96	17.0923	7128	Dg31ZJ_bjhb1_13.raw	F1.13	61.6	71.4	60.7	75.1	66.8	75.4	81.8	62.9	65.4		4.44	3.523e-05	1.841e-05
FALSE	High	Sequest HT (A2)	Unambiguous	[R].hVGDLGNVTAk.[G]	N-Term(TMT6plex); K11(TMT6plex)	1	3	A0A1L1RRA5	F1N8Q1; A0A1L1RRA5; P80566	0	3	0.7412	0	1	1	523.644	1568.92	1568.92	0.45	0.00023	HCD (High Energy Collision Dissociation)	MS2	61.4509	87.6	22.605	35.4042	17310	Dg31ZJ_bjhb1_7.raw	F1.7	106.7	154.4	75.9	93.4	73.2	82.3	71.6	64.6	66.3		3.98	3.523e-05	1.669e-05
FALSE	High	Sequest HT (A2)	Unambiguous	[R].gPYNDAQGQk.[K]	N-Term(TMT6plex); K10(TMT6plex)	1	2	F1NSV6	F1NSV6; P08251	0	2	0.6554	0	1	1	768.411	1535.81	1535.82	-4.75	-0.00365	HCD (High Energy Collision Dissociation)	MS2	0	116.3	96	22.6283	11062	Dg31ZJ_bjhb1_15.raw	F1.15	208.3	185.3	141	92.4	84.4	107	88.9	72	67.3		3.86	3.523e-05	4.127e-05
FALSE	High	Sequest HT (A2)	Unambiguous	[R].aDFDDSATYSAVATNIHGQASTNcAVVVR.[R]	N-Term(TMT6plex); C24(Carbamidomethyl)	1	3	F1NNW0	Q02173; A0A1D5PKV3; F1NNW0	0	4	0.7677	0	1	1	818.148	3269.57	3269.57	0.22	0.00018	HCD (High Energy Collision Dissociation)	MS2	7.07768	26	96	67.4754	35502	Dg31ZJ_bjhb1_15.raw	F1.15	18.8	21	23	27.4	29.1	24.2	34.2	26.5	29.7		7.75	3.523e-05	1.754e-07
FALSE	High	Sequest HT (A2)	Unambiguous	[K].gQYIGSDDTPELNHAR.[D]	N-Term(TMT6plex)	3	5	Q9DEH4; A0A3Q3A4C6; Q9DEG4	Q9DEH4; A0A3Q3A4C6; Q9DEG5; A0A1D5NY50; Q9DEG4	0	3	0.8233	0	1	1	667.998	2001.98	2001.98	-1.05	-0.0007	HCD (High Energy Collision Dissociation)	MS2	37.7947	86.1	96	35.3155	17261	Dg31ZJ_bjhb1_7.raw	F1.7	89.4	188.2	110.1	111.6	64.4	57.3	57.6	56.7	39.9		4.47	3.523e-05	2.507e-06
FALSE	High	Sequest HT (A2)	Unambiguous	[K].rEEETLDTIk.[Q]	N-Term(TMT6plex); K10(TMT6plex)	1	1	Q5ZMC1	Q5ZMC1	1	3	0.6829	0	1	1	564.658	1691.96	1691.96	0.26	0.00015	HCD (High Energy Collision Dissociation)	MS2	9.89251	93.1	56.574	35.2958	17250	Dg31ZJ_bjhb1_7.raw	F1.7	117.7	129	90	99.4	88.8	84.6	83.7	69.1	75.2		5.14	3.523e-05	1.462e-05
FALSE	High	Sequest HT (A2)	Unambiguous	[R].cQGGNNAGHTVVVDGk.[E]	N-Term(TMT6plex); C1(Carbamidomethyl); K16(TMT6plex)	1	1	F1NVD4	F1NVD4	0	3	0.8267	0	1	1	691.032	2071.08	2071.08	2.49	0.00172	HCD (High Energy Collision Dissociation)	MS2	44.721	41.5	96	22.5552	11023	Dg31ZJ_bjhb1_15.raw	F1.15	48.6	50	40.8	44	34.5	40.4	44.9	34.3	36		5.25	3.523e-05	1.867e-06
FALSE	High	Sequest HT (A2)	Unambiguous	[K].rEEETLDTIk.[Q]	N-Term(TMT6plex); K10(TMT6plex)	1	1	Q5ZMC1	Q5ZMC1	1	3	0.5944	0	1	1	564.657	1691.96	1691.96	-0.28	-0.00016	HCD (High Energy Collision Dissociation)	MS2	53.984	99	96	35.2058	17201	Dg31ZJ_bjhb1_7.raw	F1.7	128	125.1	104.3	92.3	91.7	81.1	99.1	85.3	84		4.29	3.523e-05	2.217e-05
FALSE	High	Sequest HT (A2)	Unambiguous	[R].kEATVVVTSDk.[A]	N-Term(TMT6plex); K1(TMT6plex); K11(TMT6plex)	1	1	Q9IAR9	Q9IAR9	1	3	0.6984	0	1	1	622.052	1864.14	1864.14	3.54	0.0022	HCD (High Energy Collision Dissociation)	MS2	10.1752	124	96	35.1951	17195	Dg31ZJ_bjhb1_7.raw	F1.7	139.4	160.7	139.6	106	85.1	120.6	130.7	114.3	120		5.14	3.523e-05	7.123e-07
FALSE	High	Sequest HT (A2)	Unambiguous	[R].hQGVMVGmGQk.[D]	N-Term(TMT6plex); M8(Oxidation); K11(TMT6plex)	4	14	P60706; P68139; P68034; A0A1D5NV17	Q90736; A0A3Q3A5C8; P63270; A0A3Q3AWV3; P53478; Q5ZLX9; P60706; F1P476; P68139; B5M200; P68034; Q5ZMQ2; A0A1D5NV17; P08023	0	3	0.4013	0	1	1	549.302	1645.89	1645.89	-0.9	-0.0005	HCD (High Energy Collision Dissociation)	MS2	5.30523	60	25.957	20.8884	9181	Dg31ZJ_bjhb1_13.raw	F1.13	56.1	60.6	61.8	61.3	59.1	76.9	62.3	50.1	51.9		4.46	3.523e-05	2.585e-05
FALSE	High	Sequest HT (A2)	Unambiguous	[K].aLGLGQHQNAVR.[F]	N-Term(TMT6plex)	1	2	A0A1D5PEK3	O42133; A0A1D5PEK3	0	3	0.7428	0	1	1	498.292	1492.86	1492.85	3.75	0.00187	HCD (High Energy Collision Dissociation)	MS2	36.0498	94.5	96	22.4972	10992	Dg31ZJ_bjhb1_15.raw	F1.15	121.8	117.3	97.3	85.7	113.1	86.8	85.3	67.7	75.8		4.16	3.523e-05	4.291e-05
FALSE	High	Sequest HT (A2)	Unambiguous	[K].aAAQGGVTEEDVTk.[A]	N-Term(TMT6plex); K14(TMT6plex)	1	3	D0VX29	D0VX29; A0A1L1RXE9; F1P582	0	2	0.7592	0	1	1	917.501	1833.99	1834	-0.9	-0.00083	HCD (High Energy Collision Dissociation)	MS2	0	93	96	34.9753	17077	Dg31ZJ_bjhb1_7.raw	F1.7	99.2	134.6	89.4	97.1	62.7	97.9	97.2	80.7	78.1		6.52	3.523e-05	4.842e-08
FALSE	High	Sequest HT (A2)	Unambiguous	[R].iPATNTSSSAR.[Y]	N-Term(TMT6plex)	2	2	F1NJM8; Q90662	F1NJM8; Q90662	0	2	0.5349	0	1	1	667.368	1333.73	1333.73	1.18	0.00079	HCD (High Energy Collision Dissociation)	MS2	56.3986	55.1	96	21.2511	9374	Dg31ZJ_bjhb1_13.raw	F1.13	45.6	56.7	42	61.7	61.1	63.6	61.5	50.4	53.5		3.01	3.523e-05	7.045e-06
FALSE	High	Sequest HT (A2)	Unambiguous	[K].aAAQGGVTEEDVTk.[A]	N-Term(TMT6plex); K14(TMT6plex)	1	3	D0VX29	D0VX29; A0A1L1RXE9; F1P582	0	3	0.7586	0	1	1	612.002	1833.99	1834	-2.61	-0.00159	HCD (High Energy Collision Dissociation)	MS2	0	104	96	34.9611	17070	Dg31ZJ_bjhb1_7.raw	F1.7	101	109.7	91.7	89.9	75.3	84.3	146.6	111.8	125.6		5.22	3.523e-05	1.482e-05
FALSE	High	Sequest HT (A2)	Unambiguous	[R].gHYVGVASMR.[D]	N-Term(TMT6plex)	2	4	Q9DEH4; A0A3Q3A4C6	Q9DEH4; A0A3Q3A4C6; Q9DEG5; A0A1D5NY50	0	2	0.7412	0	1	1	653.351	1305.69	1305.69	0.64	0.00042	HCD (High Energy Collision Dissociation)	MS2	0	82.2	96	21.3254	9414	Dg31ZJ_bjhb1_13.raw	F1.13	67.3	87	72.7	86.4	100.3	79.1	90	66.1	90.9		3.71	3.523e-05	3.658e-05
FALSE	High	Sequest HT (A2)	Unambiguous	[R].hQGVmVGmGQk.[D]	N-Term(TMT6plex); M5(Oxidation); M8(Oxidation); K11(TMT6plex)	4	14	P60706; P68139; P68034; A0A1D5NV17	Q90736; A0A3Q3A5C8; P63270; A0A3Q3AWV3; P53478; Q5ZLX9; P60706; F1P476; P68139; B5M200; P68034; Q5ZMQ2; A0A1D5NV17; P08023	0	3	0.523	0	1	1	554.633	1661.88	1661.89	-1.58	-0.00088	HCD (High Energy Collision Dissociation)	MS2	79.791	177.4	65.272	20.3857	8919	Dg31ZJ_bjhb1_13.raw	F1.13	179.3	231.4	205.6	171.2	131.8	144.4	162.4	190.7	180.1		2.39	3.523e-05	3.568e-05
FALSE	High	Sequest HT (A2)	Unambiguous	[R].hQGVMVGmGQk.[D]	N-Term(TMT6plex); M8(Oxidation); K11(TMT6plex)	4	14	P60706; P68139; P68034; A0A1D5NV17	Q90736; A0A3Q3A5C8; P63270; A0A3Q3AWV3; P53478; Q5ZLX9; P60706; F1P476; P68139; B5M200; P68034; Q5ZMQ2; A0A1D5NV17; P08023	0	3	0.4413	0	1	1	549.302	1645.89	1645.89	-0.27	-0.00015	HCD (High Energy Collision Dissociation)	MS2	5.00759	72.1	9.601	21.3928	9449	Dg31ZJ_bjhb1_13.raw	F1.13	63.2	80.6	68.6	70.9	70.3	79.3	81.4	68.5	65.7		4.94	3.523e-05	2.794e-05
FALSE	High	Sequest HT (A2)	Unambiguous	[K].iRDEMAATEQDk.[T]	N-Term(TMT6plex); K12(TMT6plex)	1	1	P13585	P13585	1	3	0.7196	0	1	1	622.333	1864.98	1864.98	0.27	0.00016	HCD (High Energy Collision Dissociation)	MS2	13.6177	73.8	6.046	34.7138	16938	Dg31ZJ_bjhb1_7.raw	F1.7	63.9	85	76.7	77.9	67.4	74.9	76.3	73.5	68.6		5.42	3.523e-05	1.009e-07
FALSE	High	Sequest HT (A2)	Unambiguous	[K].nWHEVNSSVISR.[T]	N-Term(TMT6plex)	1	3	F1NNW0	Q02173; A0A1D5PKV3; F1NNW0	0	3	0.7031	0	1	1	552.961	1656.87	1656.87	1.02	0.00056	HCD (High Energy Collision Dissociation)	MS2	5.22205	44.9	2.426	34.6958	16928	Dg31ZJ_bjhb1_7.raw	F1.7	67.3	53.8	37	41.1	44.3	40.9	42.1	36.3	41.4		4.21	3.523e-05	4.08e-05
FALSE	High	Sequest HT (A2)	Unambiguous	[K].nWHEVNSSVISR.[T]	N-Term(TMT6plex)	1	3	F1NNW0	Q02173; A0A1D5PKV3; F1NNW0	0	2	0.7494	0	1	1	828.937	1656.87	1656.87	0.59	0.00049	HCD (High Energy Collision Dissociation)	MS2	0	120.8	96	34.6692	16913	Dg31ZJ_bjhb1_7.raw	F1.7	84.5	126.6	109.2	118.8	138.4	123.3	143.5	109.9	132.6		4.15	3.523e-05	8.361e-06
FALSE	High	Sequest HT (A2)	Unambiguous	[R].aVEHVNSSLEDPEk.[G]	N-Term(TMT6plex); K14(TMT6plex)	1	2	F1NHH9	F1NHH9; Q5ZJZ5	0	3	0.8004	0	1	1	671.361	2012.07	2012.07	-0.32	-0.00021	HCD (High Energy Collision Dissociation)	MS2	0	69.6	96	34.6331	16893	Dg31ZJ_bjhb1_7.raw	F1.7	54	103.4	66.4	62	64.8	69	60.4	61.5	85.3		5.56	3.523e-05	4.948e-07
FALSE	High	Sequest HT (A2)	Unambiguous	[K].vDcTANSNTcNk.[Y]	N-Term(TMT6plex); C3(Carbamidomethyl); C10(Carbamidomethyl); K12(TMT6plex)	1	1	Q8JG64	Q8JG64	0	2	0.8864	0	1	1	921.447	1841.89	1841.89	-1	-0.00092	HCD (High Energy Collision Dissociation)	MS2	0	153.4	96	22.4547	10969	Dg31ZJ_bjhb1_15.raw	F1.15	290.3	220.7	164.3	127.2	128.2	141.6	114.3	95.3	99		4.49	3.523e-05	7.32e-06
FALSE	High	Sequest HT (A2)	Unambiguous	[K].kTTSVEDEQk.[S]	N-Term(TMT6plex); K1(TMT6plex); K10(TMT6plex)	1	1	R4GIV3	R4GIV3	1	3	0.5649	0	1	1	618.025	1852.06	1852.06	-0.83	-0.00052	HCD (High Energy Collision Dissociation)	MS2	43.3853	63.3	96	22.06	9805	Dg31ZJ_bjhb1_13.raw	F1.13	68.4	76	55.7	70.3	61.1	67	61.7	56.1	53.8		3.08	3.523e-05	3.663e-05
FALSE	High	Sequest HT (A2)	Unambiguous	[R].nEkGEVEQEQLDk.[I]	N-Term(TMT6plex); K3(TMT6plex); K13(TMT6plex)	1	5	A0A3Q2TVE8	A0A3Q2TVE8; A0A1D5PJX0; A0A1D5PDT3; A0A1D5PU07; E1C784	1	3	0.6143	0	1	1	745.082	2233.23	2233.23	1.96	0.00146	HCD (High Energy Collision Dissociation)	MS2	0	62.9	96	34.499	16819	Dg31ZJ_bjhb1_7.raw	F1.7	72.6	67.9	53.2	59	63.8	70.3	64.9	53.8	60.8		4.46	3.523e-05	7.279e-06
FALSE	High	Sequest HT (A2)	Unambiguous	[R].dkYEPTATSEHGTk.[K]	N-Term(TMT6plex); K2(TMT6plex); K14(TMT6plex)	1	2	A0A1D5PU80	A0A1D5PU80; P09572	1	4	0.6725	0	1	1	563.558	2251.21	2251.22	-3.21	-0.00181	HCD (High Energy Collision Dissociation)	MS2	51.9095	61	96	22.0972	9826	Dg31ZJ_bjhb1_13.raw	F1.13	86.8	138.5	71.6	46.1	64.5	39.7	44.2	26.5	31.5		4.03	3.523e-05	3.406e-05
FALSE	High	Sequest HT (A2)	Unambiguous	[R].hQGVmVGmGQk.[D]	N-Term(TMT6plex); M5(Oxidation); M8(Oxidation); K11(TMT6plex)	4	14	P60706; P68139; P68034; A0A1D5NV17	Q90736; A0A3Q3A5C8; P63270; A0A3Q3AWV3; P53478; Q5ZLX9; P60706; F1P476; P68139; B5M200; P68034; Q5ZMQ2; A0A1D5NV17; P08023	0	3	0.7659	0	1	1	554.633	1661.89	1661.89	-0.64	-0.00035	HCD (High Energy Collision Dissociation)	MS2	3.72568	76.8	51.043	22.4519	10016	Dg31ZJ_bjhb1_13.raw	F1.13	77	83.3	77	80.1	64	95	79.3	65.8	69.3		4.57	3.523e-05	4.313e-05
FALSE	High	Sequest HT (A2)	Unambiguous	[R].hQGVMVGmGQk.[D]	N-Term(TMT6plex); M8(Oxidation); K11(TMT6plex)	4	14	P60706; P68139; P68034; A0A1D5NV17	Q90736; A0A3Q3A5C8; P63270; A0A3Q3AWV3; P53478; Q5ZLX9; P60706; F1P476; P68139; B5M200; P68034; Q5ZMQ2; A0A1D5NV17; P08023	0	3	0.4162	0	1	1	549.302	1645.89	1645.89	-0.47	-0.00026	HCD (High Energy Collision Dissociation)	MS2	3.34095	65.8	2.182	22.4666	10024	Dg31ZJ_bjhb1_13.raw	F1.13	63	72.6	59.3	69.5	66.3	67.4	65.1	63.2	65.4		5.07	3.523e-05	9.064e-06
FALSE	High	Sequest HT (A2)	Unambiguous	[K].gQYIGSDDTPELNHAR.[D]	N-Term(TMT6plex)	3	5	Q9DEH4; A0A3Q3A4C6; Q9DEG4	Q9DEH4; A0A3Q3A4C6; Q9DEG5; A0A1D5NY50; Q9DEG4	0	3	0.8209	0	1	1	667.999	2001.98	2001.98	-0.11	-7e-05	HCD (High Energy Collision Dissociation)	MS2	44.4352	89.5	91.859	34.1972	16654	Dg31ZJ_bjhb1_7.raw	F1.7	83.4	104.5	84.5	101	73.8	85.4	91.4	88.1	93.2		6.31	3.523e-05	6.375e-07
FALSE	High	Sequest HT (A2)	Unambiguous	[K].sSDAGTYEcVAVNR.[A]	N-Term(TMT6plex); C9(Carbamidomethyl)	1	1	A0A1D5NT92	A0A1D5NT92	0	2	0.7542	0	1	1	879.42	1757.83	1757.83	0.66	0.00058	HCD (High Energy Collision Dissociation)	MS2	1.99439	136.9	40.017	34.1937	16652	Dg31ZJ_bjhb1_7.raw	F1.7	172	209.7	163	111.6	69.4	88.1	144.1	127.4	146.5		5.37	3.523e-05	1.693e-07
FALSE	High	Sequest HT (A2)	Unambiguous	[R].dAGEYTcEAAGQk.[L]	N-Term(TMT6plex); C7(Carbamidomethyl); K13(TMT6plex)	1	1	A0A3Q3A7W0	A0A3Q3A7W0	0	2	0.8031	0	1	1	929.457	1857.91	1857.91	0.4	0.00037	HCD (High Energy Collision Dissociation)	MS2	4.6219	126.2	21.588	34.1921	16651	Dg31ZJ_bjhb1_7.raw	F1.7	127.8	151.6	151.1	112.5	121.9	131.4	119.2	107.7	112.3		5.74	3.523e-05	3.47e-08
FALSE	High	Sequest HT (A2)	Unambiguous	[K].sSAAYSHGSESINk.[L]	N-Term(TMT6plex); K14(TMT6plex)	1	2	F1N9Z6	A0A1D5PSF9; F1N9Z6	0	3	0.8098	0	1	1	632.667	1895.99	1895.99	0.6	0.00038	HCD (High Energy Collision Dissociation)	MS2	5.63669	74.4	23.769	22.1727	10812	Dg31ZJ_bjhb1_15.raw	F1.15	40.9	84.3	64.1	73.8	112.2	74	82.1	56.7	81.7		4.89	3.523e-05	6.578e-07
FALSE	High	Sequest HT (A2)	Unambiguous	[K].sSDDGQGASMEVAQk.[G]	N-Term(TMT6plex); K15(TMT6plex)	2	7	A0A1D5PGD5; A0A3Q2UMJ2	A0A1D5PGD5; P15989; A0A3Q3AR07; F1P2F0; A0A3Q2U4U7; A0A3Q2UMJ2; A0A3Q2UD12	0	2	0.7965	0	1	1	984.49	1967.97	1967.97	-1.06	-0.00104	HCD (High Energy Collision Dissociation)	MS2	0	232.5	96	34.7533	16960	Dg31ZJ_bjhb1_7.raw	F1.7	358.6	286	197.2	240.7	250.7	274.9	197.8	134.5	152.5		5.7	3.523e-05	3.549e-08
FALSE	High	Sequest HT (A2)	Unambiguous	[K].kASNkDEGILTcEGk.[T]	N-Term(TMT6plex); K1(TMT6plex); K5(TMT6plex); C12(Carbamidomethyl); K15(TMT6plex)	1	2	P79757	A0A3Q2UNJ2; P79757	2	4	0.6898	0	1	1	642.373	2566.47	2566.47	0.63	0.0004	HCD (High Energy Collision Dissociation)	MS2	16.0773	142.4	96	35.4366	17328	Dg31ZJ_bjhb1_7.raw	F1.7	170.1	156.4	112.7	113.1	136.7	178.1	157	120.8	137		4.61	3.523e-05	2.776e-06
FALSE	High	Sequest HT (A2)	Unambiguous	[R].nAGGAVSQPSEPSDAITcR.[D]	N-Term(TMT6plex); C18(Carbamidomethyl)	1	1	A0A3Q2TS15	A0A3Q2TS15	0	3	0.7789	0	1	1	716.018	2146.04	2146.04	-0.4	-0.00028	HCD (High Energy Collision Dissociation)	MS2	0	46.9	96	35.511	17369	Dg31ZJ_bjhb1_7.raw	F1.7	56.6	48.2	48.2	41.8	41.6	41.5	50.7	44.6	48.8		5.7	3.523e-05	1.135e-06
FALSE	High	Sequest HT (A2)	Unambiguous	[R].nAGGAVSQPSEPSDAITcR.[D]	N-Term(TMT6plex); C18(Carbamidomethyl)	1	1	A0A3Q2TS15	A0A3Q2TS15	0	2	0.7984	0	1	1	1073.52	2146.04	2146.04	-1.1	-0.00118	HCD (High Energy Collision Dissociation)	MS2	0	26.6	96	35.5387	17384	Dg31ZJ_bjhb1_7.raw	F1.7	29.3	27.9	29.2	27	24.2	26.2	27.3	26.9	21.6		4.91	3.523e-05	1.109e-09
FALSE	High	Sequest HT (A2)	Unambiguous	[R].tVHAGEAGPATMIk.[E]	N-Term(TMT6plex); K14(TMT6plex)	1	2	Q5ZKP6	Q5ZKP6; F1P2A6	0	3	0.7226	0	1	1	614.354	1841.05	1841.04	6.19	0.0038	HCD (High Energy Collision Dissociation)	MS2	54.2685	103.6	96	37.073	18204	Dg31ZJ_bjhb1_7.raw	F1.7	81.1	92	79	119.5	121.4	124.5	122.7	87.6	104.6		6.38	3.523e-05	7.06e-07
FALSE	High	Sequest HT (A2)	Unambiguous	[K].ykPANNQVEcHPYLTQEk.[L]	N-Term(TMT6plex); K2(TMT6plex); C10(Carbamidomethyl); K18(TMT6plex)	1	1	F1NT57	F1NT57	0	4	0.7095	0	1	1	727.387	2906.52	2906.54	-6.73	-0.00489	HCD (High Energy Collision Dissociation)	MS2	9.98449	113.3	54.243	37.0677	18201	Dg31ZJ_bjhb1_7.raw	F1.7	123.4	143.2	119.8	143.8	125.9	101.5	101.5	93.3	67.6		6.61	3.523e-05	1.286e-08
FALSE	High	Sequest HT (A2)	Unambiguous	[K].aHENNPLAQGPLk.[G]	N-Term(TMT6plex); K13(TMT6plex)	1	2	F1NE11	F1NE11; A0A3Q2U8P7	0	3	0.7432	0	1	1	616.356	1847.05	1847.05	-0.33	-0.00021	HCD (High Energy Collision Dissociation)	MS2	3.35101	71.7	22.468	36.9117	18115	Dg31ZJ_bjhb1_7.raw	F1.7	73.5	83.5	63.2	69.2	74.6	67.5	78.8	67.1	67.7		5.18	3.523e-05	9.256e-06
FALSE	High	Sequest HT (A2)	Unambiguous	[R].gDDTPLHLAASHGHR.[D]	N-Term(TMT6plex)	1	1	Q9DF58	Q9DF58	0	4	0.6886	0	1	1	453.989	1812.93	1812.93	1.18	0.00053	HCD (High Energy Collision Dissociation)	MS2	63.0202	132.8	96	17.8366	7527	Dg31ZJ_bjhb1_13.raw	F1.13	179.9	159.2	144.1	140.8	117.2	131.8	117.3	101.2	103.5		2.89	3.523e-05	8.588e-07
FALSE	High	Sequest HT (A2)	Unambiguous	[R].hQGVMVGMGQkDSYVGDEAQSkR.[G]	N-Term(TMT6plex); K11(TMT6plex); K22(TMT6plex)	4	14	P60706; P68139; P68034; A0A1D5NV17	Q90736; A0A3Q3A5C8; P63270; A0A3Q3AWV3; P53478; Q5ZLX9; P60706; F1P476; P68139; B5M200; P68034; Q5ZMQ2; A0A1D5NV17; P08023	2	5	0.6642	0	1	1	639.738	3194.66	3194.67	-1.07	-0.00068	HCD (High Energy Collision Dissociation)	MS2	79.058	58.3	96	36.6995	18001	Dg31ZJ_bjhb1_7.raw	F1.7	221.4	59	32.9	28	33.2	37.3	39	27.9	46		2.65	3.523e-05	6.467e-07
FALSE	High	Sequest HT (A2)	Unambiguous	[R].gHNLPcENQPVTSR.[V]	N-Term(TMT6plex); C6(Carbamidomethyl)	1	2	E1C771	E1C771; A0A1D5PT68	0	3	0.8038	0	1	1	613.311	1837.92	1837.92	0.14	9e-05	HCD (High Energy Collision Dissociation)	MS2	0	91.8	96	18.0622	7651	Dg31ZJ_bjhb1_13.raw	F1.13	109.4	106.3	92	98	54	100.8	93.8	86.2	85.8		4.69	3.523e-05	2.734e-05
FALSE	High	Sequest HT (A2)	Unambiguous	[R].hQGVMVGmGQk.[D]	N-Term(TMT6plex); M8(Oxidation); K11(TMT6plex)	4	14	P60706; P68139; P68034; A0A1D5NV17	Q90736; A0A3Q3A5C8; P63270; A0A3Q3AWV3; P53478; Q5ZLX9; P60706; F1P476; P68139; B5M200; P68034; Q5ZMQ2; A0A1D5NV17; P08023	0	3	0.4473	0	1	1	549.302	1645.89	1645.89	-0.59	-0.00032	HCD (High Energy Collision Dissociation)	MS2	0	317.9	96	18.1709	7712	Dg31ZJ_bjhb1_13.raw	F1.13	305.7	336.5	306.1	328.9	307.7	339.8	348.6	289.8	297.6		5.12	3.523e-05	6.665e-06
FALSE	High	Sequest HT (A2)	Unambiguous	[K].qETTPINDNVSQccSSSYANR.[R]	N-Term(TMT6plex); C13(Carbamidomethyl); C14(Carbamidomethyl)	1	1	A0A1D5NW68	A0A1D5NW68	0	2	0.8686	0	1	1	1330.59	2660.18	2660.19	-2.99	-0.00397	HCD (High Energy Collision Dissociation)	MS2	0	118.6	96	36.5324	17916	Dg31ZJ_bjhb1_7.raw	F1.7	187.6	136.5	119.5	102.1	96	122.7	107.2	82.2	113.9		5.63	3.523e-05	1.87e-10
FALSE	High	Sequest HT (A2)	Unambiguous	[K].kAADASDTQNEAk.[L]	N-Term(TMT6plex); K1(TMT6plex); K13(TMT6plex)	1	3	A0A1D5PCT4	Q5ZI60; A0A1D5PCT4; A0A1L1RWS8	1	3	0.7547	0	1	1	679.379	2036.12	2036.12	0.16	0.00011	HCD (High Energy Collision Dissociation)	MS2	0	154.7	96	18.5439	7909	Dg31ZJ_bjhb1_13.raw	F1.13	568.5	328.1	119.5	86.8	57.2	69.5	66.7	33.2	62.8		6.36	3.523e-05	9.174e-09
FALSE	High	Sequest HT (A2)	Unambiguous	[K].tEkEEVTQVEEk.[A]	N-Term(TMT6plex); K3(TMT6plex); K12(TMT6plex)	1	2	A0A1D5PCL0	A0A1D5PCL0; Q90985	1	3	0.6719	0	1	1	712.737	2136.2	2136.2	-1.72	-0.00122	HCD (High Energy Collision Dissociation)	MS2	49.1955	129.2	96	36.4249	17864	Dg31ZJ_bjhb1_7.raw	F1.7	142.5	163.5	148	131.9	77.6	108.4	114.9	145.7	130.2		4.42	3.523e-05	3.057e-06
FALSE	High	Sequest HT (A2)	Unambiguous	[K].qETTPINDNVSQccSSSYANR.[R]	N-Term(TMT6plex); C13(Carbamidomethyl); C14(Carbamidomethyl)	1	1	A0A1D5NW68	A0A1D5NW68	0	3	0.8062	0	1	1	887.405	2660.2	2660.19	5.25	0.00465	HCD (High Energy Collision Dissociation)	MS2	0	128	48.778	36.3971	17850	Dg31ZJ_bjhb1_7.raw	F1.7	139.2	145.1	118.9	128.8	116.1	132.3	132	119	120.6		4.54	3.523e-05	1.805e-08
FALSE	High	Sequest HT (A2)	Unambiguous	[K].qETTPINDNVSQccSSSYANR.[R]	N-Term(TMT6plex); C13(Carbamidomethyl); C14(Carbamidomethyl)	1	1	A0A1D5NW68	A0A1D5NW68	0	3	0.7931	0	1	1	887.411	2660.22	2660.19	11.1	0.00984	HCD (High Energy Collision Dissociation)	MS2	40.2823	163.9	96	36.3606	17833	Dg31ZJ_bjhb1_7.raw	F1.7	168.2	179.5	162.5	154.3	147.9	181.8	170	153.9	157		2.9	3.523e-05	1.037e-05
FALSE	High	Sequest HT (A2)	Unambiguous	[R].nPcYTGTHNcDTNAVcR.[A]	N-Term(TMT6plex); C3(Carbamidomethyl); C10(Carbamidomethyl); C16(Carbamidomethyl)	1	1	A0A1D5PJ08	A0A1D5PJ08	0	3	0.8813	0	1	1	756.998	2268.98	2268.97	1.98	0.0015	HCD (High Energy Collision Dissociation)	MS2	0	58	96	18.6221	7952	Dg31ZJ_bjhb1_13.raw	F1.13	59.7	71.7	59.9	53.9	55.6	67	57	46.8	50		8.51	3.523e-05	4.932e-08
FALSE	High	Sequest HT (A2)	Unambiguous	[K].dAQEEEkTEALk.[S]	N-Term(TMT6plex); K7(TMT6plex); K12(TMT6plex)	3	5	A0A1D5PH32; A0A1L1RYW9; O93510	F1NKF3; A0A1D5PH32; A0A1L1RYW9; O93510; A0A1D5PNS4	1	3	0.5425	0	1	1	693.391	2078.16	2078.16	-0.24	-0.00017	HCD (High Energy Collision Dissociation)	MS2	32.1524	462.3	90.758	36.2768	17789	Dg31ZJ_bjhb1_7.raw	F1.7	805.8	648.8	435.3	374.5	355.8	528.5	399.3	266.6	345.7		2.12	3.523e-05	1.389e-05
FALSE	High	Sequest HT (A2)	Unambiguous	[R].kPQMTEEQIk.[T]	N-Term(TMT6plex); K1(TMT6plex); K10(TMT6plex)	2	2	P19121; A0A1D5NW68	P19121; A0A1D5NW68	0	3	0.6317	0	1	1	640.379	1919.12	1919.12	-0.43	-0.00027	HCD (High Energy Collision Dissociation)	MS2	4.16734	292.8	96	36.1708	17730	Dg31ZJ_bjhb1_7.raw	F1.7	490.4	355.6	281.5	218.6	248.4	313.3	283.7	191.4	252.5		4.48	3.523e-05	1.273e-06
FALSE	High	Sequest HT (A2)	Unambiguous	[-].pHQYPALTPEQk.[Q]	N-Term(TMT6plex); K12(TMT6plex)	1	1	Q7LZE8	Q7LZE8	0	3	0.7643	0	1	1	623.02	1867.05	1867.05	-0.53	-0.00033	HCD (High Energy Collision Dissociation)	MS2	44.8289	211	96	36.1542	17721	Dg31ZJ_bjhb1_7.raw	F1.7	149.4	149.2	160.9	161.1	241	210.5	394.7	169.7	262.7		4.71	3.523e-05	2.3e-05
FALSE	High	Sequest HT (A2)	Unambiguous	[R].cREEVPELDcSk.[Y]	N-Term(TMT6plex); C1(Carbamidomethyl); C10(Carbamidomethyl); K12(TMT6plex)	1	1	P10184	P10184	1	3	0.7534	0	1	1	660.669	1979.99	1979.99	0.04	2e-05	HCD (High Energy Collision Dissociation)	MS2	43.5367	234.9	96	36.1327	17709	Dg31ZJ_bjhb1_7.raw	F1.7	334.6	289	224.9	220	203.7	233.4	212.1	177.2	219.6		3.69	3.523e-05	1.335e-05
FALSE	High	Sequest HT (A2)	Unambiguous	[R].hQGVMVGmGQk.[D]	N-Term(TMT6plex); M8(Oxidation); K11(TMT6plex)	4	14	P60706; P68139; P68034; A0A1D5NV17	Q90736; A0A3Q3A5C8; P63270; A0A3Q3AWV3; P53478; Q5ZLX9; P60706; F1P476; P68139; B5M200; P68034; Q5ZMQ2; A0A1D5NV17; P08023	0	3	0.4693	0	1	1	549.302	1645.89	1645.89	-0.74	-0.0004	HCD (High Energy Collision Dissociation)	MS2	22.0656	73.4	7.426	20.2214	8829	Dg31ZJ_bjhb1_13.raw	F1.13	77.9	86.1	73.1	74.7	72.5	71.9	71.7	62.2	70.7		4.24	3.523e-05	3.134e-05
FALSE	High	Sequest HT (A2)	Unambiguous	[K].cLYHTEGENcHLcR.[Q]	N-Term(TMT6plex); C1(Carbamidomethyl); C10(Carbamidomethyl); C13(Carbamidomethyl)	1	2	F1NJ23	F1NJ23; A0A3Q2TWS9	0	4	0.8305	0	1	1	520.236	2077.92	2077.92	1.26	0.00065	HCD (High Energy Collision Dissociation)	MS2	88.7426	19.6	72.163	19.899	8651	Dg31ZJ_bjhb1_13.raw	F1.13	23.5	23.7	17.5	13.8	16.1	21.4	19.9	15.4	25.4		4.19	3.523e-05	2.189e-05
FALSE	High	Sequest HT (A2)	Unambiguous	[K].dETVSDSSPHIANIGR.[L]	N-Term(TMT6plex)	2	2	A0A452J864; P14315	A0A452J864; P14315	0	3	0.7288	0	1	1	642.993	1926.97	1926.97	-3.39	-0.00218	HCD (High Energy Collision Dissociation)	MS2	47.4419	215.4	96	35.6609	17451	Dg31ZJ_bjhb1_7.raw	F1.7	158.1	243.4	195.9	196.5	319.3	190.2	232.4	190.5	211.9		3.06	3.523e-05	2.076e-07
FALSE	High	Sequest HT (A2)	Unambiguous	[R].hQGVmVGmGQk.[D]	N-Term(TMT6plex); M5(Oxidation); M8(Oxidation); K11(TMT6plex)	4	14	P60706; P68139; P68034; A0A1D5NV17	Q90736; A0A3Q3A5C8; P63270; A0A3Q3AWV3; P53478; Q5ZLX9; P60706; F1P476; P68139; B5M200; P68034; Q5ZMQ2; A0A1D5NV17; P08023	0	3	0.763	0	1	1	554.633	1661.89	1661.89	-0.77	-0.00043	HCD (High Energy Collision Dissociation)	MS2	0	47	61.58	19.8661	8633	Dg31ZJ_bjhb1_13.raw	F1.13	44.7	55.1	44.9	45	47.4	54.1	48.3	39.6	44.1		4.6	3.523e-05	3.361e-05
FALSE	High	Sequest HT (A2)	Unambiguous	[K].eSEAQEWQQk.[A]	N-Term(TMT6plex); K10(TMT6plex)	1	1	A0A1D5NYK7	A0A1D5NYK7	0	2	0.649	0	1	1	860.948	1720.89	1720.89	-0.59	-0.00051	HCD (High Energy Collision Dissociation)	MS2	0	146.5	96	35.6938	17469	Dg31ZJ_bjhb1_7.raw	F1.7	413.9	265	151.5	82.7	85.6	85	86.8	64.3	83.9		4.9	3.523e-05	1.346e-05
FALSE	High	Sequest HT (A2)	Unambiguous	[R].hQGVMVGmGQk.[D]	N-Term(TMT6plex); M8(Oxidation); K11(TMT6plex)	4	14	P60706; P68139; P68034; A0A1D5NV17	Q90736; A0A3Q3A5C8; P63270; A0A3Q3AWV3; P53478; Q5ZLX9; P60706; F1P476; P68139; B5M200; P68034; Q5ZMQ2; A0A1D5NV17; P08023	0	3	0.4341	0	1	1	549.302	1645.89	1645.89	-0.04	-2e-05	HCD (High Energy Collision Dissociation)	MS2	11.5575	44.4	5.558	19.8628	8631	Dg31ZJ_bjhb1_13.raw	F1.13	37.5	43.8	34.3	36.8	37.2	44.9	42.6	39.3	83.6		4.17	3.523e-05	2.551e-05
FALSE	High	Sequest HT (A2)	Unambiguous	[K].sFINIVVLDRPGPPVGPVVLSDITEESVTLR.[W]	N-Term(TMT6plex)	1	1	A0A3Q2TS15	A0A3Q2TS15	0	4	0.8028	0	1	1	887.752	3547.99	3547.99	-1.92	-0.0017	HCD (High Energy Collision Dissociation)	MS2	47.8576	3.9	96	96.1954	49517	Dg31ZJ_bjhb1_12.raw	F1.12	5.8	6.8	2.4	3.9		3.6	3.9	5.7	2.9		6.54	3.523e-05	1.303e-07
FALSE	High	Sequest HT (A2)	Unambiguous	[K].dSYVGDEAQSk.[R]	N-Term(TMT6plex); K11(TMT6plex)	5	16	P60706; P68139; G8HUH5; P68034; A0A1D5NV17	Q90736; A0A3Q3A5C8; P63270; A0A3Q3AWV3; P53478; Q5ZLX9; P60706; A0A1D5PK53; F1P476; P68139; B5M200; G8HUH5; P68034; Q5ZMQ2; A0A1D5NV17; P08023	0	2	0.7627	0	1	1	828.927	1656.85	1656.85	-0.26	-0.00022	HCD (High Energy Collision Dissociation)	MS2	0	94.7	96	35.7376	17493	Dg31ZJ_bjhb1_7.raw	F1.7	94.5	106.3	87	89.8	88.8	99.5	106	85.8	94.6		4.51	3.523e-05	7.478e-06
FALSE	High	Sequest HT (A2)	Unambiguous	[R].qEESQRPTQMVk.[G]	N-Term(TMT6plex); K12(TMT6plex)	1	2	F1NGM0	Q5ZM17; F1NGM0	0	3	0.5087	0	1	1	640.35	1919.03	1919.04	-3.74	-0.00239	HCD (High Energy Collision Dissociation)	MS2	37.4747	87.8	96	22.6906	11095	Dg31ZJ_bjhb1_15.raw	F1.15	146.5	120.5	100	74.6	71.1	82.1	75.1	52.2	68.2		2.89	3.523e-05	3.907e-05
FALSE	High	Sequest HT (A2)	Unambiguous	[R].hQGVmVGmGQk.[D]	N-Term(TMT6plex); M5(Oxidation); M8(Oxidation); K11(TMT6plex)	4	14	P60706; P68139; P68034; A0A1D5NV17	Q90736; A0A3Q3A5C8; P63270; A0A3Q3AWV3; P53478; Q5ZLX9; P60706; F1P476; P68139; B5M200; P68034; Q5ZMQ2; A0A1D5NV17; P08023	0	3	0.7458	0	1	1	554.633	1661.89	1661.89	-0.73	-0.0004	HCD (High Energy Collision Dissociation)	MS2	6.92993	51.3	84.309	19.3041	8323	Dg31ZJ_bjhb1_13.raw	F1.13	54.7	56.5	46.7	54.5	46.9	58.5	54.9	43.7	44.9		4.13	3.523e-05	3.169e-05
FALSE	High	Sequest HT (A2)	Unambiguous	[K].sSDDGQGASMEVAQk.[G]	N-Term(TMT6plex); K15(TMT6plex)	2	7	A0A1D5PGD5; A0A3Q2UMJ2	A0A1D5PGD5; P15989; A0A3Q3AR07; F1P2F0; A0A3Q2U4U7; A0A3Q2UMJ2; A0A3Q2UD12	0	2	0.8091	0	1	1	984.491	1967.97	1967.97	-0.03	-3e-05	HCD (High Energy Collision Dissociation)	MS2	0	72.9	96	35.8753	17568	Dg31ZJ_bjhb1_7.raw	F1.7	56.7	52.7	35.9	104.3	113.3	100.5	82.3	48.3	61.8		5.5	3.523e-05	9.078e-09
FALSE	High	Sequest HT (A2)	Unambiguous	[K].qAVEQQIQSHR.[E]	N-Term(TMT6plex)	1	1	E1C3A1	E1C3A1	0	3	0.767	0	1	1	518.285	1552.84	1552.84	0.5	0.00026	HCD (High Energy Collision Dissociation)	MS2	67.0168	123.6	96	18.9604	8135	Dg31ZJ_bjhb1_13.raw	F1.13	77.5	65.1	86.3	71.8	137	88.3	276.2	103.9	206.4		3.09	3.523e-05	2.811e-05
FALSE	High	Sequest HT (A2)	Unambiguous	[R].gGPGPAGSEGAk.[G]	N-Term(TMT6plex); K12(TMT6plex)	1	6	A0A1D5PKQ4	Q90612; A0A1D5PKQ4; A0A1D5PE57; A0A1D5P959; P12105; A0A1D5NY11	0	2	0.6983	0	1	1	721.902	1442.8	1442.8	-2.96	-0.00214	HCD (High Energy Collision Dissociation)	MS2	0	68.9	96	18.8851	8095	Dg31ZJ_bjhb1_13.raw	F1.13	131.7	69.9	47.6	82.8	90.7	107.5	36.5	22.2	31		4.01	3.523e-05	4.786e-06
FALSE	High	Sequest HT (A2)	Unambiguous	[K].yIAIASTTVETADPEk.[E]	N-Term(TMT6plex); K16(TMT6plex)	1	2	F1NCZ2	F1NCZ2; O93382	0	3	0.6073	0	1	1	723.07	2167.2	2167.19	2.51	0.00181	HCD (High Energy Collision Dissociation)	MS2	65.4637	66.2	59.526	67.4381	35482	Dg31ZJ_bjhb1_15.raw	F1.15	139.5	83.4	67.7	55.9	50.7	58.2	51.9	42.1	46.5		3.31	3.523e-05	3.052e-05
FALSE	High	Sequest HT (A2)	Unambiguous	[R].kVTGVVSDADGk.[A]	N-Term(TMT6plex); K1(TMT6plex); K12(TMT6plex)	1	3	A0A3Q3B1M6	A0A1D5PK66; A0A3Q3B1M6; F1NRB3	1	3	0.324	0	1	1	621.709	1863.11	1863.12	-1.41	-0.00087	HCD (High Energy Collision Dissociation)	MS2	87.9761	386.4	96	35.7726	17512	Dg31ZJ_bjhb1_7.raw	F1.7	432.5	485.9	348.5	375.1	368.2	425.6	365.4	323.9	352.6		1.79	3.523e-05	3.162e-05
FALSE	High	Sequest HT (A2)	Unambiguous	[K].sLIDQFFGIEIETVMk.[C]	N-Term(TMT6plex); K16(TMT6plex)	1	1	E1C4M6	E1C4M6	0	3	0.5283	0	1	1	776.764	2328.28	2328.29	-6.89	-0.00535	HCD (High Energy Collision Dissociation)	MS2	47.8148	58.1	96	96.1824	49510	Dg31ZJ_bjhb1_12.raw	F1.12	54.5	62.6	51.5	56.6	52.8	59.6	68.6	53.5	62.9		3.18	3.523e-05	2.111e-05
FALSE	High	Sequest HT (A2)	Unambiguous	[K].fPTIPLASELAVEILEk.[G]	N-Term(TMT6plex); K17(TMT6plex)	1	3	F1N9Z6	A0A1D5PSF9; F1N9Z6; Q90724	0	3	0.7816	0	1	1	776.806	2328.4	2328.38	8.65	0.00671	HCD (High Energy Collision Dissociation)	MS2	58.1445	57.8	96	96.1805	49509	Dg31ZJ_bjhb1_12.raw	F1.12	57.4	57.1	51.1	66.2	51.6	63	64.3	57.4	51.9		5.77	3.523e-05	1.288e-05
FALSE	High	Sequest HT (A2)	Unambiguous	[R].rTEEGYYEAITAVELk.[S]	N-Term(TMT6plex); K16(TMT6plex)	3	4	A6BM71; Q9YH41; Q9IAR9	A6BM71; Q9YH41; Q98918; Q9IAR9	1	3	0.7847	0	1	1	777.426	2330.26	2330.26	0.21	0.00016	HCD (High Energy Collision Dissociation)	MS2	0	51.8	96	67.0017	35251	Dg31ZJ_bjhb1_15.raw	F1.15	54.6	54.5	46.4	50.2	44.6	58.3	56.7	46.3	54.7		5.9	3.523e-05	1.855e-07
FALSE	High	Sequest HT (A2)	Unambiguous	[K].dGVSAAVITAEMASFLATR.[N]	N-Term(TMT6plex)	1	2	A0A1D5NV65	A0A1D5NV65; Q5ZHU2	0	3	0.7337	0	1	1	713.715	2139.13	2139.13	-0.34	-0.00024	HCD (High Energy Collision Dissociation)	MS2	35.8239	11.3	96	94.6133	48691	Dg31ZJ_bjhb1_12.raw	F1.12	7.8	6	6.3	9.3	7.5	5.5	20.5	16.8	22.1		3.53	3.523e-05	9.544e-07
FALSE	High	Sequest HT (A2)	Unambiguous	[R].kVTDDISSVk.[Y]	N-Term(TMT6plex); K1(TMT6plex); K10(TMT6plex)	2	3	Q9DEH4; A0A3Q3A4C6	Q9DEH4; A0A3Q3A4C6; A0A1D5NY50	1	3	0.7127	0	1	1	593.699	1779.08	1779.08	-0.63	-0.00037	HCD (High Energy Collision Dissociation)	MS2	60.9208	198.8	36.04	41.9614	20852	Dg31ZJ_bjhb1_7.raw	F1.7	213.7	208.3	176.5	185.3	194.5	224	233.9	172.6	180.6		4.56	3.523e-05	1.658e-05
FALSE	High	Sequest HT (A2)	Unambiguous	[K].lVkPPIQVYGLEGR.[Y]	N-Term(TMT6plex); K3(TMT6plex)	1	1	A0A1D5P810	A0A1D5P810	0	3	0.8159	0	1	1	676.419	2027.24	2027.24	0.68	0.00046	HCD (High Energy Collision Dissociation)	MS2	13.568	103.9	43.586	66.6324	35053	Dg31ZJ_bjhb1_15.raw	F1.15	114.7	136.7	99.2	92.9	95.3	122.8	105.3	80.5	88		4.4	3.523e-05	3.196e-06
FALSE	High	Sequest HT (A2)	Unambiguous	[K].eSDVGAcLDTk.[E]	N-Term(TMT6plex); C7(Carbamidomethyl); K11(TMT6plex)	2	2	P19121; A0A1D5NW68	P19121; A0A1D5NW68	0	2	0.7949	0	1	1	826.932	1652.86	1652.86	-0.15	-0.00012	HCD (High Energy Collision Dissociation)	MS2	3.38293	226.4	42.185	41.9332	20837	Dg31ZJ_bjhb1_7.raw	F1.7	407.6	258.4	209.2	178.6	182.3	241.2	219.3	141.6	199.1		4.29	3.523e-05	3.918e-06
FALSE	High	Sequest HT (A2)	Unambiguous	[R].wEVLIIGPPDTLYEGGVFk.[A]	N-Term(TMT6plex); K19(TMT6plex)	1	1	Q5ZLH8	Q5ZLH8	0	3	0.709	0	1	1	864.488	2591.45	2591.45	-1.49	-0.00129	HCD (High Energy Collision Dissociation)	MS2	0	30.1	96	94.617	48693	Dg31ZJ_bjhb1_12.raw	F1.12	27.3	40.7	27.5	35	24.8	27.5	37.4	25.1	25.6		4.57	3.523e-05	1.668e-06
FALSE	High	Sequest HT (A2)	Unambiguous	[K].sFINIVVLDRPGPPVGPVVLSDITEESVTLR.[W]	N-Term(TMT6plex)	1	1	A0A3Q2TS15	A0A3Q2TS15	0	4	0.7528	0	1	1	887.753	3547.99	3547.99	-1.04	-0.00092	HCD (High Energy Collision Dissociation)	MS2	31.8385	4.9	96	94.6245	48696	Dg31ZJ_bjhb1_12.raw	F1.12	5.1	5.3	5	6.6	5	4.8	5.9	2.3	3.7		5.42	3.523e-05	3.654e-08
FALSE	High	Sequest HT (A2)	Unambiguous	[R].iMWISPVSLDELQDLk.[A]	N-Term(TMT6plex); K16(TMT6plex)	2	3	F1NE68; Q2QB50	F1NE68; Q2QB50; M1ZMR1	0	3	0.7302	0	1	1	782.445	2345.32	2345.32	0.71	0.00055	HCD (High Energy Collision Dissociation)	MS2	2.16239	44.4	96	94.6642	48717	Dg31ZJ_bjhb1_12.raw	F1.12	38.2	58.6	32.9	51.2	44.2	42.2	50.9	37.7	43.6		6.19	3.523e-05	8.683e-07
FALSE	High	Sequest HT (A2)	Unambiguous	[R].eADIDGDGQVNYEEFVQMMTAk.[-]	N-Term(TMT6plex); K22(TMT6plex)	1	3	A0A3Q3AZM2	A0A3Q3AZM2; P62149; A0A1D5P2H5	0	3	0.7741	0	1	1	983.475	2948.41	2948.41	1.22	0.0012	HCD (High Energy Collision Dissociation)	MS2	54.6436	16.1	96	94.6809	48726	Dg31ZJ_bjhb1_12.raw	F1.12	14.5	19.7	18.6	19.9	14.7	16.4	15.6	15.6	9.9		3.63	3.523e-05	1.485e-06
FALSE	High	Sequest HT (A2)	Unambiguous	[R].wEVLIIGPPDTLYEGGVFk.[A]	N-Term(TMT6plex); K19(TMT6plex)	1	1	Q5ZLH8	Q5ZLH8	0	4	0.5733	0	1	1	648.618	2591.45	2591.45	-0.54	-0.00035	HCD (High Energy Collision Dissociation)	MS2	32.8905	10.7	96	94.6846	48728	Dg31ZJ_bjhb1_12.raw	F1.12	11.9	14	11.5	10.1	7.6	11.5	12	8.1	10		3	3.523e-05	3.861e-05
FALSE	High	Sequest HT (A2)	Unambiguous	[R].sPYSDFVFLDAMFk.[Q]	N-Term(TMT6plex); K14(TMT6plex)	1	2	Q5ZIQ5	Q5ZIQ5; F1NPM6	0	3	0.7995	0	1	1	709.04	2125.11	2125.11	-0.69	-0.00049	HCD (High Energy Collision Dissociation)	MS2	0	36.3	96	94.7903	48783	Dg31ZJ_bjhb1_12.raw	F1.12	34.6	41.4	35.9	44.7	26	37.4	36.1	36.6	34		4.39	3.523e-05	2.807e-05
FALSE	High	Sequest HT (A2)	Unambiguous	[K].yNNGcPELHSSSVGLAk.[A]	N-Term(TMT6plex); C5(Carbamidomethyl); K17(TMT6plex)	2	5	A0A1D5P1V6; Q5ZME3	A0A1D5P1V6; Q5ZME3; A0A1D5PND5; A0A1D5PA64; R4GHJ7	0	3	0.8585	0	1	1	764.403	2291.19	2291.19	3.82	0.00292	HCD (High Energy Collision Dissociation)	MS2	0	48	96	41.8057	20767	Dg31ZJ_bjhb1_7.raw	F1.7	39.7	50.4	39.5	57.7	55	51.2	54.5	40.9	43.3		5.44	3.523e-05	3.1e-07
FALSE	High	Sequest HT (A2)	Unambiguous	[-].mAGYWDGPEGEQcPQR.[T]	N-Term(Prot)(Met-loss); N-Term(TMT6plex); C13(Carbamidomethyl)	1	1	F1NVW7	F1NVW7	0	3	0.7514	0	1	1	660.302	1978.89	1978.89	-0.13	-8e-05	HCD (High Energy Collision Dissociation)	MS2	17.3957	71.6	96	41.8038	20766	Dg31ZJ_bjhb1_7.raw	F1.7	91	88.8	77.7	77	57.9	60.7	70	62.1	59.4		5.31	3.523e-05	1.789e-05
FALSE	High	Sequest HT (A2)	Unambiguous	[R].gSLLGcSIDITSAFDMEAVTFk.[K]	N-Term(TMT6plex); C6(Carbamidomethyl); K22(TMT6plex)	2	5	A4ZZ65; A0A1D5PEK3	O42133; A4ZZ65; A0A1D5PEK3; B6V3H7; P00789	0	3	0.7735	0	1	1	940.823	2820.45	2820.46	-1.1	-0.00103	HCD (High Energy Collision Dissociation)	MS2	22.4915	10.9	96	94.8108	48794	Dg31ZJ_bjhb1_12.raw	F1.12	15.7	11.6	11.4	11.3	10.9	9.7	11	8.3	8.4		4.37	3.523e-05	1.916e-06
FALSE	High	Sequest HT (A2)	Unambiguous	[K].vEGDVcSLNEFSITGSTYAPEGDVLk.[N]	N-Term(TMT6plex); C6(Carbamidomethyl); K26(TMT6plex)	1	1	P13585	P13585	0	3	0.8004	0	1	1	1082.55	3245.63	3245.63	-0.36	-0.00039	HCD (High Energy Collision Dissociation)	MS2	0	10.5	96	94.8247	48801	Dg31ZJ_bjhb1_12.raw	F1.12	7.6	8.9	12	10.2	12.3	11.2	10.5	9.8	11.9		4.91	3.523e-05	2.469e-08
FALSE	High	Sequest HT (A2)	Unambiguous	[-].mAGYWDGPEGEQcPQR.[T]	N-Term(Prot)(Met-loss); N-Term(TMT6plex); C13(Carbamidomethyl)	1	1	F1NVW7	F1NVW7	0	2	0.8414	0	1	1	989.947	1978.89	1978.89	-2.43	-0.00241	HCD (High Energy Collision Dissociation)	MS2	23.02	31.2	96	42.007	20877	Dg31ZJ_bjhb1_7.raw	F1.7	31.1	36.8	30	35.1	29	29.1	32.7	28.4	28.9		4.35	3.523e-05	1.693e-08
FALSE	High	Sequest HT (A2)	Unambiguous	[R].iAELLGmELSSLEIGAR.[G]	N-Term(TMT6plex); M7(Oxidation)	1	1	Q90984	Q90984	0	3	0.7436	0	1	1	683.048	2047.13	2047.13	-0.8	-0.00054	HCD (High Energy Collision Dissociation)	MS2	21.6916	4.8	96	94.8415	48810	Dg31ZJ_bjhb1_12.raw	F1.12	4.1	5.4	5.3	7.3	4.6		4.5	4.5	7.3		5.07	3.523e-05	3.344e-06
FALSE	High	Sequest HT (A2)	Unambiguous	[R].aEGSDVANAVLDGADcIMLSGETAk.[G]	N-Term(TMT6plex); C16(Carbamidomethyl); K25(TMT6plex)	2	3	F1NW43; A0A1D5P9V0	F1NW43; A0A1D5P9V0; P00548	0	4	0.7838	0	1	1	738.873	2952.47	2952.47	0.26	0.00019	HCD (High Energy Collision Dissociation)	MS2	72.5007	14.5	96	94.9066	48843	Dg31ZJ_bjhb1_12.raw	F1.12	12.6	18.6	13.5	13.8	13	16	15.3	13.5	13.8		5.32	3.523e-05	1.453e-06
FALSE	High	Sequest HT (A2)	Unambiguous	[R].gSTPLDVAAASVMDNNELALALEEPDLDk.[V]	N-Term(TMT6plex); K29(TMT6plex)	1	2	A0A1D5PCL0	A0A1D5PCL0; Q90985	0	4	0.7953	0	1	1	864.955	3456.8	3456.78	4.25	0.00368	HCD (High Energy Collision Dissociation)	MS2	12.878	22.4	96	94.9382	48858	Dg31ZJ_bjhb1_12.raw	F1.12	21.6	30.2	23.7	23.2	16	21.7	22.9	19.6	22.6		6.84	3.523e-05	1.427e-08
FALSE	High	Sequest HT (A2)	Unambiguous	[R].dFVVTLVNYLDVGTDk.[I]	N-Term(TMT6plex); K16(TMT6plex)	1	6	A0A1D5PGD5	A0A1D5PGD5; P15989; A0A3Q3AR07; F1P2F0; A0A3Q2U4U7; A0A3Q2UD12	0	3	0.7465	0	1	1	752.755	2256.25	2256.25	-0.87	-0.00065	HCD (High Energy Collision Dissociation)	MS2	21.9404	34.1	96	95.0074	48895	Dg31ZJ_bjhb1_12.raw	F1.12	61.8	41.1	29.6	36.5	35	32	26.8	20.5	23.6		5.05	3.523e-05	1.769e-05
FALSE	High	Sequest HT (A2)	Unambiguous	[R].aEGSDVANAVLDGADcIMLSGETAk.[G]	N-Term(TMT6plex); C16(Carbamidomethyl); K25(TMT6plex)	2	3	F1NW43; A0A1D5P9V0	F1NW43; A0A1D5P9V0; P00548	0	3	0.8265	0	1	1	984.827	2952.47	2952.47	-0.99	-0.00097	HCD (High Energy Collision Dissociation)	MS2	5.00269	31.1	96	95.014	48897	Dg31ZJ_bjhb1_12.raw	F1.12	24.4	37.8	27.5	30.2	30.9	39.9	34.2	26.5	28.4		7.09	3.523e-05	4.938e-10
FALSE	High	Sequest HT (A2)	Unambiguous	[R].dHVDTVMEYLLNVTTAPEFRPWEVTDLQPQLk.[V]	N-Term(TMT6plex); K32(TMT6plex)	1	3	D0VX29	D0VX29; A0A1L1RXE9; F1P582	0	4	0.8151	0	1	1	1061.56	4243.21	4243.21	-2.25	-0.00238	HCD (High Energy Collision Dissociation)	MS2	1.66851	18.5	96	95.0176	48899	Dg31ZJ_bjhb1_12.raw	F1.12	16.9	22.1	17.6	21.9	12	24	22.7	16.4	13.1		8.33	3.523e-05	7.733e-08
FALSE	High	Sequest HT (A2)	Unambiguous	[K].rPVDDGGSEITGYYVER.[R]	N-Term(TMT6plex)	1	1	A0A3Q2TS15	A0A3Q2TS15	0	3	0.761	0	1	1	714.694	2142.07	2142.07	1.1	0.00079	HCD (High Energy Collision Dissociation)	MS2	21.2497	31.8	96	41.5743	20641	Dg31ZJ_bjhb1_7.raw	F1.7	33.3	42.2	31.3	30.2	26	33.5	30.6	29.9	29.3		5.02	3.523e-05	1.019e-06
FALSE	High	Sequest HT (A2)	Unambiguous	[R].sGETEDTFIADLVVGLcTGQIk.[T]	N-Term(TMT6plex); C17(Carbamidomethyl); K22(TMT6plex)	4	7	P07322; A0A1L1RQQ0; A0A1D5PSH6; A0A1L1RRN7	P07322; P51913; A0A1L1RQQ0; A0A1D5PSH6; A0A1L1RKH8; A0A1L1RNS0; A0A1L1RRN7	0	3	0.8592	0	1	1	937.834	2811.49	2811.49	0.4	0.00037	HCD (High Energy Collision Dissociation)	MS2	5.67633	41.7	96	95.2183	49004	Dg31ZJ_bjhb1_12.raw	F1.12	37.4	43.2	38.1	49.2	40.5	47	36.6	40	43.7		7.1	3.523e-05	4.241e-10
FALSE	High	Sequest HT (A2)	Unambiguous	[K].eLWDWLYQLQTEk.[Y]	N-Term(TMT6plex); K13(TMT6plex)	2	5	Q7ZZH5; P12620	Q7ZZH5; P12620; O57559; A0A3S5ZPU4; A0A1L1RXW8	0	2	0.7849	0	1	1	1105.6	2210.19	2210.19	0.93	0.00103	HCD (High Energy Collision Dissociation)	MS2	0	276.3	96	95.2743	49034	Dg31ZJ_bjhb1_12.raw	F1.12	261.2	272.4	251.6	289.7	281.7	316.1	298.9	251	264.5		6.23	3.523e-05	1.636e-07
FALSE	High	Sequest HT (A2)	Unambiguous	[K].vNDPVQNWHk.[L]	N-Term(TMT6plex); K10(TMT6plex)	1	3	P26932	A0A452J7Z6; P26932; A0A3Q2U3Y3	0	3	0.6531	0	1	1	565.651	1694.94	1694.94	0.15	8e-05	HCD (High Energy Collision Dissociation)	MS2	26.1564	115.5	96	41.4855	20592	Dg31ZJ_bjhb1_7.raw	F1.7	318.1	157.1	106.7	76.5	71.2	67.4	97.9	67.5	77.2		4.41	3.523e-05	3.985e-05
FALSE	High	Sequest HT (A2)	Unambiguous	[K].iEDEQALGMQLQk.[K]	N-Term(TMT6plex); K13(TMT6plex)	6	13	Q8JG72; A0A1D5P603; A0A1D5NYC2; P02565; Q9DGM4; A0A1D5PUR6	Q8JG72; A0A1D5P603; A0A1D5NYC2; A0A1D5P525; Q9DGM5; P02565; P13538; Q8AY28; Q9PTY2; Q9DGM4; A0A1D5NVW6; R4GIG1; A0A1D5PUR6	0	3	0.7383	0	1	1	654.364	1961.08	1961.08	-0.44	-0.00029	HCD (High Energy Collision Dissociation)	MS2	15.3173	51.6	14.263	66.7287	35104	Dg31ZJ_bjhb1_15.raw	F1.15	59.1	67.1	46.5	51.4	46.2	49.7	55.1	42.6	46.8		5.35	3.523e-05	1.013e-06
FALSE	High	Sequest HT (A2)	Unambiguous	[K].lGIEMSVLMGANIASEVAEEk.[F]	N-Term(TMT6plex); K21(TMT6plex)	1	1	A0A3Q8WI14	A0A3Q8WI14	0	3	0.6684	0	1	1	883.815	2649.43	2649.42	2.84	0.00251	HCD (High Energy Collision Dissociation)	MS2	45.8606	21.8	96	95.3082	49052	Dg31ZJ_bjhb1_12.raw	F1.12	14.3	22.5	19.8	21.7	22.7	28.3	25.1	20.9	21.2		3.92	3.523e-05	1.64e-07
FALSE	High	Sequest HT (A2)	Unambiguous	[R].tDYNASVSVPDSSGPER.[I]	N-Term(TMT6plex)	2	4	A0A1D5PSI3; E1C453	A0A1D5PSI3; Q5ZIQ3; E1C453; A0A1D5PXG0	0	3	0.7319	0	1	1	670.659	2009.96	2009.96	0.15	0.0001	HCD (High Energy Collision Dissociation)	MS2	53.7423	104	92.039	41.4093	20552	Dg31ZJ_bjhb1_7.raw	F1.7	99.2	113	113.6	120.4	107.9	94.5	110.1	97.2	79.7		3.73	3.523e-05	1.8e-05
FALSE	High	Sequest HT (A2)	Unambiguous	[K].gAVDGGLSIPHSTk.[R]	N-Term(TMT6plex); K14(TMT6plex)	1	1	P22451	P22451	0	3	0.7362	0	1	1	599.681	1797.03	1797.03	0.99	0.00059	HCD (High Energy Collision Dissociation)	MS2	16.142	70.1	36.82	41.4042	20549	Dg31ZJ_bjhb1_7.raw	F1.7	52.1	93.6	68	66.3	98	56	79.4	48.6	68.6		4.17	3.523e-05	1.598e-05
FALSE	High	Sequest HT (A2)	Unambiguous	[K].aMHQSQTMEGcSSPIVVk.[F]	N-Term(TMT6plex); C11(Carbamidomethyl); K18(TMT6plex)	1	6	A0A3Q2TY35	A0A3Q2TY35; Q7T2T1; Q8QGX0; A0A1D5PN15; A0A1D5PEV1; A0A3Q3AKI2	0	3	0.1117	0	1	1	816.754	2448.25	2448.24	0.81	0.00066	HCD (High Energy Collision Dissociation)	MS2	0	22.9	96	41.3873	20540	Dg31ZJ_bjhb1_7.raw	F1.7	29.9	25.1	24.5	20.9	22.3	21	18.2	22.6	22		5.73	3.523e-05	4.054e-07
FALSE	High	Sequest HT (A2)	Unambiguous	[R].nIEVLNFFNNQIEELPTQISSLQk.[L]	N-Term(TMT6plex); K24(TMT6plex)	1	1	A0A1D5PEW1	A0A1D5PEW1	0	4	0.71	0	1	1	819.953	3276.79	3276.79	0.82	0.00067	HCD (High Energy Collision Dissociation)	MS2	5.61122	11.4	96	94.8826	48830	Dg31ZJ_bjhb1_12.raw	F1.12	16	13.4	13.1	10.4	7.5	11.3	11.4	10	9.9		5.38	3.523e-05	1.011e-06
FALSE	High	Sequest HT (A2)	Unambiguous	[R].kVTGEVMDPAGk.[V]	N-Term(TMT6plex); K1(TMT6plex); K12(TMT6plex)	1	1	A0A1D5PEE1	A0A1D5PEE1	1	3	0.66	0	1	1	640.378	1919.12	1919.12	-2.99	-0.00191	HCD (High Energy Collision Dissociation)	MS2	42.7087	95.1	96	41.3801	20536	Dg31ZJ_bjhb1_7.raw	F1.7	107.1	119.8	91.5	91.3	89.8	86.4	100.2	89.7	79.7		4.03	3.523e-05	1.876e-06
FALSE	High	Sequest HT (A2)	Unambiguous	[K].aGcEVTILFADLHAYLDNMk.[A]	N-Term(TMT6plex); C3(Carbamidomethyl); K20(TMT6plex)	1	2	F1NJU7	F1NJU7; Q5ZJ08	0	4	0.7163	0	1	1	685.612	2739.43	2739.43	0.09	6e-05	HCD (High Energy Collision Dissociation)	MS2	37.1793	9	96	94.5912	48679	Dg31ZJ_bjhb1_12.raw	F1.12	10.5	12.3	8.6	7.5	6.8	9.8	8	7.2	10.4		4.23	3.523e-05	4.152e-07
FALSE	High	Sequest HT (A2)	Unambiguous	[K].nADGFIDIEELGEILR.[A]	N-Term(TMT6plex)	1	1	P02588	P02588	0	3	0.725	0	1	1	678.365	2033.08	2033.08	2.32	0.00157	HCD (High Energy Collision Dissociation)	MS2	3.61918	9.4	96	94.5875	48677	Dg31ZJ_bjhb1_12.raw	F1.12	9.1	8	10.7	6.6	8.1	10.1	11.5	10.8	9.8		5.89	3.523e-05	2.043e-06
FALSE	High	Sequest HT (A2)	Unambiguous	[K].scNLVLEHQPGNIk.[A]	N-Term(TMT6plex); C2(Carbamidomethyl); K14(TMT6plex)	1	3	E1C6R4	E1C6R4; A0A3Q2TXF9; A0A3Q3A2N8	0	3	0.7807	0	1	1	689.716	2067.13	2067.14	-4.77	-0.00328	HCD (High Energy Collision Dissociation)	MS2	0	93.4	96	42.7811	21293	Dg31ZJ_bjhb1_7.raw	F1.7	114.6	117.7	92.8	92.2	81.9	86.1	89.4	86.9	79.3		4.24	3.523e-05	1.281e-07
FALSE	High	Sequest HT (A2)	Unambiguous	[K].mQGTLEDQIISANPLLEAFGNAk.[T]	N-Term(TMT6plex); K23(TMT6plex)	6	13	F1P3X1; A0A1D5PFA3; A0A1D5P603; A0A1D5NYC2; P02565; A0A1D5PUR6	F1P3X1; A0A1D5PFA3; A0A1D5P603; A0A1D5NYC2; A0A1D5P525; Q9DGM5; P02565; P13538; Q8AY28; Q9PTY2; A0A1D5NVW6; R4GIG1; A0A1D5PUR6	0	3	0.8102	0	1	1	973.528	2918.57	2918.57	-0.28	-0.00027	HCD (High Energy Collision Dissociation)	MS2	47.8601	48.3	96	93.9883	48364	Dg31ZJ_bjhb1_12.raw	F1.12	40.7	48.8	40.7	51.9	47.6	57.9	53	45.7	48.1		7.85	3.523e-05	1.678e-10
FALSE	High	Sequest HT (A2)	Unambiguous	[K].sFINIVVLDRPGPPVGPVVLSDITEESVTLR.[W]	N-Term(TMT6plex)	1	1	A0A3Q2TS15	A0A3Q2TS15	0	4	0.8266	0	1	1	887.753	3547.99	3547.99	-0.77	-0.00069	HCD (High Energy Collision Dissociation)	MS2	5.36929	13.1	96	94.0245	48382	Dg31ZJ_bjhb1_12.raw	F1.12	18.4	14.2	12.3	14.4	11.5	11.6	14	9.9	11.3		8.42	3.523e-05	1.221e-08
FALSE	High	Sequest HT (A2)	Unambiguous	[K].nADGFIDIEELGEILR.[A]	N-Term(TMT6plex)	1	1	P02588	P02588	0	3	0.763	0	1	1	678.364	2033.08	2033.08	1.57	0.00106	HCD (High Energy Collision Dissociation)	MS2	7.17808	13.3	96	94.0282	48384	Dg31ZJ_bjhb1_12.raw	F1.12	11.2	15.6	12.5	14	13.1	16.7	10.4	12.3	13.8		5.19	3.523e-05	5.722e-06
FALSE	High	Sequest HT (A2)	Unambiguous	[R].fDYTGcGSSQGNFEEcTIGk.[W]	N-Term(TMT6plex); C6(Carbamidomethyl); C16(Carbamidomethyl); K20(TMT6plex)	1	1	F1NKJ7	F1NKJ7	0	3	1	0	1	1	905.753	2715.24	2715.24	0.64	0.00058	HCD (High Energy Collision Dissociation)	MS2	0	25.8	96	66.5815	35026	Dg31ZJ_bjhb1_15.raw	F1.15	31.1	35.4	24.8	28.4	22.1	23.2	26	22.3	19		6.22	3.523e-05	6.828e-07
FALSE	High	Sequest HT (A2)	Unambiguous	[R].eGISQEALHNQMITAVQEINNLIEPVASAAR.[A]	N-Term(TMT6plex)	1	3	A0A1D5PTR5	A0A1D5PTR5; P54939; E1C2S1	0	4	0.7105	0	1	1	894.719	3575.85	3575.87	-3.98	-0.00356	HCD (High Energy Collision Dissociation)	MS2	8.58604	13.9	96	94.0413	48391	Dg31ZJ_bjhb1_12.raw	F1.12	14.1	13.9	17.5	11	17	17.9	10	13.8	9.6		6.08	3.523e-05	1.875e-06
FALSE	High	Sequest HT (A2)	Unambiguous	[K].aIELEPNQLLAWQGLANLYEk.[S]	N-Term(TMT6plex); K21(TMT6plex)	1	3	E1C576	E1C576; A0A1D5PRU7; A0A3Q3ACR8	0	3	0.7319	0	1	1	957.872	2871.6	2871.6	0.01	1e-05	HCD (High Energy Collision Dissociation)	MS2	13.3608	26.3	96	94.0717	48407	Dg31ZJ_bjhb1_12.raw	F1.12	27.6	30.9	21.3	28.5	27.2	29.9	26.8	18.7	26		5.11	3.523e-05	1.437e-06
FALSE	High	Sequest HT (A2)	Unambiguous	[K].iIGSQDSTPVPSPPVDVATFLAFPSPEk.[L]	N-Term(TMT6plex); K28(TMT6plex)	1	2	F1NIE8	F1NIE8; Q5ZJD2	0	4	0.7218	0	1	1	839.467	3354.85	3354.82	6.93	0.00581	HCD (High Energy Collision Dissociation)	MS2	41.6646	15.4	96	94.1245	48435	Dg31ZJ_bjhb1_12.raw	F1.12	15.9	20.3	17.8	13.7	18.6	12.6	15.2	12.2	12.2		5.93	3.523e-05	1.649e-08
FALSE	High	Sequest HT (A2)	Unambiguous	[R].eADIDGDGQVNYEEFVQMMTAk.[-]	N-Term(TMT6plex); K22(TMT6plex)	1	3	A0A3Q3AZM2	A0A3Q3AZM2; P62149; A0A1D5P2H5	0	3	0.834	0	1	1	983.47	2948.4	2948.41	-3.13	-0.00308	HCD (High Energy Collision Dissociation)	MS2	61.6647	14.8	96	94.1358	48441	Dg31ZJ_bjhb1_12.raw	F1.12	17.5	16	13.7	13.2	14.8	15.1	14.6	13.9	14.6		4.76	3.523e-05	1.103e-07
FALSE	High	Sequest HT (A2)	Unambiguous	[K].aTYLMSVETAQGLLNEIGSEALLSGTHTAPSVVAQk.[I]	N-Term(TMT6plex); K36(TMT6plex)	1	3	D0VX29	D0VX29; A0A1L1RXE9; F1P582	0	4	0.824	0	1	1	1037.06	4145.24	4145.22	3.93	0.00407	HCD (High Energy Collision Dissociation)	MS2	1.54459	14.5	96	94.146	48446	Dg31ZJ_bjhb1_12.raw	F1.12	12.7	20.6	16	15.9	14.7	13.7	15.4	10.3	11.4		9.83	3.523e-05	1.105e-10
FALSE	High	Sequest HT (A2)	Unambiguous	[K].rPVDDGGSEITGYYVER.[R]	N-Term(TMT6plex)	1	1	A0A3Q2TS15	A0A3Q2TS15	0	3	0.7849	0	1	1	714.694	2142.07	2142.07	0.68	0.00048	HCD (High Energy Collision Dissociation)	MS2	3.68106	36.4	96	42.6252	21209	Dg31ZJ_bjhb1_7.raw	F1.7	33.5	42.1	40.4	32.5	37	35.1	38.8	29.8	38.8		6.37	3.523e-05	5.135e-11
FALSE	High	Sequest HT (A2)	Unambiguous	[R].tFLVIPELAQELHVWTDk.[S]	N-Term(TMT6plex); K18(TMT6plex)	1	4	Q5ZIZ4	Q5ZIZ4; A0A1D5PTE9; F1NCR3; A0A1L1RX72	0	3	0.8017	0	1	1	866.496	2597.47	2597.47	0.17	0.00015	HCD (High Energy Collision Dissociation)	MS2	0	49.6	96	94.1898	48468	Dg31ZJ_bjhb1_12.raw	F1.12	65.1	66.1	38.1	48.7	48	56.1	53.6	34.1	37		6.96	3.523e-05	2.989e-10
FALSE	High	Sequest HT (A2)	Unambiguous	[R].eTFLEQLISHMEDIEADDk.[S]	N-Term(TMT6plex); K19(TMT6plex)	1	2	Q5ZI51	Q5ZI51; F1P191	0	3	0.8232	0	1	1	907.795	2721.37	2721.37	0.56	0.00051	HCD (High Energy Collision Dissociation)	MS2	70.5418	35.1	96	94.1936	48470	Dg31ZJ_bjhb1_12.raw	F1.12	34.9	50.7	30.6	36.5	35.7	32.1	35.4	30.3	29.8		7.07	3.523e-05	2.601e-10
FALSE	High	Sequest HT (A2)	Unambiguous	[R].qLEMQLEQEHEEk.[Q]	N-Term(TMT6plex); K13(TMT6plex)	1	1	A0A1L1RT64	A0A1L1RT64	0	3	0.6354	0	1	1	710.368	2129.09	2129.09	-2.83	-0.00201	HCD (High Energy Collision Dissociation)	MS2	51.8928	102.7	96	42.5429	21164	Dg31ZJ_bjhb1_7.raw	F1.7	119.7	157.6	122.1	103.5	78.5	85.3	84.5	84.4	88.9		4.69	3.523e-05	4.805e-07
FALSE	High	Sequest HT (A2)	Unambiguous	[K].gSFDGADQGLLNTFFSSWATTDmNk.[H]	N-Term(TMT6plex); M23(Oxidation); K25(TMT6plex)	1	2	A0A1D5PAA8	A0A1D5PAA8; Q5ZJQ0	0	3	0.8032	0	1	1	1062.18	3184.53	3184.53	-1.33	-0.00141	HCD (High Energy Collision Dissociation)	MS2	0	13.1	96	94.5894	48678	Dg31ZJ_bjhb1_12.raw	F1.12	19.3	21.7	16.4	10.8	9.7	9.4	8.7	6.6	15.4		6.2	3.523e-05	3.378e-07
FALSE	High	Sequest HT (A2)	Unambiguous	[K].vVAEVYDQER.[F]	N-Term(TMT6plex)	1	1	A0A1D5NV31	A0A1D5NV31	0	2	0.662	0	1	1	718.883	1436.76	1436.76	0.4	0.00028	HCD (High Energy Collision Dissociation)	MS2	25.5195	87.4	96	42.5083	21145	Dg31ZJ_bjhb1_7.raw	F1.7	132.9	126.9	111.4	72.7	71.1	68.3	66.4	61.1	75.9		3.55	3.523e-05	4.306e-05
FALSE	High	Sequest HT (A2)	Unambiguous	[K].fLAWLTEAETTANVLQDATHk.[E]	N-Term(TMT6plex); K21(TMT6plex)	2	11	A0A3Q3ABK2; P11533	A0A3Q2UPH9; A0A3Q3ABK2; A0A3Q2TWR1; A0A3Q2U0M3; A0A3Q2U000; F1NS97; A0A1D5PC47; A0A3Q2UJC3; P11533; A0A3Q2TUU4; A0A3Q2U719	0	3	0.8362	0	1	1	939.84	2817.51	2817.52	-4.38	-0.00412	HCD (High Energy Collision Dissociation)	MS2	0	26.4	96	94.2372	48493	Dg31ZJ_bjhb1_12.raw	F1.12	34.6	30.5	29.9	20.6	23.4	25.5	25.4	25	22.7		8.18	3.523e-05	1.306e-09
FALSE	High	Sequest HT (A2)	Unambiguous	[R].lQDAEEHVEAVNAk.[C]	N-Term(TMT6plex); K14(TMT6plex)	4	9	F1P3X1; A0A1D5NYC2; Q9DGM4; A0A1D5PUR6	F1P3X1; A0A1D5NYC2; A0A1D5P525; Q9DGM5; P13538; Q8AY28; Q9DGM4; A0A1D5NVW6; A0A1D5PUR6	0	3	0.7112	0	1	1	671.034	2011.09	2011.09	1.03	0.00069	HCD (High Energy Collision Dissociation)	MS2	41.3681	83.6	96	42.3736	21073	Dg31ZJ_bjhb1_7.raw	F1.7	85.3	139.4	99.3	90.7	64.7	64.6	72.8	65.3	69.9		4.12	3.523e-05	2.266e-05
FALSE	High	Sequest HT (A2)	Unambiguous	[K].sPTAAPSAPPAPAAPASSAAAk.[A]	N-Term(TMT6plex); K22(TMT6plex)	1	1	A0A1L1RNL6	A0A1L1RNL6	0	3	0.7833	0	1	1	783.105	2347.3	2347.3	-0.6	-0.00047	HCD (High Energy Collision Dissociation)	MS2	7.85068	69.2	96	42.3264	21047	Dg31ZJ_bjhb1_7.raw	F1.7	71.2	61.4	63.7	61.2	50.4	49.1	79.5	86.8	99.7		6.6	3.523e-05	1.327e-08
FALSE	High	Sequest HT (A2)	Unambiguous	[K].dEDDQFPPEIWELLk.[G]	N-Term(TMT6plex); K15(TMT6plex)	1	1	P16419	P16419	0	3	0.7791	0	1	1	778.075	2332.21	2332.21	-0.27	-0.00021	HCD (High Energy Collision Dissociation)	MS2	2.78227	56.1	96	94.3074	48529	Dg31ZJ_bjhb1_12.raw	F1.12	57.9	51.3	53.5	61	51.5	54.7	66.6	58.1	50.6		5.07	3.523e-05	1.587e-05
FALSE	High	Sequest HT (A2)	Unambiguous	[K].iDSLLELLQDR.[R]	N-Term(TMT6plex)	1	1	F1NI10	F1NI10	0	2	0.6152	0	1	1	772.449	1543.89	1543.89	0.44	0.00034	HCD (High Energy Collision Dissociation)	MS2	11.1698	51.8	96	94.326	48539	Dg31ZJ_bjhb1_12.raw	F1.12	48.3	44.9	32.6	50.4	87.8	60.4	55.1	37.5	49.5		4.21	3.523e-05	3.166e-05
FALSE	High	Sequest HT (A2)	Unambiguous	[R].aTLLSHcNTGSLATAGYGTALGVVR.[A]	N-Term(TMT6plex); C7(Carbamidomethyl)	1	1	A0A1D5PN97	A0A1D5PN97	0	3	0.8074	0	1	1	907.153	2719.44	2719.44	1.24	0.00113	HCD (High Energy Collision Dissociation)	MS2	27.8676	15	96	66.5852	35028	Dg31ZJ_bjhb1_15.raw	F1.15	17.4	18.4	15.9	16.4	11.8	13.9	13.9	12	15.1		8.1	3.523e-05	7.313e-09
FALSE	High	Sequest HT (A2)	Unambiguous	[R].aEGSDVANAVLDGADcImLSGETAk.[G]	N-Term(TMT6plex); C16(Carbamidomethyl); M18(Oxidation); K25(TMT6plex)	2	3	F1NW43; A0A1D5P9V0	F1NW43; A0A1D5P9V0; P00548	0	3	0.4757	0	1	1	990.16	2968.46	2968.46	0.09	8e-05	HCD (High Energy Collision Dissociation)	MS2	78.7397	32.3	96	94.3748	48565	Dg31ZJ_bjhb1_12.raw	F1.12	12.7	15.9	17.6	15.5	176.3	13.4	17.3	10.8	11.1		1.85	3.523e-05	2.876e-05
FALSE	High	Sequest HT (A2)	Unambiguous	[R].eAAIIDTTSSFTSLVLDSVNR.[F]	N-Term(TMT6plex)	1	2	A0A3Q2TS15	Q90804; A0A3Q2TS15	0	3	0.7877	0	1	1	823.442	2468.31	2468.31	1.32	0.00109	HCD (High Energy Collision Dissociation)	MS2	0.757128	17.2	96	94.3886	48572	Dg31ZJ_bjhb1_12.raw	F1.12	20	20.8	15.6	14.7	12.7	14.6	16.5	16.5	23.7		6.69	3.523e-05	2.624e-07
FALSE	High	Sequest HT (A2)	Unambiguous	[R].aEGSDVANAVLDGADcIMLSGETAk.[G]	N-Term(TMT6plex); C16(Carbamidomethyl); K25(TMT6plex)	2	3	F1NW43; A0A1D5P9V0	F1NW43; A0A1D5P9V0; P00548	0	3	0.8414	0	1	1	984.826	2952.46	2952.47	-1.68	-0.00165	HCD (High Energy Collision Dissociation)	MS2	21.552	35.5	96	94.4676	48613	Dg31ZJ_bjhb1_12.raw	F1.12	35.3	34.6	27.6	40.3	34.4	40.3	36.3	36.3	34		7.19	3.523e-05	4.365e-10
FALSE	High	Sequest HT (A2)	Unambiguous	[K].lYFGDSIPSVFLDScAFQQADLR.[T]	N-Term(TMT6plex); C15(Carbamidomethyl)	1	2	Q5F3C5	Q5F3C5; F1NJ94	0	3	0.8012	0	1	1	960.147	2878.43	2878.43	-1.14	-0.00109	HCD (High Energy Collision Dissociation)	MS2	0	12.3	96	94.4767	48618	Dg31ZJ_bjhb1_12.raw	F1.12	15	18.8	8.3	13.1	15.3	9.2	12	9.2	9.9		6.49	3.523e-05	3.499e-08
FALSE	High	Sequest HT (A2)	Unambiguous	[K].cALSQEEIAIFLQPLDLLHk.[K]	N-Term(TMT6plex); C1(Carbamidomethyl); K20(TMT6plex)	1	1	R4GKQ2	R4GKQ2	0	4	0.7987	0	1	1	699.898	2796.57	2796.57	-0.53	-0.00037	HCD (High Energy Collision Dissociation)	MS2	50.0792	25.2	96	94.5173	48640	Dg31ZJ_bjhb1_12.raw	F1.12	25	31.8	27.5	22	24.9	22	31.5	19.3	23		6.01	3.523e-05	3.356e-08
FALSE	High	Sequest HT (A2)	Unambiguous	[K].gYTSWAIGLSVADLAETImk.[N]	N-Term(TMT6plex); M19(Oxidation); K20(TMT6plex)	1	3	E1BTT8	E1BTT8; P00340; A0A1D5NZ01	0	3	0.6853	0	1	1	867.473	2600.41	2600.4	0.26	0.00023	HCD (High Energy Collision Dissociation)	MS2	46.0592	27.3	96	94.534	48649	Dg31ZJ_bjhb1_12.raw	F1.12	38.7	27.4	26.6	30.8	24.6	23.8	30.8	22.8	20.6		5.37	3.523e-05	1.425e-07
FALSE	High	Sequest HT (A2)	Unambiguous	[R].gNLDcLLALLQAGAEPDISNk.[A]	N-Term(TMT6plex); C5(Carbamidomethyl); K21(TMT6plex)	1	2	E1C770	E1C770; A0A3Q3AZL2	0	4	0.7696	0	1	1	668.369	2670.45	2670.45	0.2	0.00013	HCD (High Energy Collision Dissociation)	MS2	31.2279	11.9	96	94.5515	48658	Dg31ZJ_bjhb1_12.raw	F1.12	11.9	11.2	9	15.3	12	13.8	11.9	11.7	10.4		4.34	3.523e-05	3.204e-07
FALSE	High	Sequest HT (A2)	Unambiguous	[K].eLGLSQGQEAESQEk.[K]	N-Term(TMT6plex); K15(TMT6plex)	1	3	A0A1D5NZW3	A0A1D5NZW3; A0A3Q2UH33; A0A3Q2UE12	0	3	0.7708	0	1	1	697.703	2091.09	2091.1	-1.8	-0.00125	HCD (High Energy Collision Dissociation)	MS2	61.6763	53.6	96	42.1504	20953	Dg31ZJ_bjhb1_7.raw	F1.7	87	60.8	54.8	52.1	48.2	50.2	50.3	37.1	41.7		4.45	3.523e-05	7.445e-07
FALSE	High	Sequest HT (A2)	Unambiguous	[R].lMDAEMYTNMSVFTPLTPVIDR.[G]	N-Term(TMT6plex)	1	3	A0A3Q2UNP2	A0A3Q2UNP2; A0A1D5P6M3; A0A1D5PHJ9	0	3	0.8475	0	1	1	925.133	2773.38	2773.38	1.1	0.00101	HCD (High Energy Collision Dissociation)	MS2	0	14.2	96	94.2335	48491	Dg31ZJ_bjhb1_12.raw	F1.12	12.7	22.8	13	14.5	11.3	15.4	12.1	12.2	14.1		6.23	3.523e-05	5.834e-07
FALSE	High	Sequest HT (A2)	Unambiguous	[K].vLDTPGPPSHVTTk.[D]	N-Term(TMT6plex); K14(TMT6plex)	1	1	A0A3Q2TS15	A0A3Q2TS15	0	3	0.8023	0	1	1	636.373	1907.1	1907.1	1.72	0.0011	HCD (High Energy Collision Dissociation)	MS2	5.37153	97.1	26.326	41.3676	20529	Dg31ZJ_bjhb1_7.raw	F1.7	66	103.6	94.9	105.2	114.2	99.8	102.8	88.4	98.7		6.07	3.523e-05	1.195e-08
FALSE	High	Sequest HT (A2)	Unambiguous	[K].vLHEAEGHIVTcETNTGEVYR.[G]	N-Term(TMT6plex); C12(Carbamidomethyl)	1	1	Q5ZL58	Q5ZL58	0	3	0.8407	0	1	1	881.774	2643.31	2643.3	1	0.00088	HCD (High Energy Collision Dissociation)	MS2	0	10.6	96	41.3384	20513	Dg31ZJ_bjhb1_7.raw	F1.7	17.4	14.1	8.9	9.6	8	10.5	10.7	8.3	7.8		6.34	3.523e-05	6.905e-09
FALSE	High	Sequest HT (A2)	Unambiguous	[K].eLWDWLYQLQTEk.[Y]	N-Term(TMT6plex); K13(TMT6plex)	2	5	Q7ZZH5; P12620	Q7ZZH5; P12620; O57559; A0A3S5ZPU4; A0A1L1RXW8	0	2	0.7505	0	1	1	1105.6	2210.19	2210.19	-1.28	-0.00142	HCD (High Energy Collision Dissociation)	MS2	2.87379	1336.5	8.751	95.3494	49074	Dg31ZJ_bjhb1_12.raw	F1.12	1167.2	1369.8	1208.9	1311.6	1404.4	1436.2	1493.8	1234.4	1401.9		5.49	3.523e-05	6.202e-07
FALSE	High	Sequest HT (A2)	Unambiguous	[K].eITDLSEMLATAVIPQWQk.[D]	N-Term(TMT6plex); K19(TMT6plex)	1	2	F1P5J5	F1P5J5; Q5ZKF3	0	3	0.8084	0	1	1	877.819	2631.44	2631.45	-1.45	-0.00127	HCD (High Energy Collision Dissociation)	MS2	7.17886	34.9	96	95.7771	49298	Dg31ZJ_bjhb1_12.raw	F1.12	48.6	46.4	33.6	39.1	23.9	32.4	38.4	25.2	26.5		6.68	3.523e-05	4.288e-09
FALSE	High	Sequest HT (A2)	Unambiguous	[K].eAIETIVTAMGNLAPPVELANPENQFR.[I]	N-Term(TMT6plex)	1	2	A0A3Q2TWD9	A0A3Q2TWD9; A0A1D5PDG4	0	4	0.7868	0	1	1	789.167	3153.64	3153.65	-0.23	-0.00018	HCD (High Energy Collision Dissociation)	MS2	0	7.3	96	95.779	49299	Dg31ZJ_bjhb1_12.raw	F1.12	7.9	9.5	7.6	6.1	5.4	4.4	7.2	7.3	10.5		6.99	3.523e-05	3.321e-07
FALSE	High	Sequest HT (A2)	Unambiguous	[K].nTHLLTVEQALADYAVLITELk.[Q]	N-Term(TMT6plex); K22(TMT6plex)	1	1	A0A1D5NYY8	A0A1D5NYY8	0	3	0.8143	0	1	1	971.894	2913.67	2913.67	-1.22	-0.00119	HCD (High Energy Collision Dissociation)	MS2	0	22.9	96	95.7864	49303	Dg31ZJ_bjhb1_12.raw	F1.12	36.1	25.7	23.7	21.3	19.1	22	24.7	19.4	14.5		5.44	3.523e-05	4.954e-08
FALSE	High	Sequest HT (A2)	Unambiguous	[K].eLWDWLYQLQTEk.[Y]	N-Term(TMT6plex); K13(TMT6plex)	2	5	Q7ZZH5; P12620	Q7ZZH5; P12620; O57559; A0A3S5ZPU4; A0A1L1RXW8	0	3	0.7217	0	1	1	737.401	2210.19	2210.19	-0.3	-0.00022	HCD (High Energy Collision Dissociation)	MS2	13.3206	87.5	96	95.8076	49314	Dg31ZJ_bjhb1_12.raw	F1.12	87.4	93.9	90	86.8	94	83.1	93.6	74.4	84.3		4.06	3.523e-05	2.922e-05
FALSE	High	Sequest HT (A2)	Unambiguous	[K].gLSVLEETPDmLR.[A]	N-Term(TMT6plex); M11(Oxidation)	2	3	Q9DEH4; A0A3Q3A4C6	Q9DEH4; A0A3Q3A4C6; A0A1D5NY50	0	2	0.6911	0	1	1	852.955	1704.9	1704.9	-0.58	-0.0005	HCD (High Energy Collision Dissociation)	MS2	0	50.5	96	66.9009	35197	Dg31ZJ_bjhb1_15.raw	F1.15	47.5	48.4	45	47.9	73.5	50.4	50.5	41.9	49.4		3.95	3.523e-05	3.547e-05
FALSE	High	Sequest HT (A2)	Unambiguous	[K].nMITGTSQADcAVLIVAAGVGEFEAGISk.[N]	N-Term(TMT6plex); C11(Carbamidomethyl); K29(TMT6plex)	2	5	F1N9H4; Q5ZKM2	F1N9H4; Q5ZKM2; A0A1L1RRR1; A0A1D5P5X9; Q90835	0	3	0.7866	0	1	1	1123.26	3367.77	3367.76	0.7	0.00079	HCD (High Energy Collision Dissociation)	MS2	0	7.1	96	95.8336	49328	Dg31ZJ_bjhb1_12.raw	F1.12	8.6	6.5	7.9	6.4	6.5	8.1	7.1	5.3	7.4		5.95	3.523e-05	9.601e-09
FALSE	High	Sequest HT (A2)	Unambiguous	[K].vEGDVcSLNEFSITGSTYAPEGDVLk.[N]	N-Term(TMT6plex); C6(Carbamidomethyl); K26(TMT6plex)	1	1	P13585	P13585	0	3	0.8375	0	1	1	1082.55	3245.63	3245.63	-1	-0.00109	HCD (High Energy Collision Dissociation)	MS2	0	14.2	96	95.8494	49335	Dg31ZJ_bjhb1_12.raw	F1.12	13.6	15.9	15.4	16.5	11.6	17.2	15	13.7	9.1		6.4	3.523e-05	5.023e-07
FALSE	High	Sequest HT (A2)	Unambiguous	[K].iPEIDcGDMTAQVTSPSGR.[N]	N-Term(TMT6plex); C6(Carbamidomethyl)	2	4	A0A1D5PXM1; F1N8D4	A0A1D5PXM1; F1N8D4; A0A3Q2U9M2; A0A1D5NYG3	0	3	0.7864	0	1	1	755.032	2263.08	2263.09	-3.73	-0.00281	HCD (High Energy Collision Dissociation)	MS2	84.3599	41.7	96	66.9101	35202	Dg31ZJ_bjhb1_15.raw	F1.15	59.4	47.3	39.1	39.4	36	46.1	39.6	37.7	31.1		4.26	3.523e-05	1.388e-05
FALSE	High	Sequest HT (A2)	Unambiguous	[R].iAELLGMELSSLEIGAR.[G]	N-Term(TMT6plex)	1	1	Q90984	Q90984	0	3	0.8077	0	1	1	677.716	2031.13	2031.14	-0.55	-0.00037	HCD (High Energy Collision Dissociation)	MS2	19.2133	23.2	96	95.8731	49348	Dg31ZJ_bjhb1_12.raw	F1.12	26.4	29.6	26	19.1	19.3	19.4	19.1	23.3	26.3		6.24	3.523e-05	1.338e-06
FALSE	High	Sequest HT (A2)	Unambiguous	[R].vTGIPTPVVkFYR.[D]	N-Term(TMT6plex); K10(TMT6plex)	2	4	A6BM71; Q9IAR9	A6BM71; A0A3Q2UG28; Q98918; Q9IAR9	1	3	0.7127	0	1	1	645.732	1935.18	1935.18	-0.15	-0.0001	HCD (High Energy Collision Dissociation)	MS2	2.958	122.5	96	66.9274	35211	Dg31ZJ_bjhb1_15.raw	F1.15	150.3	134.9	95.1	88.5	134.1	130.8	141	116.5	111.3		4.49	3.523e-05	2.432e-06
FALSE	High	Sequest HT (A2)	Unambiguous	[R].aDFDDSATYSAVATNIHGQASTNcAVVVR.[R]	N-Term(TMT6plex); C24(Carbamidomethyl)	1	3	F1NNW0	Q02173; A0A1D5PKV3; F1NNW0	0	3	0.7927	0	1	1	1090.53	3269.57	3269.57	-1.04	-0.00114	HCD (High Energy Collision Dissociation)	MS2	56.8647	25.9	96	66.9312	35213	Dg31ZJ_bjhb1_15.raw	F1.15	13.8	22.6	21.7	18.9	86.1	19.1	24	13.8	13.3		5.45	3.523e-05	2.486e-12
FALSE	High	Sequest HT (A2)	Unambiguous	[K].lYNNITFEELGALLEIPAAk.[A]	N-Term(TMT6plex); K20(TMT6plex)	1	1	Q5ZJV0	Q5ZJV0	0	3	0.8218	0	1	1	893.178	2677.52	2677.52	-0.87	-0.00078	HCD (High Energy Collision Dissociation)	MS2	4.41585	84.1	96	95.9342	49379	Dg31ZJ_bjhb1_12.raw	F1.12	82.5	88.3	78.3	99.5	81.8	101.8	79	73.9	71.9		6.51	3.523e-05	1.058e-09
FALSE	High	Sequest HT (A2)	Unambiguous	[R].lMEPIYLVEIQcPEQVVGGIYGVLNR.[K]	N-Term(TMT6plex); C12(Carbamidomethyl)	1	2	A0A1D5PS29	Q90705; A0A1D5PS29	0	3	0.7844	0	1	1	1073.58	3218.73	3218.72	4.94	0.0053	HCD (High Energy Collision Dissociation)	MS2	86.0287	11.6	96	95.9509	49388	Dg31ZJ_bjhb1_12.raw	F1.12	11.1	11.5	10.5	12.4	13.3	13.4	11.9	10.1	10.2		7.19	3.523e-05	4.186e-09
FALSE	High	Sequest HT (A2)	Unambiguous	[K].lGAGYPMGPFELLDYVGLDTSk.[Y]	N-Term(TMT6plex); K22(TMT6plex)	1	2	A0A1L1RS37	A0A1L1RS37; E1BZH9	0	3	0.7794	0	1	1	934.5	2801.48	2801.48	0.31	0.00029	HCD (High Energy Collision Dissociation)	MS2	0.98374	107.9	96	95.974	49400	Dg31ZJ_bjhb1_12.raw	F1.12	99.3	135.3	105.7	123.5	93	117.3	106.6	90.6	99.7		6.12	3.523e-05	2.362e-07
FALSE	High	Sequest HT (A2)	Unambiguous	[R].iLVEWLEGLPPDGAMLR.[V]	N-Term(TMT6plex)	1	2	Q45QT1	Q45QT1; A0A1D6UPS7	0	3	0.7529	0	1	1	713.401	2138.19	2138.19	0.11	8e-05	HCD (High Energy Collision Dissociation)	MS2	21.0742	10.8	96	95.7447	49282	Dg31ZJ_bjhb1_12.raw	F1.12	7.9	15.8	8.4	11.2	7.4	11.2	12.2	12.6	10.2		4.33	3.523e-05	9.534e-06
FALSE	High	Sequest HT (A2)	Unambiguous	[K].dAVALcELFNWLEk.[E]	N-Term(TMT6plex); C6(Carbamidomethyl); K14(TMT6plex)	1	1	F1P0A1	F1P0A1	0	3	0.7304	0	1	1	722.727	2166.17	2166.17	-0.07	-5e-05	HCD (High Energy Collision Dissociation)	MS2	13.2215	117.7	96	95.9829	49405	Dg31ZJ_bjhb1_12.raw	F1.12	158.4	149.6	118.3	105.6	111	113.7	109.4	88	105.5		4.97	3.523e-05	5.834e-06
FALSE	High	Sequest HT (A2)	Unambiguous	[R].tYFScTSAHTSTGDGTAMVTR.[A]	N-Term(TMT6plex); C5(Carbamidomethyl)	1	2	F1NPJ4	F1NPJ4; Q9YHT1	0	3	0.8236	0	1	1	827.383	2480.13	2480.14	-1.82	-0.00151	HCD (High Energy Collision Dissociation)	MS2	22.0177	54.2	96	39.9555	19764	Dg31ZJ_bjhb1_7.raw	F1.7	47.9	60.5	49.8	47.4	72	51.4	61.8	43.7	53.7		6.18	3.523e-05	3.506e-07
FALSE	High	Sequest HT (A2)	Unambiguous	[R].tDIcQGALGDcWLLAAIGSLTLNEELLHR.[V]	N-Term(TMT6plex); C4(Carbamidomethyl); C11(Carbamidomethyl)	1	3	A4ZZ65	A4ZZ65; B6V3H7; P00789	0	3	0.8711	0	1	1	1156.93	3468.78	3468.78	-0.24	-0.00027	HCD (High Energy Collision Dissociation)	MS2	0	4.3	96	96.0033	49416	Dg31ZJ_bjhb1_12.raw	F1.12	4.5	4.3	2.8	3.2	6	3.8	4.3	6.6	3.6		7.45	3.523e-05	1.897e-11
FALSE	High	Sequest HT (A2)	Unambiguous	[K].lIQLMEEIMAEk.[E]	N-Term(TMT6plex); K12(TMT6plex)	1	1	A0A1D5PD32	A0A1D5PD32	0	3	0.7244	0	1	1	636.031	1906.08	1906.08	-1.19	-0.00076	HCD (High Energy Collision Dissociation)	MS2	7.55414	50	96	96.0563	49444	Dg31ZJ_bjhb1_12.raw	F1.12	90.9	83.7	58.1	38.2	41.7	29	39.2	35.8	33.5		4.39	3.523e-05	2.518e-05
FALSE	High	Sequest HT (A2)	Unambiguous	[R].lYkPVFVLkPTSVk.[C]	N-Term(TMT6plex); K3(TMT6plex); K9(TMT6plex); K14(TMT6plex)	2	3	A6BM71; Q9IAR9	A6BM71; Q98918; Q9IAR9	0	4	0.6934	0	1	1	634.667	2535.64	2535.64	0.05	3e-05	HCD (High Energy Collision Dissociation)	MS2	9.14964	132.9	51.678	66.9629	35230	Dg31ZJ_bjhb1_15.raw	F1.15	136.9	143.5	118.1	119.7	144.5	133.2	136.8	127.9	135.9		2.12	3.523e-05	2.59e-05
FALSE	High	Sequest HT (A2)	Unambiguous	[R].gYDFAAVLEWFAER.[V]	N-Term(TMT6plex)	1	1	F1NGM0	F1NGM0	0	3	0.7644	0	1	1	634.99	1902.95	1902.96	-1.99	-0.00126	HCD (High Energy Collision Dissociation)	MS2	42.6427	23.3	96	96.0618	49447	Dg31ZJ_bjhb1_12.raw	F1.12	47.1	32	31	21	12.8	20	17.5	11.9	16.8		5.05	3.523e-05	1.882e-05
FALSE	High	Sequest HT (A2)	Unambiguous	[R].lQDAEEHVEAVNAk.[C]	N-Term(TMT6plex); K14(TMT6plex)	4	9	F1P3X1; A0A1D5NYC2; Q9DGM4; A0A1D5PUR6	F1P3X1; A0A1D5NYC2; A0A1D5P525; Q9DGM5; P13538; Q8AY28; Q9DGM4; A0A1D5NVW6; A0A1D5PUR6	0	3	0.6402	0	1	1	671.034	2011.09	2011.09	0.31	0.00021	HCD (High Energy Collision Dissociation)	MS2	23.5126	112.1	96	39.8324	19697	Dg31ZJ_bjhb1_7.raw	F1.7	151.4	131	111.3	99	93.8	113.3	104.3	99.3	105.5		3.28	3.523e-05	7.607e-06
FALSE	High	Sequest HT (A2)	Unambiguous	[K].aVGIVVATGVNTEIGk.[I]	N-Term(TMT6plex); K16(TMT6plex)	1	1	P13585	P13585	0	3	0.7506	0	1	1	662.737	1986.2	1986.2	-1.05	-0.0007	HCD (High Energy Collision Dissociation)	MS2	9.53299	16.1	96	96.0674	49450	Dg31ZJ_bjhb1_12.raw	F1.12	16.1	23	13.7	15.3	14.6	17.1	15.9	14.8	14.8		4.41	3.523e-05	1.724e-06
FALSE	High	Sequest HT (A2)	Unambiguous	[K].aAIAQAGYTDk.[V]	N-Term(TMT6plex); K11(TMT6plex)	1	1	P07322	P07322	0	2	0.6759	0	1	1	783.948	1566.89	1566.89	-0.04	-3e-05	HCD (High Energy Collision Dissociation)	MS2	0	174.8	96	39.8014	19680	Dg31ZJ_bjhb1_7.raw	F1.7	154.9	179.9	151.9	194.1	185.2	201.1	186.3	151.3	168.1		4.35	3.523e-05	1.153e-05
FALSE	High	Sequest HT (A2)	Unambiguous	[R].tAMTAVHVQPVQEQMR.[K]	N-Term(TMT6plex)	1	1	Q9IAR9	Q9IAR9	0	3	0.5979	0	1	1	685.695	2055.07	2055.07	1.24	0.00085	HCD (High Energy Collision Dissociation)	MS2	0	64.2	96	39.7718	19664	Dg31ZJ_bjhb1_7.raw	F1.7	95.3	82.7	62.3	53.3	45.7	59.4	65	50.7	63		3.83	3.523e-05	1.617e-06
FALSE	High	Sequest HT (A2)	Unambiguous	[K].vLYETGGAGVR.[A]	N-Term(TMT6plex)	1	2	A0A1D5PCL0	A0A1D5PCL0; Q90985	0	2	0.619	0	1	1	675.882	1350.76	1350.76	-0.58	-0.00039	HCD (High Energy Collision Dissociation)	MS2	0	168.2	96	39.7487	19651	Dg31ZJ_bjhb1_7.raw	F1.7	184.1	220.4	186.6	162.7	130.9	140.1	153.6	170.5	165.1		3.99	3.523e-05	1.099e-05
FALSE	High	Sequest HT (A2)	Unambiguous	[K].lVDQALLTMDTYLGQFPDIk.[S]	N-Term(TMT6plex); K20(TMT6plex)	1	2	Q5ZLU2	Q5ZLU2; F1NZ04	0	3	0.8326	0	1	1	913.841	2739.51	2739.5	1.71	0.00157	HCD (High Energy Collision Dissociation)	MS2	9.51362	84.2	96	96.0975	49465	Dg31ZJ_bjhb1_12.raw	F1.12	83.6	90.2	82.1	81	80.3	84.7	86.8	83.5	85.6		6.99	3.523e-05	3.101e-08
FALSE	High	Sequest HT (A2)	Unambiguous	[R].aEGSDVANAVLDGADcIMLSGETAk.[G]	N-Term(TMT6plex); C16(Carbamidomethyl); K25(TMT6plex)	2	3	F1NW43; A0A1D5P9V0	F1NW43; A0A1D5P9V0; P00548	0	3	0.8409	0	1	1	984.829	2952.47	2952.47	1.1	0.00108	HCD (High Energy Collision Dissociation)	MS2	12.9019	37	96	96.1299	49482	Dg31ZJ_bjhb1_12.raw	F1.12	35	45.8	31.5	41.4	33	45	37.3	32.9	31.3		7.73	3.523e-05	3.194e-08
FALSE	High	Sequest HT (A2)	Unambiguous	[K].vPSTEAEALASSLMGLFEk.[R]	N-Term(TMT6plex); K19(TMT6plex)	1	2	F1NCZ2	F1NCZ2; O93382	0	3	0.8494	0	1	1	813.448	2438.33	2438.33	1.18	0.00096	HCD (High Energy Collision Dissociation)	MS2	4.85779	67.1	96	96.1369	49486	Dg31ZJ_bjhb1_12.raw	F1.12	92.7	88	73.1	64.5	57.3	60.3	58.7	49	60.3		5.91	3.523e-05	4.519e-07
FALSE	High	Sequest HT (A2)	Unambiguous	[K].akDEQYDHLDEADVAk.[V]	N-Term(TMT6plex); K2(TMT6plex); K16(TMT6plex)	1	1	A0A1D5PPF8	A0A1D5PPF8	1	4	0.6081	0	1	1	634.339	2534.33	2534.33	-0.36	-0.00023	HCD (High Energy Collision Dissociation)	MS2	18.5192	124.9	85.677	39.5958	19567	Dg31ZJ_bjhb1_7.raw	F1.7	126.3	166.4	109.5	129.9	111.9	123.4	124.6	112.9	119		4.72	3.523e-05	1.785e-06
FALSE	High	Sequest HT (A2)	Unambiguous	[K].lTFVDFLAYDVLDQQR.[M]	N-Term(TMT6plex)	1	1	P20136	P20136	0	3	0.8029	0	1	1	724.722	2172.15	2172.15	-0.54	-0.00039	HCD (High Energy Collision Dissociation)	MS2	12.1673	44	96	95.9866	49407	Dg31ZJ_bjhb1_12.raw	F1.12	55.1	56.4	39.6	41.1	40.4	40.7	45.9	34.8	42.4		5.53	3.523e-05	1.828e-06
FALSE	High	Sequest HT (A2)	Unambiguous	[K].gELVPLDTVLDMLR.[D]	N-Term(TMT6plex)	1	1	P05081	P05081	0	3	0.6944	0	1	1	600.676	1800.01	1800.01	0.52	0.00031	HCD (High Energy Collision Dissociation)	MS2	7.90261	12.6	96	95.7354	49277	Dg31ZJ_bjhb1_12.raw	F1.12	13.5	15.2	8.8	17.9	10.9	13.6	12.8	11.3	9.7		4.09	3.523e-05	6.627e-06
FALSE	High	Sequest HT (A2)	Unambiguous	[K].vNDEIIVSWVNETLTAAGk.[D]	N-Term(TMT6plex); K19(TMT6plex)	1	2	A0A3Q2U676	A0A3Q2U676; Q5ZLW0	0	3	0.78	0	1	1	839.804	2517.4	2517.4	0.45	0.00038	HCD (High Energy Collision Dissociation)	MS2	5.38441	114.5	59.177	95.7299	49274	Dg31ZJ_bjhb1_12.raw	F1.12	441.2	228.3	112.9	46.3	44	38.8	48.4	27.1	43.8		6.09	3.523e-05	1.044e-08
FALSE	High	Sequest HT (A2)	Unambiguous	[R].iPADVDPLTITSSLSLDGVLTVSAPR.[K]	N-Term(TMT6plex)	1	2	Q05713	A0A3Q2TTM1; Q05713	0	3	0.7959	0	1	1	956.206	2866.6	2866.6	2.34	0.00224	HCD (High Energy Collision Dissociation)	MS2	18.3183	17.3	96	95.72	49269	Dg31ZJ_bjhb1_12.raw	F1.12	16.3	18	14.2	16.5	15.7	17.5	18.3	19.9	19		7.79	3.523e-05	1.319e-08
FALSE	High	Sequest HT (A2)	Unambiguous	[R].lLYEGNPMAFIIEQAGGIATTGTEAVLDVkPEGIHQR.[V]	N-Term(TMT6plex); K30(TMT6plex)	1	1	A0A1D5PN46	A0A1D5PN46	0	5	0.8116	0	1	1	880.276	4397.35	4397.36	-2.04	-0.00179	HCD (High Energy Collision Dissociation)	MS2	1.20217	61.2	78.624	95.4177	49110	Dg31ZJ_bjhb1_12.raw	F1.12	49.1	59.4	43.3	56.8	65.1	90.3	78.9	53	54.9		11.41	3.523e-05	1.128e-08
FALSE	High	Sequest HT (A2)	Unambiguous	[K].tASEMVLADDNFSTIVAAVEEGR.[A]	N-Term(TMT6plex)	2	3	Q03669; P13585	Q03669; P13585; A0A1L1RKB7	0	3	0.8202	0	1	1	885.437	2654.3	2654.32	-8.1	-0.00717	HCD (High Energy Collision Dissociation)	MS2	27.0419	28.9	96	95.4406	49122	Dg31ZJ_bjhb1_12.raw	F1.12	25.8	27.4	24.1	29.3	34.7	33.3	35	28.1	22.2		7.73	3.523e-05	2.259e-08
FALSE	High	Sequest HT (A2)	Unambiguous	[K].dETEHTGQESYVWk.[M]	N-Term(TMT6plex); K14(TMT6plex)	1	2	F1NLZ9	F1NLZ9; A0A1D5PAZ1	0	3	0.7975	0	1	1	723.027	2167.07	2167.07	-1.61	-0.00116	HCD (High Energy Collision Dissociation)	MS2	72.7532	84.5	96	41.2295	20454	Dg31ZJ_bjhb1_7.raw	F1.7	81.8	127.1	104.2	85.4	55.4	56.2	77.8	73.3	99.1		5.68	3.523e-05	2.895e-07
FALSE	High	Sequest HT (A2)	Unambiguous	[R].dkLPQPGQPDPLSHck.[E]	N-Term(TMT6plex); K2(TMT6plex); C15(Carbamidomethyl); K16(TMT6plex)	2	2	A0A1D5PNB4; F1N8N7	A0A1D5PNB4; F1N8N7	1	4	0.6877	0	1	1	626.854	2504.39	2504.39	1.47	0.00092	HCD (High Energy Collision Dissociation)	MS2	12.5051	65	96	41.2133	20445	Dg31ZJ_bjhb1_7.raw	F1.7	100.3	82.9	57.8	68.9	60.4	61.2	46	51.5	55.6		5.38	3.523e-05	8.389e-06
FALSE	High	Sequest HT (A2)	Unambiguous	[R].hQGLPESYNFk.[F]	N-Term(TMT6plex); K11(TMT6plex)	1	1	A0A1D5P1C6	A0A1D5P1C6	0	3	0.6849	0	1	1	593.326	1777.96	1777.96	0.41	0.00024	HCD (High Energy Collision Dissociation)	MS2	83.7596	116.9	96	41.1874	20431	Dg31ZJ_bjhb1_7.raw	F1.7	143.5	140.7	83.9	95.5	162.2	83.8	136.5	84.4	121.4		3.84	3.523e-05	9.25e-06
FALSE	High	Sequest HT (A2)	Unambiguous	[R].kHIVDTYTEFYHTPTHSDASk.[K]	N-Term(TMT6plex); K1(TMT6plex); K21(TMT6plex)	2	5	A0A1D5P8X3; F1NTC8	A0A1D5P8X3; A0A3Q2UJ04; F1NTC8; A0A3Q2U6G6; Q5F3G1	1	5	0.4678	0	1	1	633.739	3164.66	3164.66	0.61	0.00038	HCD (High Energy Collision Dissociation)	MS2	85.6668	46.1	83.239	41.1509	20411	Dg31ZJ_bjhb1_7.raw	F1.7	59.3	46.3	39	42.8	44	40.1	53.6	42.7	47.3		2.33	3.523e-05	7.203e-06
FALSE	High	Sequest HT (A2)	Unambiguous	[R].gDLGIEIPAEk.[V]	N-Term(TMT6plex); K11(TMT6plex)	2	3	F1NW43; A0A1D5P9V0	F1NW43; A0A1D5P9V0; P00548	0	2	0.6878	0	1	1	800.473	1599.94	1599.94	1.5	0.0012	HCD (High Energy Collision Dissociation)	MS2	7.9188	95.6	96	66.7666	35124	Dg31ZJ_bjhb1_15.raw	F1.15	84.1	90.6	77.7	110.8	108.6	103.6	106.2	87.5	91.6		3.94	3.523e-05	9.22e-06
FALSE	High	Sequest HT (A2)	Unambiguous	[K].kEIGEGDEVEVYSR.[A]	N-Term(TMT6plex); K1(TMT6plex)	2	4	Q5F3S6; A0A1D5PDA7	A0A1L1RN20; Q5F3S6; A0A1D5PL30; A0A1D5PDA7	1	3	0.7376	0	1	1	690.037	2068.1	2068.1	0.28	0.0002	HCD (High Energy Collision Dissociation)	MS2	52.1928	143.1	96	41.1233	20396	Dg31ZJ_bjhb1_7.raw	F1.7	186.6	202.5	150.3	117.9	137.1	137.9	127.1	104.2	124.6		4.42	3.523e-05	1.24e-08
FALSE	High	Sequest HT (A2)	Unambiguous	[R].lALADAGDTVEDANFVEAMADAGILR.[L]	N-Term(TMT6plex)	1	2	E1C2I9	A0A3Q2U2D0; E1C2I9	0	3	0.7368	0	1	1	959.821	2877.45	2877.45	-0.66	-0.00063	HCD (High Energy Collision Dissociation)	MS2	9.2042	31.4	96	95.4651	49135	Dg31ZJ_bjhb1_12.raw	F1.12	28.9	37.4	30.4	34.2	27.7	32.2	32.2	29.5	29.8		6.61	3.523e-05	1.304e-08
FALSE	High	Sequest HT (A2)	Unambiguous	[K].aLENLELVTQLSELIR.[V]	N-Term(TMT6plex)	1	4	A0A1D5P4F3	A0A1D5P4F3; A0A1D5PZ32; A0A1D5PCB5; A0A3Q2U4L1	0	3	0.7451	0	1	1	690.737	2070.2	2070.2	-1.72	-0.00119	HCD (High Energy Collision Dissociation)	MS2	0	14.7	96	95.4991	49153	Dg31ZJ_bjhb1_12.raw	F1.12	22	14.6	11.3	14.3	11.8	11.7	17.9	13.6	14.8		6.67	3.523e-05	3.133e-07
FALSE	High	Sequest HT (A2)	Unambiguous	[K].iSLQQAEYEFLSFVR.[Q]	N-Term(TMT6plex)	1	1	A0A1L1RK74	A0A1L1RK74	0	3	0.7484	0	1	1	687.04	2059.11	2059.11	0.28	0.00019	HCD (High Energy Collision Dissociation)	MS2	0	10.7	96	95.5009	49154	Dg31ZJ_bjhb1_12.raw	F1.12	12.5	11.5	8.5	12.1	9.2	11.5	13.2	10.6	7.6		6.16	3.523e-05	6.442e-07
FALSE	High	Sequest HT (A2)	Unambiguous	[R].aEGSDVANAVLDGADcIMLSGETAk.[G]	N-Term(TMT6plex); C16(Carbamidomethyl); K25(TMT6plex)	2	3	F1NW43; A0A1D5P9V0	F1NW43; A0A1D5P9V0; P00548	0	3	0.8357	0	1	1	984.825	2952.46	2952.47	-2.95	-0.00291	HCD (High Energy Collision Dissociation)	MS2	45.7104	29.8	96	95.528	49168	Dg31ZJ_bjhb1_12.raw	F1.12	27	24.6	26.9	31.6	36.9	32.2	33.4	31.1	24.7		7.91	3.523e-05	1.708e-08
FALSE	High	Sequest HT (A2)	Unambiguous	[K].aAIAQAGYTDk.[V]	N-Term(TMT6plex); K11(TMT6plex)	1	1	P07322	P07322	0	2	0.6534	0	1	1	783.949	1566.89	1566.89	1.59	0.00125	HCD (High Energy Collision Dissociation)	MS2	0	207.2	96	40.921	20286	Dg31ZJ_bjhb1_7.raw	F1.7	32.4	30.5	141.1	73.6	326.7	124.1	616.2	154.6	365.9		4.76	3.523e-05	1.26e-05
FALSE	High	Sequest HT (A2)	Unambiguous	[K].mTLVASEDYGDTLAAIQGLLk.[K]	N-Term(TMT6plex); K21(TMT6plex)	2	9	A0A3Q2TVB7; P07751	Q90990; A0A3Q2U5Z2; A0A3Q2U342; A0A1D5PQC3; A0A3Q2U3B7; A0A3Q2TVB7; F1NHT3; A0A1D5PVG1; P07751	0	3	0.768	0	1	1	889.826	2667.46	2667.47	-1.95	-0.00173	HCD (High Energy Collision Dissociation)	MS2	21.964	47.4	96	95.5317	49170	Dg31ZJ_bjhb1_12.raw	F1.12	78.9	65.4	48.6	44.5	44.8	44.1	36.3	31.4	32.8		7.24	3.523e-05	3.871e-10
FALSE	High	Sequest HT (A2)	Unambiguous	[R].eDVLTLLLPVMGDSk.[S]	N-Term(TMT6plex); K15(TMT6plex)	1	2	E1BX02	Q5ZLU4; E1BX02	0	3	0.8126	0	1	1	696.737	2088.2	2088.2	-2.53	-0.00176	HCD (High Energy Collision Dissociation)	MS2	0	20.8	96	95.5427	49176	Dg31ZJ_bjhb1_12.raw	F1.12	24.1	28.5	23.3	21	16.9	22.4	18	13.9	19		4.75	3.523e-05	3.484e-06
FALSE	High	Sequest HT (A2)	Unambiguous	[K].iPSASFEDLSPLAEDAAEMFSQccDSVAEDcIQQk.[L]	N-Term(TMT6plex); C23(Carbamidomethyl); C24(Carbamidomethyl); C31(Carbamidomethyl); K35(TMT6plex)	1	2	Q9W6F5	Q9W6F5; F1NVF3	0	4	0.8427	0	1	1	1102.51	4407	4407.02	-3.16	-0.00348	HCD (High Energy Collision Dissociation)	MS2	0	10	96	95.5483	49179	Dg31ZJ_bjhb1_12.raw	F1.12	12.3	10.2	7.6	12.2	13	12.8	7.6	5.5	8.6		6.93	3.523e-05	1.425e-07
FALSE	High	Sequest HT (A2)	Unambiguous	[R].mVRPNQDGTLIAScSNDQTVR.[V]	N-Term(TMT6plex); C14(Carbamidomethyl)	1	1	Q9PTR5	Q9PTR5	0	3	0.8071	0	1	1	864.434	2591.29	2591.29	0.23	0.0002	HCD (High Energy Collision Dissociation)	MS2	0	41	96	40.7892	20214	Dg31ZJ_bjhb1_7.raw	F1.7	55.5	47.5	42.9	38.3	37.2	39.8	40.2	35.2	32.4		6.74	3.523e-05	3.362e-09
FALSE	High	Sequest HT (A2)	Unambiguous	[K].gSELAFADFGIESGFVPIcSLGLSQIGR.[M]	N-Term(TMT6plex); C19(Carbamidomethyl)	1	2	A0A1D5PCL0	A0A1D5PCL0; Q90985	0	3	0.8168	0	1	1	1052.87	3156.6	3156.62	-8.37	-0.0088	HCD (High Energy Collision Dissociation)	MS2	0	12.1	96	95.6995	49258	Dg31ZJ_bjhb1_12.raw	F1.12	15	12.1	12.6	8.1	12.2	9.8	12	11.8	15.3		6.44	3.523e-05	9.942e-09
FALSE	High	Sequest HT (A2)	Unambiguous	[K].mNFENVFIGANPLAVDLLEk.[M]	N-Term(TMT6plex); K20(TMT6plex)	1	2	A0A1D5PIQ5	A0A1D5PIQ5; A0A3Q2U670	0	3	0.8249	0	1	1	898.164	2692.48	2692.48	-0.03	-3e-05	HCD (High Energy Collision Dissociation)	MS2	5.7749	92.3	96	95.6902	49253	Dg31ZJ_bjhb1_12.raw	F1.12	139	110.2	93.8	84.8	82	81.1	89.8	61.8	87.9		6.34	3.523e-05	5.224e-09
FALSE	High	Sequest HT (A2)	Unambiguous	[K].gSFDGADQGLLNTFFSSWATTDMNk.[H]	N-Term(TMT6plex); K25(TMT6plex)	1	2	A0A1D5PAA8	A0A1D5PAA8; Q5ZJQ0	0	3	0.8195	0	1	1	1056.85	3168.55	3168.53	4.68	0.00494	HCD (High Energy Collision Dissociation)	MS2	9.31776	30.3	96	95.6864	49251	Dg31ZJ_bjhb1_12.raw	F1.12	34	41.2	36.1	28.4	23	25.2	26.6	29.6	28.5		6.87	3.523e-05	1.342e-08
FALSE	High	Sequest HT (A2)	Unambiguous	[R].cFVSGAcDASAk.[L]	N-Term(TMT6plex); C1(Carbamidomethyl); C7(Carbamidomethyl); K12(TMT6plex)	1	3	Q5ZLB5	Q5ZL15; Q5ZLB5; F1NLV4	0	2	0.7734	0	1	1	865.934	1730.86	1730.86	0.45	0.00039	HCD (High Energy Collision Dissociation)	MS2	0	44.3	96	40.4979	20056	Dg31ZJ_bjhb1_7.raw	F1.7	83.5	61.9	44.7	34.7	34.7	35.7	34.8	32.4	36.2		4.28	3.523e-05	1.34e-07
FALSE	High	Sequest HT (A2)	Unambiguous	[K].iFVQGVVWDINSYDQWGVELGk.[Q]	N-Term(TMT6plex); K22(TMT6plex)	2	4	Q5ZMU3; A0A1L1RQ91	A0A1D5PRS4; F1NIJ6; Q5ZMU3; A0A1L1RQ91	0	3	0.7732	0	1	1	1004.21	3010.61	3010.61	0.82	0.00082	HCD (High Energy Collision Dissociation)	MS2	0	56	96	95.6539	49234	Dg31ZJ_bjhb1_12.raw	F1.12	47.4	57.8	55.9	61.1	49.7	63.2	66.4	54.2	48.5		6.57	3.523e-05	1.538e-09
FALSE	High	Sequest HT (A2)	Unambiguous	[K].gLEDTSTYVGER.[V]	N-Term(TMT6plex)	2	8	A0A3Q2UBY4; A0A1D5PCL3	A0A3Q3AWG5; A0A3Q3A8C1; A0A1D5PHW7; A0A1D5PBR5; E1C5Z5; A0A3Q2UBY4; A0A1D5PE78; A0A1D5PCL3	0	2	0.7679	0	1	1	778.394	1555.78	1555.78	-0.09	-7e-05	HCD (High Energy Collision Dissociation)	MS2	0	123.8	96	40.5266	20071	Dg31ZJ_bjhb1_7.raw	F1.7	116.7	193.7	150.9	57.6	29.3	59.7	212.4	123.8	170.5		4.74	3.523e-05	3.413e-06
FALSE	High	Sequest HT (A2)	Unambiguous	[R].aGQGLATLHAR.[L]	N-Term(TMT6plex)	1	1	F1NSL8	F1NSL8	0	3	0.698	0	1	1	441.928	1323.77	1323.77	-0.55	-0.00024	HCD (High Energy Collision Dissociation)	MS2	43.9125	61.7	96	22.8728	10245	Dg31ZJ_bjhb1_13.raw	F1.13	70	82.7	57.2	63.3	59.6	53.3	67.1	50.5	51.5		4.9	3.523e-05	2.245e-05
FALSE	High	Sequest HT (A2)	Unambiguous	[R].iLNLTDVVVYGVEIPGIEGk.[A]	N-Term(TMT6plex); K20(TMT6plex)	1	1	E1BT18	E1BT18	0	3	0.6767	0	1	1	862.842	2586.51	2586.52	-1.66	-0.00143	HCD (High Energy Collision Dissociation)	MS2	46.2446	27.6	96	95.6346	49224	Dg31ZJ_bjhb1_12.raw	F1.12	37.7	29.4	29.5	24	27.2	25.3	29.4	21.6	23.9		4.98	3.523e-05	1.329e-06
FALSE	High	Sequest HT (A2)	Unambiguous	[K].iGYNPDTVAFVPISGWNGDNMLEPSSNMPWFk.[G]	N-Term(TMT6plex); K32(TMT6plex)	1	5	Q5ZKM2	A0A1I7Q425; Q5ZKM2; A0A1L1RRR1; A0A1D5P5X9; Q90835	0	4	0.7988	0	1	1	1011.25	4041.98	4041.99	-3.56	-0.0036	HCD (High Energy Collision Dissociation)	MS2	48.9628	62.9	96	95.6272	49220	Dg31ZJ_bjhb1_12.raw	F1.12	219.4	116.2	62.9	33.1	28.8	30.9	33.2	20.3	21		6.76	3.523e-05	4.667e-07
FALSE	High	Sequest HT (A2)	Unambiguous	[R].gSGNSGGYYGQGSMGGGGWR.[G]	N-Term(TMT6plex)	1	1	Q5F3D2	Q5F3D2	0	3	0.8699	0	1	1	707.652	2120.94	2120.94	0.49	0.00035	HCD (High Energy Collision Dissociation)	MS2	0	51.8	96	40.689	20160	Dg31ZJ_bjhb1_7.raw	F1.7	70.7	70.4	55.5	50.7	46.4	40.5	47.4	40.3	43.9		5.92	3.523e-05	1.145e-07
FALSE	High	Sequest HT (A2)	Unambiguous	[K].vELNALMTDETISNVPILILGNk.[I]	N-Term(TMT6plex); K23(TMT6plex)	1	1	F1NT40	F1NT40	0	3	0.7432	0	1	1	985.898	2955.68	2955.68	-1.72	-0.00169	HCD (High Energy Collision Dissociation)	MS2	42.7763	13.4	96	95.5751	49193	Dg31ZJ_bjhb1_12.raw	F1.12	17.1	15.1	13.4	13.2	11.3	15	13.1	11.5	11.3		4.75	3.523e-05	5.979e-07
FALSE	High	Sequest HT (A2)	Unambiguous	[K].fFPEDVSEELIQEITQR.[L]	N-Term(TMT6plex)	1	2	F1NQD9	F1NQD9; Q9PU45	0	3	0.8305	0	1	1	770.398	2309.18	2309.19	-2.79	-0.00215	HCD (High Energy Collision Dissociation)	MS2	4.21696	10.4	96	95.5677	49189	Dg31ZJ_bjhb1_12.raw	F1.12	10.6	12.3	9.6	10.1	10.2	10.7	11.3	7.1	11.5		6.37	3.523e-05	1.146e-07
FALSE	High	Sequest HT (A2)	Unambiguous	[R].gSGNSGGYYGQGSMGGGGWR.[G]	N-Term(TMT6plex)	1	1	Q5F3D2	Q5F3D2	0	2	0.8896	0	1	1	1060.97	2120.94	2120.94	-1.58	-0.00167	HCD (High Energy Collision Dissociation)	MS2	0	46	96	40.7323	20183	Dg31ZJ_bjhb1_7.raw	F1.7	76.8	69.5	54.2	36.5	39.1	38.3	43.2	27.3	29		6.43	3.523e-05	6.845e-11
FALSE	High	Sequest HT (A2)	Unambiguous	[R].fLLVGQTMPTLLDEDFIk.[D]	N-Term(TMT6plex); K18(TMT6plex)	1	2	E1BZL0	E1BZL0; A0A1D5P9F2	0	3	0.6685	0	1	1	846.814	2538.43	2538.43	-0.32	-0.00027	HCD (High Energy Collision Dissociation)	MS2	0	23.5	96	95.5501	49180	Dg31ZJ_bjhb1_12.raw	F1.12	24.2	25.2	21.8	20.3	22.6	24.4	25.3	22.2	25.8		3.59	3.523e-05	2.815e-05
FALSE	High	Sequest HT (A2)	Unambiguous	[R].aDFDDSATYSAVATNIHGQASTNcAVVVR.[R]	N-Term(TMT6plex); C24(Carbamidomethyl)	1	3	F1NNW0	Q02173; A0A1D5PKV3; F1NNW0	0	4	0.7983	0	1	1	818.148	3269.57	3269.57	-0.06	-5e-05	HCD (High Energy Collision Dissociation)	MS2	11.8301	22.5	96	66.8229	35155	Dg31ZJ_bjhb1_15.raw	F1.15	19.4	18.4	21.1	22.9	23.1	24.6	32.3	23.3	17.3		8.13	3.523e-05	8.511e-09
FALSE	High	Sequest HT (A2)	Unambiguous	[R].hQGVmVGmGQk.[D]	N-Term(TMT6plex); M5(Oxidation); M8(Oxidation); K11(TMT6plex)	4	14	P60706; P68139; P68034; A0A1D5NV17	Q90736; A0A3Q3A5C8; P63270; A0A3Q3AWV3; P53478; Q5ZLX9; P60706; F1P476; P68139; B5M200; P68034; Q5ZMQ2; A0A1D5NV17; P08023	0	3	0.7608	0	1	1	554.634	1661.89	1661.89	-0.13	-7e-05	HCD (High Energy Collision Dissociation)	MS2	3.67701	42.6	28.09	22.9765	10303	Dg31ZJ_bjhb1_13.raw	F1.13	44.9	46.4	39.2	44.2	43.8	39.4	46	37.3	42		4.18	3.523e-05	3.54e-05
FALSE	High	Sequest HT (A2)	Unambiguous	[K].sQHTGNAQVVQTQNLPNAPk.[A]	N-Term(TMT6plex); K20(TMT6plex)	1	2	F1NV49	F1NV49; Q90WU3	0	3	0.7803	0	1	1	864.143	2590.42	2590.41	2	0.00172	HCD (High Energy Collision Dissociation)	MS2	8.6891	20.4	96	34.0437	16569	Dg31ZJ_bjhb1_7.raw	F1.7	19.7	23.7	20.9	18.6	19.1	27.1	18.6	17.3	18.4		6.69	3.523e-05	2.202e-08
FALSE	High	Sequest HT (A2)	Unambiguous	[R].yFDGSGGNNHAVEHYR.[E]	N-Term(TMT6plex)	1	2	A0A3Q2U4P4	A0A3Q2U4P4; E1C8W4	0	4	0.7784	0	1	1	513.743	2051.95	2051.95	-0.4	-0.0002	HCD (High Energy Collision Dissociation)	MS2	8.32629	44.8	96	23.1056	10375	Dg31ZJ_bjhb1_13.raw	F1.13	48.6	57.1	37.1	40.5	44.9	34.4	50.5	45.1	45.2		5.01	3.523e-05	2.02e-05
FALSE	High	Sequest HT (A2)	Unambiguous	[R].cGPGLVLLGSAVR.[Q]	N-Term(TMT6plex); C1(Carbamidomethyl)	1	1	P81475	P81475	0	2	0.5693	0	1	1	764.447	1527.89	1527.89	-1.35	-0.00103	HCD (High Energy Collision Dissociation)	MS2	33.5427	86.1	96	68.5154	36062	Dg31ZJ_bjhb1_15.raw	F1.15	131.5	96	84.3	79.5	73.9	95.2	78.4	66.7	69.8		3.32	3.523e-05	2.847e-06
FALSE	High	Sequest HT (A2)	Unambiguous	[K].icDQISDAVLDAHLR.[Q]	N-Term(TMT6plex); C2(Carbamidomethyl)	1	2	A0A3Q3AQH7	A0A3Q3AQH7; A0A3Q3AUJ9	0	3	0.7984	0	1	1	652.345	1955.02	1955.02	-0.32	-0.00021	HCD (High Energy Collision Dissociation)	MS2	37.0797	66.8	61.736	68.5402	36075	Dg31ZJ_bjhb1_15.raw	F1.15	72.6	82.9	62	64.6	52.9	65.4	76.1	56.9	67.6		6.45	3.523e-05	2.088e-07
FALSE	High	Sequest HT (A2)	Unambiguous	[-].mSFSPDEINDFk.[E]	N-Term(Prot)(Met-loss); N-Term(TMT6plex); K12(TMT6plex)	1	1	P02605	P02605	0	2	0.7045	0	1	1	878.961	1756.91	1756.92	-0.91	-0.0008	HCD (High Energy Collision Dissociation)	MS2	38.5972	120.7	96	68.5421	36076	Dg31ZJ_bjhb1_15.raw	F1.15	103.6	113.3	107.6	103.1	115.2	126.8	145.3	115.9	155.6		4.84	3.523e-05	2.83e-05
FALSE	High	Sequest HT (A2)	Unambiguous	[R].tVEGTTENIk.[H]	N-Term(TMT6plex); K10(TMT6plex)	1	2	D0VX31	F1NAC6; D0VX31	0	2	0.6403	0	1	1	775.445	1549.88	1549.88	-0.34	-0.00027	HCD (High Energy Collision Dissociation)	MS2	0	235.1	96	35.0587	16850	Dg31ZJ_bjhb1_13.raw	F1.13	258.4	322.7	236.1	244.4	159.2	235.2	260.1	211.7	187.9		4.17	3.523e-05	2.442e-05
FALSE	High	Sequest HT (A2)	Unambiguous	[K].kDDGDSAASSPTEEQSk.[A]	N-Term(TMT6plex); K1(TMT6plex); K17(TMT6plex)	1	1	Q5ZKS0	Q5ZKS0	1	3	0.795	0	1	1	813.754	2439.25	2439.25	0.26	0.00021	HCD (High Energy Collision Dissociation)	MS2	11.9073	18.2	96	23.6315	11161	Dg31ZJ_bjhb1_7.raw	F1.7	51.5	38.9	21.9	9.4	10.1	7.6	11	5.4	8.4		6.44	3.523e-05	2.404e-07
FALSE	High	Sequest HT (A2)	Unambiguous	[K].qAQENLHEQVQEQk.[A]	N-Term(TMT6plex); K14(TMT6plex)	1	3	A0A3Q3AUG2	A0A3Q3AUG2; A0A1D5PHV9; E1BRE5	0	3	0.7355	0	1	1	723.055	2167.15	2167.15	-0.34	-0.00024	HCD (High Energy Collision Dissociation)	MS2	0	30.6	96	23.6226	11156	Dg31ZJ_bjhb1_7.raw	F1.7	51.4	41.2	23.7	29.3	27.1	26.5	29.8	18.7	27.3		5.86	3.523e-05	2.716e-06
FALSE	High	Sequest HT (A2)	Unambiguous	[K].tVGAAGEPHGGTAEPAQEk.[V]	N-Term(TMT6plex); K19(TMT6plex)	1	1	E1BX17	E1BX17	0	4	0.7097	0	1	1	567.053	2265.19	2265.19	0.65	0.00037	HCD (High Energy Collision Dissociation)	MS2	10.4452	41.8	96	23.6118	11150	Dg31ZJ_bjhb1_7.raw	F1.7	31.9	42.6	25	50.2	42.2	51.8	46.8	51.2	34.4		4.65	3.523e-05	1.663e-06
FALSE	High	Sequest HT (A2)	Unambiguous	[K].akPHIQVDVGGGQTk.[T]	N-Term(TMT6plex); K2(TMT6plex); K15(TMT6plex)	1	2	Q90593	Q90593; A0A1D5PG73	0	4	0.6899	0	1	1	556.335	2222.32	2222.32	-1.41	-0.00078	HCD (High Energy Collision Dissociation)	MS2	35.4218	106.1	96	35.1477	16899	Dg31ZJ_bjhb1_13.raw	F1.13	163	147.4	94.9	89.5	92.5	91.1	110.9	73.6	92.4		4.45	3.523e-05	1.946e-07
FALSE	High	Sequest HT (A2)	Unambiguous	[R].ecSAGEFHcANDk.[C]	N-Term(TMT6plex); C2(Carbamidomethyl); C9(Carbamidomethyl); K13(TMT6plex)	1	1	F1NF64	F1NF64	0	3	0.8043	0	1	1	661.641	1982.91	1982.91	-0.41	-0.00027	HCD (High Energy Collision Dissociation)	MS2	54.6102	82.2	96	23.5967	11142	Dg31ZJ_bjhb1_7.raw	F1.7	110.8	88.9	78	83.1	79.7	76.8	84.8	71.5	66		3.68	3.523e-05	1.905e-05
FALSE	High	Sequest HT (A2)	Unambiguous	[K].tVGAAGEPHGGTAEPAQEk.[V]	N-Term(TMT6plex); K19(TMT6plex)	1	1	E1BX17	E1BX17	0	3	0.8431	0	1	1	755.734	2265.19	2265.19	-0.07	-5e-05	HCD (High Energy Collision Dissociation)	MS2	4.65235	109	96	23.5932	11140	Dg31ZJ_bjhb1_7.raw	F1.7	75.2	100.1	56.8	169.4	101.6	144.5	120.3	145.7	67.6		9.05	3.523e-05	8.222e-13
FALSE	High	Sequest HT (A2)	Unambiguous	[K].qkQREEQAEPDGTEVADk.[A]	N-Term(TMT6plex); K2(TMT6plex); K18(TMT6plex)	7	14	F1P3X1; Q8JG72; A0A1D5PFA3; A0A1D5P603; A0A1D5NYC2; Q9DGM4; A0A1D5PUR6	F1P3X1; Q8JG72; A0A1D5PFA3; A0A1D5P603; A0A1D5NYC2; A0A1D5P525; Q9DGM5; P13538; Q8AY28; Q9PTY2; Q9DGM4; A0A1D5NVW6; R4GIG1; A0A1D5PUR6	2	4	0.6859	0	1	1	687.121	2745.46	2745.46	-0.03	-2e-05	HCD (High Energy Collision Dissociation)	MS2	3.35824	70.1	69.032	23.5586	11121	Dg31ZJ_bjhb1_7.raw	F1.7	51.8	65	58.3	85.8	85.9	84.2	82.7	59.5	57.7		5.54	3.523e-05	3.36e-07
FALSE	High	Sequest HT (A2)	Unambiguous	[R].gSGSTVSSSYk.[R]	N-Term(TMT6plex); K11(TMT6plex)	1	2	F1NUT7	P16053; F1NUT7	0	2	0.6886	0	1	1	759.414	1517.82	1517.82	-0.25	-0.00019	HCD (High Energy Collision Dissociation)	MS2	0	71.9	96	23.5425	11112	Dg31ZJ_bjhb1_7.raw	F1.7	98.2	162.3	86	58.9	51.9	30.6	70.6	57.8	31.1		3.95	3.523e-05	6.543e-06
FALSE	High	Sequest HT (A2)	Unambiguous	[R].rFDGELSQAHEETQR.[E]	N-Term(TMT6plex)	1	7	A0A3Q2UDG5	E1BY27; A0A3Q2UDG5; A0A3Q2TSC5; A0A3Q2U6Q3; A0A1D5P3A7; A0A1D5PGL4; A0A1D5PPP8	1	4	0.8054	0	1	1	508.757	2032.01	2032	0.87	0.00044	HCD (High Energy Collision Dissociation)	MS2	14.9196	21.1	96	23.4952	11087	Dg31ZJ_bjhb1_7.raw	F1.7	24.5	29.2	19.1	21.8	17.2	19.3	20	23.2	15.8		5.19	3.523e-05	7.388e-06
FALSE	High	Sequest HT (A2)	Unambiguous	[K].qQTSNQTENAQAVEk.[D]	N-Term(TMT6plex); K15(TMT6plex)	1	1	Q5ZJ02	Q5ZJ02	0	3	0.6857	0	1	1	712.043	2134.11	2134.11	-0.29	-0.0002	HCD (High Energy Collision Dissociation)	MS2	74.2799	65.2	96	23.4744	11076	Dg31ZJ_bjhb1_7.raw	F1.7	101.1	83.3	51.3	73.1	64.2	90	45.3	39.3	39.2		2.45	3.523e-05	1.438e-05
FALSE	High	Sequest HT (A2)	Unambiguous	[R].vQEQSEQLAR.[E]	N-Term(TMT6plex)	1	2	Q9I8C8	Q9I8C8; A0A1D5P1Y9	0	2	0.6208	0	1	1	708.887	1416.77	1416.76	1.58	0.00112	HCD (High Energy Collision Dissociation)	MS2	9.31904	40.7	96	23.8142	11260	Dg31ZJ_bjhb1_7.raw	F1.7	164.2	79.9	45.9	15.8	11.7	11.3	13.2	8.3	15.8		3.56	3.523e-05	7.731e-06
FALSE	High	Sequest HT (A2)	Unambiguous	[K].eQcPLEAGLHSSSk.[V]	N-Term(TMT6plex); C3(Carbamidomethyl); K14(TMT6plex)	1	7	A0A3Q3AIZ0	A0A1D5PS68; A0A3Q2U6D7; A0A3Q2TZT3; A0A1D5PQ58; A0A3Q3AIZ0; A0A1D5P4P9; E1C8N4	0	3	0.7025	0	1	1	667.689	2001.05	2001.05	2.95	0.00197	HCD (High Energy Collision Dissociation)	MS2	54.9496	87.2	96	35.1935	16924	Dg31ZJ_bjhb1_13.raw	F1.13	117.2	118.4	81.9	73.4	75.1	75.9	88.4	74.6	80.3		3.53	3.523e-05	4.604e-06
FALSE	High	Sequest HT (A2)	Unambiguous	[K].eSTYPVTPASAQSPASSSSGQR.[L]	N-Term(TMT6plex)	1	1	A0A1D5NT92	A0A1D5NT92	0	3	0.8362	0	1	1	808.732	2424.18	2424.18	-1.28	-0.00103	HCD (High Energy Collision Dissociation)	MS2	0	9.5	96	35.3593	17014	Dg31ZJ_bjhb1_13.raw	F1.13	8.8	11.3	9.9	7.9	9.9	12.4	10.6	7.3	7.2		5.86	3.523e-05	9.533e-08
FALSE	High	Sequest HT (A2)	Unambiguous	[K].ncSETQYESk.[V]	N-Term(TMT6plex); C2(Carbamidomethyl); K10(TMT6plex)	1	3	F1NMY1	F1NMY1; A0A3Q2U4C6; Q5F3W6	0	2	0.8648	0	1	1	852.419	1703.83	1703.83	-0.38	-0.00033	HCD (High Energy Collision Dissociation)	MS2	0	23.9	96	23.2259	10942	Dg31ZJ_bjhb1_7.raw	F1.7	23.4	27.7	16.8	27	22.8	28.1	21.2	22.7	25		3.55	3.523e-05	1.443e-05
FALSE	High	Sequest HT (A2)	Unambiguous	[K].aITDAAMmAEELk.[K]	N-Term(TMT6plex); M8(Oxidation); K13(TMT6plex)	11	26	F1P3X1; A0A3Q2UHY4; Q8JG72; F1NM49; A0A1D5P603; A0A1D5NYC2; A0A1D5NZY9; P02565; A0A1D5P600; Q9DGM4; A0A1D5PUR6	F1P3X1; A0A3Q2UHY4; P29616; Q91411; Q8JG72; F1NM49; A0A1D5P603; Q910C5; A0A1D5NYC2; A0A1D5NZY9; A0A1D5P525; P79793; Q9DGM5; P02565; P13538; Q8AY28; Q9PTY2; A0A1D5P600; P79792; Q9DGM4; A0A1D5NVW6; Q9IBD4; R4GIG1; Q90WH5; A0A1D5PUR6; Q8UWA0	0	2	0.0113	0	1	1	934.5	1867.99	1867.99	1.47	0.00137	HCD (High Energy Collision Dissociation)	MS2	0	95.8	96	68.5994	36107	Dg31ZJ_bjhb1_15.raw	F1.15	88.8	100.5	98.5	90.9	93.1	100.8	101.6	91.4	96.9		4.41	3.523e-05	1.909e-05
FALSE	High	Sequest HT (A2)	Unambiguous	[R].eGHSYSVASSQQELQR.[L]	N-Term(TMT6plex)	1	2	A0A3Q2TSW8	A0A3Q2TSW8; F1NDL4	0	3	0.7586	0	1	1	679.005	2035	2035	-1.99	-0.00135	HCD (High Energy Collision Dissociation)	MS2	0	10.9	96	23.1544	10903	Dg31ZJ_bjhb1_7.raw	F1.7	9.8	14.5	10.8	10.9	12.8	10	10.1	8.2	11		6.13	3.523e-05	2.108e-07
FALSE	High	Sequest HT (A2)	Unambiguous	[R].aDFDDSATYSAVATNIHGQASTNcAVVVR.[R]	N-Term(TMT6plex); C24(Carbamidomethyl)	1	3	F1NNW0	Q02173; A0A1D5PKV3; F1NNW0	0	4	0.7807	0	1	1	818.148	3269.57	3269.57	-0.19	-0.00015	HCD (High Energy Collision Dissociation)	MS2	27.8687	30.3	96	68.6083	36111	Dg31ZJ_bjhb1_15.raw	F1.15	31.1	27.2	27	32	27.5	33.8	35.3	26.9	32		4.97	3.523e-05	1.175e-07
FALSE	High	Sequest HT (A2)	Unambiguous	[K].sAESEkEMANMk.[QEG]	N-Term(TMT6plex); K6(TMT6plex); K12(TMT6plex)	7	14	F1P3X1; Q8JG72; A0A1D5P603; A0A1D5NYC2; P02565; Q9DGM4; A0A1D5PUR6	F1P3X1; Q8JG72; A0A1D5P603; A0A1D5NYC2; A0A1D5P525; Q9DGM5; P02565; P13538; Q8AY28; Q9PTY2; Q9DGM4; A0A1D5NVW6; R4GIG1; A0A1D5PUR6	1	3	0.5746	0	1	1	681.366	2042.08	2042.09	-1.04	-0.00071	HCD (High Energy Collision Dissociation)	MS2	37.2103	87.8	96	35.4165	17044	Dg31ZJ_bjhb1_13.raw	F1.13	89.6	71.8	62.2	60.4	115.4	108.1	119.4	73.2	90		3.15	3.523e-05	4.257e-05
FALSE	High	Sequest HT (A2)	Unambiguous	[K].lkGTEDEVEk.[Y]	N-Term(TMT6plex); K2(TMT6plex); K10(TMT6plex)	3	7	A0A3Q3ACB9; A0A3Q2U9X8; A0A1D5P9X2	A0A3Q2U8I1; A0A3Q3ACB9; A0A3Q2U9X8; A0A1D5P9X2; R4GIJ9; P19352; Q05706	1	3	0.18	0	1	1	612.362	1835.07	1835.07	-1.59	-0.00097	HCD (High Energy Collision Dissociation)	MS2	25.1582	193.1	96	35.4882	17082	Dg31ZJ_bjhb1_13.raw	F1.13	243.6	377.4	297.4	91.6	91.3	101.4	202.3	147.4	185.3		3	3.523e-05	3.846e-05
FALSE	High	Sequest HT (A2)	Unambiguous	[K].dHFQDLTHEcR.[T]	N-Term(TMT6plex); C10(Carbamidomethyl)	1	1	A0A1L1RNR4	A0A1L1RNR4	0	3	0.8326	0	1	1	562.932	1686.78	1686.79	-1.82	-0.00102	HCD (High Energy Collision Dissociation)	MS2	0	33.7	96	23.0951	10871	Dg31ZJ_bjhb1_7.raw	F1.7	56.1	44	36	25.8	23.3	27.9	26.4	33.5	29.9		4.54	3.523e-05	1.77e-06
FALSE	High	Sequest HT (A2)	Unambiguous	[R].nTSEANQVVRPk.[A]	N-Term(TMT6plex); K12(TMT6plex)	1	1	F1P164	F1P164	0	3	0.7338	0	1	1	601.016	1801.03	1801.03	-0.68	-0.00041	HCD (High Energy Collision Dissociation)	MS2	8.4951	79.4	96	23.0864	10866	Dg31ZJ_bjhb1_7.raw	F1.7	99	89.4	64.4	84.2	68.1	91.3	78.1	67.3	72.5		4.02	3.523e-05	1.81e-06
FALSE	High	Sequest HT (A2)	Unambiguous	[K].lkGTEDEVEk.[Y]	N-Term(TMT6plex); K2(TMT6plex); K10(TMT6plex)	3	7	A0A3Q3ACB9; A0A3Q2U9X8; A0A1D5P9X2	A0A3Q2U8I1; A0A3Q3ACB9; A0A3Q2U9X8; A0A1D5P9X2; R4GIJ9; P19352; Q05706	1	3	0.1667	0	1	1	612.362	1835.07	1835.07	-0.79	-0.00048	HCD (High Energy Collision Dissociation)	MS2	33.7407	222.2	31.548	35.5473	17113	Dg31ZJ_bjhb1_13.raw	F1.13	306	438.5	370.8	102.6	97.2	101.5	215.7	172.7	194.7		2.88	3.523e-05	3.403e-05
FALSE	High	Sequest HT (A2)	Unambiguous	[R].tDTQNLLQHAADR.[L]	N-Term(TMT6plex)	1	5	F1NZL2	A0A3Q2U6J3; A0A3Q3APP3; F1NZL2; A0A3Q2U3L9; A0A3Q2TWH3	0	3	0.7495	0	1	1	571.305	1711.9	1711.89	4.95	0.00282	HCD (High Energy Collision Dissociation)	MS2	70.5551	175.1	71.003	35.644	17164	Dg31ZJ_bjhb1_13.raw	F1.13	164.3	176.3	152	187.9	147.6	191.4	201.5	156.2	198.4		5.31	3.523e-05	1.656e-05
FALSE	High	Sequest HT (A2)	Unambiguous	[R].qGHIVAISSVQGk.[I]	N-Term(TMT6plex); K13(TMT6plex)	1	2	F1NH35	F1NH35; A0A3Q2UBH5	0	3	0.8153	0	1	1	594.693	1782.06	1782.06	-0.22	-0.00013	HCD (High Energy Collision Dissociation)	MS2	78.2107	111.1	96	35.6514	17168	Dg31ZJ_bjhb1_13.raw	F1.13	83.7	105.3	117.8	111.7	124.1	102.9	157	107	90.5		5.36	3.523e-05	2.914e-06
FALSE	High	Sequest HT (A2)	Unambiguous	[K].hTGPNSPDTANDGFVR.[L]	N-Term(TMT6plex)	2	7	Q6WNG8; A0A1L1RYF4	Q5F3I8; Q6WNG8; A0A1D5PU56; A0A1L1RYF4; A0A1D5PDS3; Q5ZM95; A0A1L1RW44	0	3	0.7953	0	1	1	638.648	1913.93	1913.93	-1.04	-0.00066	HCD (High Energy Collision Dissociation)	MS2	0	34.5	96	22.782	10700	Dg31ZJ_bjhb1_7.raw	F1.7	43.4	43.5	28.9	21.5	49.4	21.6	38.8	21.5	42.2		5.57	3.523e-05	6.691e-07
FALSE	High	Sequest HT (A2)	Unambiguous	[K].vAEEPVHEk.[T]	N-Term(TMT6plex); K9(TMT6plex)	1	1	A0A1D5PJI9	A0A1D5PJI9	0	3	0.6859	0	1	1	499.288	1495.85	1495.85	-0.8	-0.0004	HCD (High Energy Collision Dissociation)	MS2	47.6336	84.1	96	22.7802	10699	Dg31ZJ_bjhb1_7.raw	F1.7	93.9	104.5	72.1	88.1	83.2	92.3	86	76.7	60		3.82	3.523e-05	2.864e-05
FALSE	High	Sequest HT (A2)	Unambiguous	[K].aIVQDADTQSk.[I]	N-Term(TMT6plex); K11(TMT6plex)	1	6	A0A1D5PGQ9	A0A1D5PCQ7; A0A1D5PGQ9; A0A1D5PTE2; A0A1D5PFB8; Q9PTG6; A0A1D5PHJ8	0	2	0.6966	0	1	1	817.46	1633.91	1633.92	-1.74	-0.00142	HCD (High Energy Collision Dissociation)	MS2	0	81.3	96	35.2816	16972	Dg31ZJ_bjhb1_13.raw	F1.13	113.3	99.3	83.7	73.7	70.4	85.2	71.2	65.6	69.5		4.35	3.523e-05	1.474e-06
FALSE	High	Sequest HT (A2)	Unambiguous	[R].vQLESEQMDLTHPFEk.[E]	N-Term(TMT6plex); K16(TMT6plex)	1	1	R4GIV3	R4GIV3	0	3	0.8084	0	1	1	797.089	2389.25	2389.25	1.62	0.00129	HCD (High Energy Collision Dissociation)	MS2	12.2342	71.2	96	68.4973	36052	Dg31ZJ_bjhb1_15.raw	F1.15	86.2	85.4	71.5	66.3	66.2	78.2	69.9	54.4	62.7		6.16	3.523e-05	2.733e-10
FALSE	High	Sequest HT (A2)	Unambiguous	[R].vkAVNAAGESEPR.[Y]	N-Term(TMT6plex); K2(TMT6plex)	2	8	A0A3Q2UBY4; A0A1D5PCL3	A0A3Q3AWG5; A0A3Q3A8C1; A0A1D5PHW7; A0A1D5PBR5; E1C5Z5; A0A3Q2UBY4; A0A1D5PE78; A0A1D5PCL3	1	3	0.6906	0	1	1	596.013	1786.02	1786.02	0.92	0.00055	HCD (High Energy Collision Dissociation)	MS2	28.2624	85.1	96	23.9257	11321	Dg31ZJ_bjhb1_7.raw	F1.7	88.3	130	99.6	46.8	30.4	54.2	126.8	84.3	105.6		4.88	3.523e-05	1.245e-06
FALSE	High	Sequest HT (A2)	Unambiguous	[K].lSTGEEGIIDGGFGQSGk.[F]	N-Term(TMT6plex); K18(TMT6plex)	1	2	A0A3Q3AKC4	A0A3Q3AKC4; A0A1D5PXD0	0	3	0.8521	0	1	1	737.396	2210.17	2210.17	1.85	0.00136	HCD (High Energy Collision Dissociation)	MS2	11.7057	39	96	68.49	36048	Dg31ZJ_bjhb1_15.raw	F1.15	46.7	45.4	37.7	32.4	42.8	35	39.8	35	36.1		5.68	3.523e-05	4.184e-07
FALSE	High	Sequest HT (A2)	Unambiguous	[K].hDSITVAVHk.[L]	N-Term(TMT6plex); K10(TMT6plex)	1	2	F1NRX4	A0A1D5PYV9; F1NRX4	0	4	0.5699	0	1	1	391.985	1564.92	1564.92	-0.89	-0.00035	HCD (High Energy Collision Dissociation)	MS2	43.2317	34	96	25.9817	12362	Dg31ZJ_bjhb1_7.raw	F1.7	42.3	43.6	35.3	34.2	28.3	31.5	33.8	26.1	30.5		4.72	3.523e-05	1.865e-05
FALSE	High	Sequest HT (A2)	Unambiguous	[K].dQATYSISLSNHR.[G]	N-Term(TMT6plex)	1	2	A6BM71	A6BM71; A6BLM5	0	3	0.7524	0	1	1	574.298	1720.88	1720.88	-2.02	-0.00116	HCD (High Energy Collision Dissociation)	MS2	25.3664	83.8	83.088	33.5912	16062	Dg31ZJ_bjhb1_13.raw	F1.13	186	106	75.6	63	60.4	62.1	71.2	63.4	66.3		4.16	3.523e-05	1.058e-06
FALSE	High	Sequest HT (A2)	Unambiguous	[K].sQGGEPTYNVAVGR.[A]	N-Term(TMT6plex)	1	1	Q5ZL50	Q5ZL50	0	2	0.7419	0	1	1	832.435	1663.86	1663.86	1.36	0.00113	HCD (High Energy Collision Dissociation)	MS2	36.3211	100	96	33.7111	16126	Dg31ZJ_bjhb1_13.raw	F1.13	155.5	148.6	105.1	82	83.2	91	81.7	72.5	80.6		4.96	3.523e-05	1.594e-08
FALSE	High	Sequest HT (A2)	Unambiguous	[R].fEPSSQMIEVQEGQNLk.[I]	N-Term(TMT6plex); K17(TMT6plex)	1	1	A0A1D5PJL7	A0A1D5PJL7	0	3	0.7595	0	1	1	808.093	2422.27	2422.27	-1.22	-0.00098	HCD (High Energy Collision Dissociation)	MS2	7.45404	53.8	96	68.3794	35989	Dg31ZJ_bjhb1_15.raw	F1.15	61.2	66.1	50.5	47.9	46.6	60.5	54.6	46.9	49.6		6.32	3.523e-05	4.574e-07
FALSE	High	Sequest HT (A2)	Unambiguous	[K].lAQSHGWGVMVSHR.[S]	N-Term(TMT6plex)	1	1	P07322	P07322	0	3	0.7476	0	1	1	598.652	1793.94	1793.94	-0.78	-0.00047	HCD (High Energy Collision Dissociation)	MS2	0	42.8	96	17.7579	8381	Dg31ZJ_bjhb1_15.raw	F1.15	44.4	45.9	42.3	39.1	48.8	37.3	44.8	44.4	38.4		5.15	3.523e-05	2.691e-05
FALSE	High	Sequest HT (A2)	Unambiguous	[K].kATDAESEVASLNR.[R]	N-Term(TMT6plex); K1(TMT6plex)	2	5	A0A1D5P342; Q90740	A0A1D5P342; Q90740; A0A1D5PSX3; P04268; Q91968	1	3	0.5203	0	1	1	650.37	1949.1	1949.07	12.9	0.00838	HCD (High Energy Collision Dissociation)	MS2	0	268	75.151	34.0998	16331	Dg31ZJ_bjhb1_13.raw	F1.13	246.7	281.2	237.3	274	279.8	281.6	280.6	257.8	273		1.48	3.523e-05	6.904e-07
FALSE	High	Sequest HT (A2)	Unambiguous	[K].tSSkEEcAEQcETETk.[F]	N-Term(TMT6plex); K4(TMT6plex); C7(Carbamidomethyl); C11(Carbamidomethyl); K16(TMT6plex)	1	1	F1NWX6	F1NWX6	1	3	0.8581	0	1	1	868.765	2604.28	2604.27	2.25	0.00195	HCD (High Energy Collision Dissociation)	MS2	0	99.7	96	25.5494	12149	Dg31ZJ_bjhb1_7.raw	F1.7	252.9	132.8	96.6	55	72.7	89.9	74	51.9	71.8		5.71	3.523e-05	1.851e-09
FALSE	High	Sequest HT (A2)	Unambiguous	[R].aLQSTNTHVLANk.[E]	N-Term(TMT6plex); K13(TMT6plex)	2	2	F1NUI2; Q91957	F1NUI2; Q91957	0	3	0.6732	0	1	1	619.031	1855.08	1855.08	-1.2	-0.00074	HCD (High Energy Collision Dissociation)	MS2	0	95.8	96	34.1105	16337	Dg31ZJ_bjhb1_13.raw	F1.13	95.9	164.1	122.3	87.9	88	101.4	79.9	56.2	66.6		4.62	3.523e-05	8.282e-06
FALSE	High	Sequest HT (A2)	Unambiguous	[R].aPIGSGAAPHAPIGSAAAR.[R]	N-Term(TMT6plex)	1	3	Q5ZLZ5	Q5ZLZ5; A0A1L1RNM6; A0A1L1RUS7	0	3	0.6262	0	1	1	634.356	1901.05	1901.06	-1.04	-0.00066	HCD (High Energy Collision Dissociation)	MS2	36.6444	78.5	96	34.1463	16356	Dg31ZJ_bjhb1_13.raw	F1.13	86.2	97.8	77.4	75	64.6	71.9	100.7	63.3	70		4.2	3.523e-05	1.892e-05
FALSE	High	Sequest HT (A2)	Unambiguous	[R].gGTPVPTQEPAER.[H]	N-Term(TMT6plex)	1	1	A0A3Q3A2K4	A0A3Q3A2K4	0	2	0.6434	0	1	1	784.418	1567.83	1567.83	0.45	0.00035	HCD (High Energy Collision Dissociation)	MS2	0	92.7	96	25.4435	12091	Dg31ZJ_bjhb1_7.raw	F1.7	113.4	116.5	118.9	73.8	92.4	88.2	80.5	80.6	69.9		3.87	3.523e-05	4.578e-06
FALSE	High	Sequest HT (A2)	Unambiguous	[R].kAMEAVAAQGk.[V]	N-Term(TMT6plex); K1(TMT6plex); K11(TMT6plex)	1	1	Q5ZLN1	Q5ZLN1	1	3	0.6851	0	1	1	597.698	1791.08	1791.08	1.57	0.00094	HCD (High Energy Collision Dissociation)	MS2	27.6545	109.3	10.073	34.2441	16409	Dg31ZJ_bjhb1_13.raw	F1.13	81.3	102.7	81.8	106.6	125.6	121.3	148	120.4	95.9		5.05	3.523e-05	6.972e-07
FALSE	High	Sequest HT (A2)	Unambiguous	[K].gLcTAEATEk.[A]	N-Term(TMT6plex); C3(Carbamidomethyl); K10(TMT6plex)	1	3	A0A1D5PU94	F1P587; A0A1D5PU94; A0A290WNG2	0	2	0.6905	0	1	1	769.418	1537.83	1537.83	0.04	3e-05	HCD (High Energy Collision Dissociation)	MS2	0	91.5	96	34.2674	16422	Dg31ZJ_bjhb1_13.raw	F1.13	204.1	101	92.3	67.5	85.1	82.2	71.9	48.8	70.3		4.2	3.523e-05	2.911e-05
FALSE	High	Sequest HT (A2)	Unambiguous	[K].kAEGAATEEEETPk.[E]	N-Term(TMT6plex); K1(TMT6plex); K14(TMT6plex)	1	1	P23614	P23614	1	3	0.7287	0	1	1	726.401	2177.19	2177.19	-1.09	-0.00079	HCD (High Energy Collision Dissociation)	MS2	0	29.9	96	25.2683	11995	Dg31ZJ_bjhb1_7.raw	F1.7	92.4	51.6	26.5	16.8	13.2	14.3	17.4	15.4	21.7		5.27	3.523e-05	1.372e-07
FALSE	High	Sequest HT (A2)	Unambiguous	[K].tQNDVLHAENVk.[A]	N-Term(TMT6plex); K12(TMT6plex)	1	2	F1NQD9	F1NQD9; Q9PU45	0	3	0.5887	0	1	1	609.346	1826.02	1826.02	3.85	0.00234	HCD (High Energy Collision Dissociation)	MS2	83.6962	184.7	72.526	34.2965	16437	Dg31ZJ_bjhb1_13.raw	F1.13	195.6	205.6	207.8	185.2	158.6	175.8	176.2	172.6	185.3		3.55	3.523e-05	1.002e-05
FALSE	High	Sequest HT (A2)	Unambiguous	[K].icDQISDAVLDAHLR.[Q]	N-Term(TMT6plex); C2(Carbamidomethyl)	1	2	A0A3Q3AQH7	A0A3Q3AQH7; A0A3Q3AUJ9	0	3	0.7484	0	1	1	652.345	1955.02	1955.02	-0.69	-0.00045	HCD (High Energy Collision Dissociation)	MS2	47.9592	84.6	96	68.4151	36008	Dg31ZJ_bjhb1_15.raw	F1.15	99.1	88.8	78.1	78.9	81.4	78.9	97.1	79.7	79.1		4.77	3.523e-05	2.449e-06
FALSE	High	Sequest HT (A2)	Unambiguous	[K].hAADFGADSQAAMk.[K]	N-Term(TMT6plex); K14(TMT6plex)	1	1	P02197	P02197	0	3	0.8192	0	1	1	626.657	1877.96	1877.96	-1.25	-0.00078	HCD (High Energy Collision Dissociation)	MS2	10.4164	88	96	34.3798	16483	Dg31ZJ_bjhb1_13.raw	F1.13	73.5	110.9	66.5	99.5	51.4	113	130	72.6	74.3		6.03	3.523e-05	9.728e-07
FALSE	High	Sequest HT (A2)	Unambiguous	[K].sYELPDGQVITIGNER.[F]	N-Term(TMT6plex)	4	11	P60706; P68139; P68034; A0A1D5NV17	P63270; A0A3Q3AWV3; P53478; P60706; A0A1D5PK53; F1P476; P68139; P68034; Q5ZMQ2; A0A1D5NV17; P08023	0	3	0.7336	0	1	1	674.025	2020.06	2020.05	2.9	0.00196	HCD (High Energy Collision Dissociation)	MS2	42.2943	61.6	96	68.4169	36009	Dg31ZJ_bjhb1_15.raw	F1.15	66.2	69.4	56	59.5	62.8	52.8	67.7	66.4	53.3		4.88	3.523e-05	1.069e-05
FALSE	High	Sequest HT (A2)	Unambiguous	[K].gEAAAEkPGEAVAASPSk.[A]	N-Term(TMT6plex); K7(TMT6plex); K18(TMT6plex)	1	2	A0A1D5PDE6	A0A1D5PDE6; P16527	0	4	0.493	0	1	1	590.087	2357.33	2357.33	-0.32	-0.00019	HCD (High Energy Collision Dissociation)	MS2	49.7111	132	96	34.9037	16767	Dg31ZJ_bjhb1_13.raw	F1.13	176	172.6	113.9	92.8	138.8	135.3	144.2	96.5	117.6		4.28	3.523e-05	3.592e-05
FALSE	High	Sequest HT (A2)	Unambiguous	[K].mcGTPVGAScAESEcGGLHcR.[T]	N-Term(TMT6plex); C2(Carbamidomethyl); C10(Carbamidomethyl); C15(Carbamidomethyl); C20(Carbamidomethyl)	1	2	F1NJ23	F1NJ23; A0A3Q2TWS9	0	3	0.8503	0	1	1	842.36	2525.06	2525.07	-0.81	-0.00068	HCD (High Energy Collision Dissociation)	MS2	12.6796	18.1	96	34.9019	16766	Dg31ZJ_bjhb1_13.raw	F1.13	15.2	19.7	18.6	17.8	24.1	17.6	23.7	12.5	13.7		8.35	3.523e-05	1.22e-10
FALSE	High	Sequest HT (A2)	Unambiguous	[K].aGQGPYSTTSSk.[V]	N-Term(TMT6plex); K12(TMT6plex)	1	3	A0A3Q2TVP3	A0A3Q2TVP3; A0A3Q2U9K9; A0A1D5PTF1	0	2	0.7025	0	1	1	821.447	1641.89	1641.88	1.62	0.00133	HCD (High Energy Collision Dissociation)	MS2	0	93.5	96	24.0538	11389	Dg31ZJ_bjhb1_7.raw	F1.7	126.2	140.4	107	41.7	102.2	91.4	104	62.7	65.7		4.47	3.523e-05	2.092e-05
FALSE	High	Sequest HT (A2)	Unambiguous	[K].mQEQQADLQR.[R]	N-Term(TMT6plex)	1	8	A0A1D5PEZ3	A0A1D5PCY8; A0A1D5NTW5; P35458; A0A1D5PWC0; A0A3Q2UPN5; A0A3Q3APS1; A0A1D5PVT2; A0A1D5PEZ3	0	2	0.5954	0	1	1	738.379	1475.75	1475.75	2.11	0.00156	HCD (High Energy Collision Dissociation)	MS2	0	58.1	96	24.1255	11428	Dg31ZJ_bjhb1_7.raw	F1.7	80.8	79.5	66.7	53.5	52.8	51.6	51	43.2	44.1		3.88	3.523e-05	4.357e-05
FALSE	High	Sequest HT (A2)	Unambiguous	[R].dADALIAGAPGAPmDVk.[C]	N-Term(TMT6plex); M14(Oxidation); K17(TMT6plex)	1	3	F1NNW0	Q02173; A0A1D5PKV3; F1NNW0	0	3	0.7183	0	1	1	696.049	2086.13	2086.13	3.61	0.00251	HCD (High Energy Collision Dissociation)	MS2	28.2865	56.2	96	68.4882	36047	Dg31ZJ_bjhb1_15.raw	F1.15	75.1	61.5	57.8	52.7	43.7	45.8	65.6	51.9	51.7		4.97	3.523e-05	1.54e-06
FALSE	High	Sequest HT (A2)	Unambiguous	[R].kAMEAVAAQGk.[V]	N-Term(TMT6plex); K1(TMT6plex); K11(TMT6plex)	1	1	Q5ZLN1	Q5ZLN1	1	3	0.6684	0	1	1	597.697	1791.08	1791.08	-0.08	-5e-05	HCD (High Energy Collision Dissociation)	MS2	11.5571	237.9	96	34.7836	16701	Dg31ZJ_bjhb1_13.raw	F1.13	281.9	253.1	186.8	211.9	255.6	233.2	268.7	235.8	214.1		5.88	3.523e-05	3.234e-07
FALSE	High	Sequest HT (A2)	Unambiguous	[R].iVESMQSTLDAEIR.[S]	N-Term(TMT6plex)	2	6	A0A1D5NYC2; A0A1D5PUR6	A0A1D5NYC2; Q9DGM5; P13538; Q8AY28; A0A1D5NVW6; A0A1D5PUR6	0	2	0.7634	0	1	1	910.983	1820.96	1820.96	-2.38	-0.00217	HCD (High Energy Collision Dissociation)	MS2	0	47.9	96	68.6579	36138	Dg31ZJ_bjhb1_15.raw	F1.15	47.9	56.2	39.2	43.5	44.5	39.9	55.5	49.5	54.8		5.03	3.523e-05	2.458e-08
FALSE	High	Sequest HT (A2)	Unambiguous	[R].tLQAMNSQGck.[V]	N-Term(TMT6plex); C10(Carbamidomethyl); K11(TMT6plex)	1	2	A0A3Q2UIK1	A0A3Q2UIK1; A0A3Q2U5M9	0	2	0.724	0	1	1	848.448	1695.89	1695.89	-2.1	-0.00178	HCD (High Energy Collision Dissociation)	MS2	0	156.5	96	34.7773	16698	Dg31ZJ_bjhb1_13.raw	F1.13	194.6	199.2	180.9	138.7	120.9	170.3	157.9	131.3	114.5		4.42	3.523e-05	1.426e-05
FALSE	High	Sequest HT (A2)	Unambiguous	[K].lVEAcNDQSHNMDR.[W]	N-Term(TMT6plex); C5(Carbamidomethyl)	1	2	Q5F3L6	Q5F3L6; F1NFM3	0	3	0.8697	0	1	1	639.963	1917.87	1917.87	-0.48	-0.0003	HCD (High Energy Collision Dissociation)	MS2	39.0579	33	96	24.4248	11583	Dg31ZJ_bjhb1_7.raw	F1.7	35.4	35.4	31.1	32	29.1	33.1	43.7	26.3	31.1		6.14	3.523e-05	2.714e-07
FALSE	High	Sequest HT (A2)	Unambiguous	[K].rPLEDGDQPDAk.[K]	N-Term(TMT6plex); K12(TMT6plex)	1	3	E1BX03	E1BX03; A0A1L1RSJ8; A0A1D5P0R0	0	3	0.6	0	1	1	600.327	1798.97	1798.97	-2.38	-0.00143	HCD (High Energy Collision Dissociation)	MS2	36.597	61.7	96	24.4465	11593	Dg31ZJ_bjhb1_7.raw	F1.7	101.5	111.8	75.4	48.2	47	59.8	38.8	36	36.4		3.3	3.523e-05	2.026e-05
FALSE	High	Sequest HT (A2)	Unambiguous	[R].hGESAWNLENR.[F]	N-Term(TMT6plex)	1	1	Q5ZLN1	Q5ZLN1	0	3	0.8009	0	1	1	514.592	1541.76	1541.77	-1.89	-0.00097	HCD (High Energy Collision Dissociation)	MS2	40.0669	50.2	96	24.471	11603	Dg31ZJ_bjhb1_7.raw	F1.7	68.7	59	44.1	49.1	38.9	47.9	50.7	40.7	52.5		4.47	3.523e-05	2.8e-05
FALSE	High	Sequest HT (A2)	Unambiguous	[R].iVESmQSTLDAEIR.[S]	N-Term(TMT6plex); M5(Oxidation)	2	6	A0A1D5NYC2; A0A1D5PUR6	A0A1D5NYC2; Q9DGM5; P13538; Q8AY28; A0A1D5NVW6; A0A1D5PUR6	0	2	0.7287	0	1	1	918.982	1836.96	1836.96	-0.25	-0.00023	HCD (High Energy Collision Dissociation)	MS2	0	30.6	96	68.4622	36033	Dg31ZJ_bjhb1_15.raw	F1.15	24.4	34.9	29.7	31.5	34.8	26.6	32.3	29	32.6		3.17	3.523e-05	1.355e-05
FALSE	High	Sequest HT (A2)	Unambiguous	[R].gVGAGAIAk.[K]	N-Term(TMT6plex); K9(TMT6plex)	1	1	E1BZH7	E1BZH7	0	2	0.312	0	1	1	601.386	1201.77	1201.77	-1.47	-0.00088	HCD (High Energy Collision Dissociation)	MS2	93.6004	343.8	89.978	34.6261	16615	Dg31ZJ_bjhb1_13.raw	F1.13	330.9	394.5	303.4	361.4	352.6	364.7	347.3	305.8	333.9		2.5	3.523e-05	3.941e-05
FALSE	High	Sequest HT (A2)	Unambiguous	[K].vSSDLGSGDk.[V]	N-Term(TMT6plex); K10(TMT6plex)	1	1	Q5ZKW2	Q5ZKW2	0	2	0.6844	0	1	1	711.897	1422.79	1422.78	1.27	0.00091	HCD (High Energy Collision Dissociation)	MS2	0	170.9	96	34.3987	16493	Dg31ZJ_bjhb1_13.raw	F1.13	216.2	222.1	180.9	179.5	149.3	178.4	148.2	124.8	138.4		3.58	3.523e-05	1.429e-05
FALSE	High	Sequest HT (A2)	Unambiguous	[K].tGTLTTNQmSVck.[M]	N-Term(TMT6plex); M9(Oxidation); C12(Carbamidomethyl); K13(TMT6plex)	1	1	P13585	P13585	0	3	0.7833	0	1	1	639.007	1915.01	1915	1.28	0.00081	HCD (High Energy Collision Dissociation)	MS2	8.79179	62.4	40.034	34.736	16675	Dg31ZJ_bjhb1_13.raw	F1.13	67.4	62.4	52.9	67.7	56.2	72.1	67.3	63.7	52.3		4.06	3.523e-05	2.858e-05
FALSE	High	Sequest HT (A2)	Unambiguous	[K].iEDEQALGMQLQk.[K]	N-Term(TMT6plex); K13(TMT6plex)	6	13	Q8JG72; A0A1D5P603; A0A1D5NYC2; P02565; Q9DGM4; A0A1D5PUR6	Q8JG72; A0A1D5P603; A0A1D5NYC2; A0A1D5P525; Q9DGM5; P02565; P13538; Q8AY28; Q9PTY2; Q9DGM4; A0A1D5NVW6; R4GIG1; A0A1D5PUR6	0	3	0.6714	0	1	1	654.365	1961.08	1961.08	2.03	0.00133	HCD (High Energy Collision Dissociation)	MS2	23.1096	104.4	96	68.3506	35974	Dg31ZJ_bjhb1_15.raw	F1.15	116.5	110.8	88.1	98.2	122.1	117.2	103.5	88.1	94.8		4.9	3.523e-05	5.952e-06
FALSE	High	Sequest HT (A2)	Unambiguous	[R].lQINAQNcVHck.[T]	N-Term(TMT6plex); C8(Carbamidomethyl); C11(Carbamidomethyl); K12(TMT6plex)	1	2	F1NY29	F1NY29; A0A1L1RS76	0	3	0.7089	0	1	1	648.351	1943.04	1943.04	1.08	0.0007	HCD (High Energy Collision Dissociation)	MS2	51.5598	162	96	35.8726	17288	Dg31ZJ_bjhb1_13.raw	F1.13	177.4	184	146	171.4	151.3	181.6	162.8	136.6	147.2		4.81	3.523e-05	9.038e-08
FALSE	High	Sequest HT (A2)	Unambiguous	[K].tVGAAGEPHGGTAETAQEk.[V]	N-Term(TMT6plex); K19(TMT6plex)	1	1	A2NBE2	A2NBE2	0	3	0.7906	0	1	1	757.066	2269.18	2269.18	0.68	0.00051	HCD (High Energy Collision Dissociation)	MS2	0	30.9	96	22.3705	10476	Dg31ZJ_bjhb1_7.raw	F1.7	25.4	33.6	37.8	17.9	32	40.3	42.8	17.1	30.8		7.64	3.523e-05	6.625e-10
FALSE	High	Sequest HT (A2)	Unambiguous	[R].hSQPDcGYALQSDR.[W]	N-Term(TMT6plex); C6(Carbamidomethyl)	1	2	E1BYP8	E1BYP8; S5ZB27	0	3	0.8256	0	1	1	621.626	1862.86	1862.87	-0.94	-0.00058	HCD (High Energy Collision Dissociation)	MS2	0	15.7	96	18.697	8583	Dg31ZJ_bjhb1_7.raw	F1.7	25.1	17.7	18.5	10.1	13.4	10.9	19.1	14.9	11.9		5.85	3.523e-05	1.035e-05
FALSE	High	Sequest HT (A2)	Unambiguous	[K].qFEHLNHQNPDTFEPk.[D]	N-Term(TMT6plex); K16(TMT6plex)	1	2	F1NGB1	Q5ZHR1; F1NGB1	0	4	0.7566	0	1	1	610.567	2439.25	2439.25	0.1	6e-05	HCD (High Energy Collision Dissociation)	MS2	0	69.3	96	37.7748	18284	Dg31ZJ_bjhb1_13.raw	F1.13	147	109.9	73.4	46.8	51.5	58.3	51.3	39.7	45.7		5.67	3.523e-05	3.251e-06
FALSE	High	Sequest HT (A2)	Unambiguous	[K].gQTVSQVHNSVGALAk.[A]	N-Term(TMT6plex); K16(TMT6plex)	1	2	A0A1D5NYC2	A0A1D5NYC2; P13538	0	2	0.7943	0	1	1	1027.59	2054.18	2054.18	1.98	0.00204	HCD (High Energy Collision Dissociation)	MS2	0	189.6	85.538	37.7961	18296	Dg31ZJ_bjhb1_13.raw	F1.13	112.4	182.3	182.4	189.5	319.9	178.9	202.1	157.2	181.6		6.27	3.523e-05	3.433e-10
FALSE	High	Sequest HT (A2)	Unambiguous	[K].iEDEQALGMQLQk.[K]	N-Term(TMT6plex); K13(TMT6plex)	6	13	Q8JG72; A0A1D5P603; A0A1D5NYC2; P02565; Q9DGM4; A0A1D5PUR6	Q8JG72; A0A1D5P603; A0A1D5NYC2; A0A1D5P525; Q9DGM5; P02565; P13538; Q8AY28; Q9PTY2; Q9DGM4; A0A1D5NVW6; R4GIG1; A0A1D5PUR6	0	3	0.7253	0	1	1	654.361	1961.07	1961.08	-4.06	-0.00266	HCD (High Energy Collision Dissociation)	MS2	36.0109	88.1	96	68.8828	36258	Dg31ZJ_bjhb1_15.raw	F1.15	109.8	103.8	82.1	80.7	81.8	84.8	83.9	88.8	77		4.66	3.523e-05	1.028e-06
FALSE	High	Sequest HT (A2)	Unambiguous	[K].gQTVSQVHNSVGALAk.[A]	N-Term(TMT6plex); K16(TMT6plex)	1	2	A0A1D5NYC2	A0A1D5NYC2; P13538	0	3	0.7938	0	1	1	685.396	2054.17	2054.18	-0.88	-0.0006	HCD (High Energy Collision Dissociation)	MS2	3.6164	59	5.263	38.0777	18445	Dg31ZJ_bjhb1_13.raw	F1.13	36.3	55.3	55.3	61.8	93.8	50.4	63	49.8	65.4		5.82	3.523e-05	1.523e-06
FALSE	High	Sequest HT (A2)	Unambiguous	[K].tNNVTEHEDTDkYR.[Q]	N-Term(TMT6plex); K12(TMT6plex)	1	1	Q5ZIA5	Q5ZIA5	1	4	0.7611	0	1	1	545.781	2180.1	2180.1	0.93	0.0005	HCD (High Energy Collision Dissociation)	MS2	38.0128	76.2	67.5	18.4131	8429	Dg31ZJ_bjhb1_7.raw	F1.7	164.3	98.6	75.4	66.4	59.4	68	52.6	51.1	49.9		4.06	3.523e-05	4.83e-06
FALSE	High	Sequest HT (A2)	Unambiguous	[K].tEGGETLTVk.[E]	N-Term(TMT6plex); K10(TMT6plex)	6	16	F1P3X1; Q8JG72; A0A1D5NYC2; P02565; Q9DGM4; A0A1D5PUR6	F1P3X1; Q8JG72; Q90908; A0A1D5NYC2; A0A1D5P525; Q9DGM5; P02565; P13538; Q8AY28; Q9DGM4; A0A1D5NVW6; R4GIG1; Q90913; Q90914; A0A1D5PUR6; Q90909	0	2	0.6232	0	1	1	746.934	1492.86	1492.86	-0.52	-0.00039	HCD (High Energy Collision Dissociation)	MS2	4.08006	164.4	0.118	38.2504	18528	Dg31ZJ_bjhb1_13.raw	F1.13	148.8	152.5	158.7	177.1	168.7	174	164.9	155.7	179		3.53	3.523e-05	3.506e-05
FALSE	High	Sequest HT (A2)	Unambiguous	[R].iTQFVVAHLQPGAk.[Y]	N-Term(TMT6plex); K14(TMT6plex)	1	1	A0A3Q2TS15	A0A3Q2TS15	0	4	0.6538	0	1	1	492.551	1967.18	1967.18	-1.61	-0.00079	HCD (High Energy Collision Dissociation)	MS2	73.1029	65.5	96	68.8883	36261	Dg31ZJ_bjhb1_15.raw	F1.15	58.6	72.5	53.9	59.1	70.9	69.3	74.6	62.7	67.5		4.39	3.523e-05	1.618e-05
FALSE	High	Sequest HT (A2)	Unambiguous	[K].tADLGSGDGR.[L]	N-Term(TMT6plex)	1	2	A0A1D5P7I3	A0A1D5P7I3; E1BSP4	0	2	0.6583	0	1	1	589.304	1177.6	1177.6	-0.85	-0.0005	HCD (High Energy Collision Dissociation)	MS2	0	82.6	96	18.2741	8352	Dg31ZJ_bjhb1_7.raw	F1.7	95.9	112.5	96.5	80.9	55	78.6	82.4	73.8	67.7		3.6	3.523e-05	4.174e-05
FALSE	High	Sequest HT (A2)	Unambiguous	[R].cGNPGSSQQLTPcEHER.[L]	N-Term(TMT6plex); C1(Carbamidomethyl); C13(Carbamidomethyl)	1	2	A0A3Q2TSW8	A0A3Q2TSW8; F1NDL4	0	3	0.811	0	1	1	729.336	2185.99	2185.99	0.72	0.00052	HCD (High Energy Collision Dissociation)	MS2	1.97559	14.1	96	18.2687	8349	Dg31ZJ_bjhb1_7.raw	F1.7	18	16.2	14.9	16.8	11	12.9	13.3	12.3	11.7		6.72	3.523e-05	1.79e-09
FALSE	High	Sequest HT (A2)	Unambiguous	[R].vSAENQAGLSDPk.[E]	N-Term(TMT6plex); K13(TMT6plex)	1	1	A0A3Q2TS15	A0A3Q2TS15	0	2	0.7628	0	1	1	887.494	1773.98	1773.97	3.23	0.00287	HCD (High Energy Collision Dissociation)	MS2	0	176.9	96	38.3311	18570	Dg31ZJ_bjhb1_13.raw	F1.13	165.7	193.4	181.7	173.6	169.8	188.5	194.9	161.6	162.7		4.3	3.523e-05	2.048e-06
FALSE	High	Sequest HT (A2)	Unambiguous	[R].qTAQQIVSHVQNk.[G]	N-Term(TMT6plex); K13(TMT6plex)	1	3	A0A3Q2UIB1	A0A3Q2UIB1; A0A1D5NVZ1; A0A1D5P5D9	0	3	0.7522	0	1	1	647.041	1939.11	1939.11	-1.97	-0.00128	HCD (High Energy Collision Dissociation)	MS2	48.0234	80.8	96	38.411	18613	Dg31ZJ_bjhb1_13.raw	F1.13	114.3	107	77.8	65.4	64.5	79.3	79.2	65.4	74.6		5.69	3.523e-05	1.353e-07
FALSE	High	Sequest HT (A2)	Unambiguous	[K].kATDAESEVASLNR.[R]	N-Term(TMT6plex); K1(TMT6plex)	2	5	A0A1D5P342; Q90740	A0A1D5P342; Q90740; A0A1D5PSX3; P04268; Q91968	1	2	0.6685	0	1	1	975.041	1949.08	1949.07	2.46	0.0024	HCD (High Energy Collision Dissociation)	MS2	0	43.3	96	38.5887	18709	Dg31ZJ_bjhb1_13.raw	F1.13	44.1	48.1	39.8	36.5	44.5	46.6	51.3	40.5	38.7		3.65	3.523e-05	1.679e-06
FALSE	High	Sequest HT (A2)	Unambiguous	[R].tPSWTGIGFVR.[V]	N-Term(TMT6plex)	1	2	F1NJ23	F1NJ23; A0A3Q2TWS9	0	2	0.5729	0	1	1	725.406	1449.8	1449.81	-0.78	-0.00057	HCD (High Energy Collision Dissociation)	MS2	19.8383	270.5	96	68.899	36267	Dg31ZJ_bjhb1_15.raw	F1.15	308.5	309.1	286.2	263.7	287	267.4	290.2	209.6	212.7		3.84	3.523e-05	2.536e-05
FALSE	High	Sequest HT (A2)	Unambiguous	[K].gQTVSQVHNSVGALAk.[A]	N-Term(TMT6plex); K16(TMT6plex)	1	2	A0A1D5NYC2	A0A1D5NYC2; P13538	0	4	0.6993	0	1	1	514.299	2054.17	2054.18	-1.77	-0.00091	HCD (High Energy Collision Dissociation)	MS2	4.69104	91.9	13.338	37.7093	18249	Dg31ZJ_bjhb1_13.raw	F1.13	57.6	92.8	81.3	92.7	137.9	93	104.4	82.9	84.1		4.19	3.523e-05	1.313e-05
FALSE	High	Sequest HT (A2)	Unambiguous	[K].kPIGLccISPVLAAk.[I]	N-Term(TMT6plex); K1(TMT6plex); C6(Carbamidomethyl); C7(Carbamidomethyl); K15(TMT6plex)	2	3	A0A1D5P5M6; E1C2F4	E1BQD1; A0A1D5P5M6; E1C2F4	0	3	0.7775	0	1	1	772.134	2314.39	2314.4	-3.03	-0.00234	HCD (High Energy Collision Dissociation)	MS2	24.0894	137.9	96	68.9332	36285	Dg31ZJ_bjhb1_15.raw	F1.15	182	181.5	126.9	118.2	128.2	139	139.9	117.6	108.2		7.1	3.523e-05	6.503e-09
FALSE	High	Sequest HT (A2)	Unambiguous	[R].vSAENQAGLSDPk.[E]	N-Term(TMT6plex); K13(TMT6plex)	1	1	A0A3Q2TS15	A0A3Q2TS15	0	3	0.5676	0	1	1	591.996	1773.97	1773.97	-0.42	-0.00025	HCD (High Energy Collision Dissociation)	MS2	0	68.8	64.992	38.7768	18811	Dg31ZJ_bjhb1_13.raw	F1.13	60.9	65.9	54.1	65	65.8	65.5	106.9	55.5	79.4		4.81	3.523e-05	3.128e-05
FALSE	High	Sequest HT (A2)	Unambiguous	[R].ikESAAYVAk.[R]	N-Term(TMT6plex); K2(TMT6plex); K10(TMT6plex)	1	3	F1N9Z6	A0A1D5PSF9; F1N9Z6; Q90724	1	3	0.5484	0	1	1	589.705	1767.1	1767.1	1.67	0.00098	HCD (High Energy Collision Dissociation)	MS2	72.9949	223	96	38.7982	18823	Dg31ZJ_bjhb1_13.raw	F1.13	156.3	198.8	167.6	210.2	216.8	221.2	312.2	231	293.2		3.72	3.523e-05	1.21e-05
FALSE	High	Sequest HT (A2)	Unambiguous	[K].dRLEPPELILDANMAR.[E]	N-Term(TMT6plex)	1	1	Q07784	Q07784	1	3	0.7431	0	1	1	694.712	2082.12	2082.12	-0.1	-7e-05	HCD (High Energy Collision Dissociation)	MS2	37.2026	77	96	68.9912	36316	Dg31ZJ_bjhb1_15.raw	F1.15	81.7	78.4	97.7	81.2	80.4	77.3	70.3	64.7	61.5		4.01	3.523e-05	1.398e-06
FALSE	High	Sequest HT (A2)	Unambiguous	[R].vSAENQAGLSDPk.[E]	N-Term(TMT6plex); K13(TMT6plex)	1	1	A0A3Q2TS15	A0A3Q2TS15	0	2	0.6206	0	1	1	887.49	1773.97	1773.97	-0.55	-0.00049	HCD (High Energy Collision Dissociation)	MS2	0	33.1	96	38.8699	18861	Dg31ZJ_bjhb1_13.raw	F1.13	31.9	35.8	31	29.8	32.8	39.1	33.8	33.2	30.2		2.53	3.523e-05	8.952e-06
FALSE	High	Sequest HT (A2)	Unambiguous	[R].gkDAFPVAGQk.[L]	N-Term(TMT6plex); K2(TMT6plex); K11(TMT6plex)	1	2	F1N9B7	F1N9B7; A0A3Q2TZD8	1	3	0.6445	0	1	1	602.367	1805.09	1805.09	-1.41	-0.00085	HCD (High Energy Collision Dissociation)	MS2	9.52179	133.1	62.757	39.0167	18939	Dg31ZJ_bjhb1_13.raw	F1.13	137.6	128.3	123.2	117.8	166.1	140.5	156	114.7	114		3.91	3.523e-05	3.774e-05
FALSE	High	Sequest HT (A2)	Unambiguous	[RK].nVNIQNFHLSWk.[D]	N-Term(TMT6plex); K12(TMT6plex)	1	3	P20111	A0A1D5PNV5; A0A1L1S0L2; P20111	0	3	0	0	1	1	653.372	1958.1	1958.1	0.31	0.0002	HCD (High Energy Collision Dissociation)	MS2	76.2503	125.2	96	69.0215	36332	Dg31ZJ_bjhb1_15.raw	F1.15	127.8	156.5	121.1	137	117	121.2	127.9	105.9	112		3.99	3.523e-05	8.691e-06
FALSE	High	Sequest HT (A2)	Unambiguous	[K].acISIGEENFEVk.[A]	N-Term(TMT6plex); C2(Carbamidomethyl); K13(TMT6plex)	1	3	F1NVF2	A0A1L1S0H7; F1NVF2; A0A1D5PHN6	0	2	0.7924	0	1	1	977.52	1954.03	1954.04	-1.63	-0.00159	HCD (High Energy Collision Dissociation)	MS2	0	136.1	96	69.0379	36340	Dg31ZJ_bjhb1_15.raw	F1.15	154.5	211	166	105.3	97.6	125.8	137.8	114.4	112.6		5.54	3.523e-05	3.522e-07
FALSE	High	Sequest HT (A2)	Unambiguous	[K].kATDAESEVASLNR.[R]	N-Term(TMT6plex); K1(TMT6plex)	2	5	A0A1D5P342; Q90740	A0A1D5P342; Q90740; A0A1D5PSX3; P04268; Q91968	1	3	0.7544	0	1	1	650.361	1949.07	1949.07	-0.3	-0.00019	HCD (High Energy Collision Dissociation)	MS2	4.41953	57	10.917	39.1111	18990	Dg31ZJ_bjhb1_13.raw	F1.13	59.3	62.1	41.8	50.5	67.9	65	58.4	54.2	53.7		4.52	3.523e-05	1.462e-07
FALSE	High	Sequest HT (A2)	Unambiguous	[K].tEGGETLTVk.[E]	N-Term(TMT6plex); K10(TMT6plex)	6	16	F1P3X1; Q8JG72; A0A1D5NYC2; P02565; Q9DGM4; A0A1D5PUR6	F1P3X1; Q8JG72; Q90908; A0A1D5NYC2; A0A1D5P525; Q9DGM5; P02565; P13538; Q8AY28; Q9DGM4; A0A1D5NVW6; R4GIG1; Q90913; Q90914; A0A1D5PUR6; Q90909	0	2	0.6313	0	1	1	746.934	1492.86	1492.86	-1.01	-0.00076	HCD (High Energy Collision Dissociation)	MS2	0	228.8	96	39.283	19083	Dg31ZJ_bjhb1_13.raw	F1.13	209.7	250.8	223.7	235.9	213.4	250.2	236.9	211.6	226.8		3.96	3.523e-05	2.168e-05
FALSE	High	Sequest HT (A2)	Unambiguous	[R].aDIAESQVNk.[L]	N-Term(TMT6plex); K10(TMT6plex)	7	15	F1P3X1; Q8JG72; A0A1D5P603; A0A1D5NYC2; P02565; Q9DGM4; A0A1D5PUR6	F1P3X1; Q8JG72; A0A1D5P603; A0A1D5NYC2; A0A1D5P525; Q9DGM5; P02565; P13538; Q8AY28; Q9PTY2; Q9DGM4; A0A1D5NVW6; R4GIG1; Q90900; A0A1D5PUR6	0	2	0.6501	0	1	1	766.938	1532.87	1532.87	0.15	0.00011	HCD (High Energy Collision Dissociation)	MS2	4.09829	288.3	9.384	39.3235	19105	Dg31ZJ_bjhb1_13.raw	F1.13	254.7	316.5	278.7	289.6	307.9	297.1	300.8	265.5	283.9		4.03	3.523e-05	3.094e-05
FALSE	High	Sequest HT (A2)	Unambiguous	[K].gAANAEAGSEk.[L]	N-Term(TMT6plex); K11(TMT6plex)	1	2	A0A1L1RKY9	P12957; A0A1L1RKY9	0	2	0.6909	0	1	1	731.9	1462.79	1462.79	1.33	0.00097	HCD (High Energy Collision Dissociation)	MS2	0	33.4	96	16.1626	7215	Dg31ZJ_bjhb1_7.raw	F1.7	94.4	49.7	31.9	19.4	25.6	20.1	23.8	15.7	20.4		3.72	3.523e-05	2.309e-06
FALSE	High	Sequest HT (A2)	Unambiguous	[R].qMEkDETVSDSSPHIANIGR.[L]	N-Term(TMT6plex); K4(TMT6plex)	2	2	A0A452J864; P14315	A0A452J864; P14315	1	4	0.7738	0	1	1	668.85	2672.38	2672.37	2.56	0.00171	HCD (High Energy Collision Dissociation)	MS2	31.6044	85.5	96	39.3436	19116	Dg31ZJ_bjhb1_13.raw	F1.13	69.1	89.2	75.6	79.2	98.5	84.4	106.2	77.8	89.2		6.5	3.523e-05	2.148e-07
FALSE	High	Sequest HT (A2)	Unambiguous	[R].lRPDSALAQAQk.[C]	N-Term(TMT6plex); K12(TMT6plex)	1	1	F1NNH9	F1NNH9	0	3	0.6955	0	1	1	586.02	1756.05	1756.05	-1.26	-0.00073	HCD (High Energy Collision Dissociation)	MS2	0	91.8	96	39.3491	19119	Dg31ZJ_bjhb1_13.raw	F1.13	112.4	113.1	79.3	88.4	76.4	93.5	93.9	80.9	87.9		5.09	3.523e-05	3.556e-06
FALSE	High	Sequest HT (A2)	Unambiguous	[K].tGGGAASPAk.[A]	N-Term(TMT6plex); K10(TMT6plex)	1	1	A0A1L1RNY8	A0A1L1RNY8	0	2	0.6257	0	1	1	637.877	1274.75	1274.75	-0.01	0	HCD (High Energy Collision Dissociation)	MS2	0	91.3	96	15.9352	7092	Dg31ZJ_bjhb1_7.raw	F1.7	221	149.9	111.5	65.6	60	60	59.3	45.8	48.7		3.34	3.523e-05	3.473e-05
FALSE	High	Sequest HT (A2)	Unambiguous	[K].tEGGETLTVk.[E]	N-Term(TMT6plex); K10(TMT6plex)	6	16	F1P3X1; Q8JG72; A0A1D5NYC2; P02565; Q9DGM4; A0A1D5PUR6	F1P3X1; Q8JG72; Q90908; A0A1D5NYC2; A0A1D5P525; Q9DGM5; P02565; P13538; Q8AY28; Q9DGM4; A0A1D5NVW6; R4GIG1; Q90913; Q90914; A0A1D5PUR6; Q90909	0	2	0.6325	0	1	1	746.935	1492.86	1492.86	-0.2	-0.00015	HCD (High Energy Collision Dissociation)	MS2	3.72509	133.2	14.449	38.7752	18810	Dg31ZJ_bjhb1_13.raw	F1.13	122.9	141.1	125.2	137.3	129.4	145.4	154.3	114.9	128.4		3.81	3.523e-05	1.022e-05
FALSE	High	Sequest HT (A2)	Unambiguous	[K].gTGGAPGPGSk.[R]	N-Term(TMT6plex); K11(TMT6plex)	2	4	A0A1D5NWS0; A0A3Q2U4L5	A0A1D5NWS0; A0A3Q2U4L5; A0A3Q2U926; A0A1D5PAN4	0	2	0.6124	0	1	1	672.39	1343.77	1343.77	3.04	0.00204	HCD (High Energy Collision Dissociation)	MS2	0	55.5	96	18.8231	8651	Dg31ZJ_bjhb1_7.raw	F1.7	121.8	75.1	54.3	41.3	50.1	58.2	38.4	26.2	34		3.38	3.523e-05	3.745e-05
FALSE	High	Sequest HT (A2)	Unambiguous	[K].tEGGETLTVk.[E]	N-Term(TMT6plex); K10(TMT6plex)	6	16	F1P3X1; Q8JG72; A0A1D5NYC2; P02565; Q9DGM4; A0A1D5PUR6	F1P3X1; Q8JG72; Q90908; A0A1D5NYC2; A0A1D5P525; Q9DGM5; P02565; P13538; Q8AY28; Q9DGM4; A0A1D5NVW6; R4GIG1; Q90913; Q90914; A0A1D5PUR6; Q90909	0	2	0.6201	0	1	1	746.934	1492.86	1492.86	-0.93	-0.00069	HCD (High Energy Collision Dissociation)	MS2	0	138.9	96	37.4736	18126	Dg31ZJ_bjhb1_13.raw	F1.13	134.4	145.9	125.1	146.7	125.2	159.1	152.3	134.5	127.3		3.58	3.523e-05	1.875e-05
FALSE	High	Sequest HT (A2)	Unambiguous	[K].dGVTEGGQIHQQVQR.[N]	N-Term(TMT6plex)	1	2	A0A1D5NWH9	A0A1D5NWH9; Q90650	0	3	0.771	0	1	1	627.664	1880.98	1880.98	0.28	0.00018	HCD (High Energy Collision Dissociation)	MS2	1.00977	31.2	10.219	19.1945	8853	Dg31ZJ_bjhb1_7.raw	F1.7	39.6	44.7	40	25.6	23.9	30.1	27.5	24.1	25.7		6.68	3.523e-05	1.887e-10
FALSE	High	Sequest HT (A2)	Unambiguous	[R].vGGAQSVYSk.[D]	N-Term(TMT6plex); K10(TMT6plex)	2	2	E1C7I7; A0A1D5PUM7	E1C7I7; A0A1D5PUM7	0	2	0.7259	0	1	1	727.428	1453.85	1453.84	4.33	0.00315	HCD (High Energy Collision Dissociation)	MS2	64.1311	144.6	96	36.0227	17368	Dg31ZJ_bjhb1_13.raw	F1.13	163.3	163.5	139.8	121.8	126.6	184.2	166.3	111.2	124.4		3.94	3.523e-05	3.521e-05
FALSE	High	Sequest HT (A2)	Unambiguous	[K].sTSHQPSPVPPTQk.[V]	N-Term(TMT6plex); K14(TMT6plex)	1	2	A0A1D5PPL7	A0A1D5PPL7; A0A1D5PG30	0	3	0.7906	0	1	1	650.365	1949.08	1949.09	-3	-0.00195	HCD (High Energy Collision Dissociation)	MS2	59.358	50.7	96	22.175	10376	Dg31ZJ_bjhb1_7.raw	F1.7	57.3	67.5	49.5	49.8	46.3	52	45.2	42.8	45.5		6.35	3.523e-05	1.19e-05
FALSE	High	Sequest HT (A2)	Unambiguous	[K].kLTEHQEYk.[L]	N-Term(TMT6plex); K1(TMT6plex); K9(TMT6plex)	1	1	A0A3Q2TS15	A0A3Q2TS15	1	3	0.4452	0	1	1	621.701	1863.09	1863.09	-2.58	-0.0016	HCD (High Energy Collision Dissociation)	MS2	17.423	201.6	96	22.1428	10359	Dg31ZJ_bjhb1_7.raw	F1.7	212.2	221.2	170.4	183.7	190.5	235.2	225.3	186.5	189.6		4.56	3.523e-05	1.312e-05
FALSE	High	Sequest HT (A2)	Unambiguous	[R].qHPYFAAPQPGIQR.[Y]	N-Term(TMT6plex)	1	3	F1NY41	A0A1L1RVW9; Q5ZIY1; F1NY41	0	3	0.6527	0	1	1	613.667	1838.99	1838.99	0.15	9e-05	HCD (High Energy Collision Dissociation)	MS2	3.4533	18.8	19.461	36.1659	17444	Dg31ZJ_bjhb1_13.raw	F1.13	20.7	25.4	21.4	14.4	15.4	19.2	19.6	16.2	17.3		4.78	3.523e-05	6.328e-06
FALSE	High	Sequest HT (A2)	Unambiguous	[K].vDDSSGSIGR.[R]	N-Term(TMT6plex)	1	2	Q5ZHR4	A0A1L1RX59; Q5ZHR4	0	2	0.6667	0	1	1	611.318	1221.63	1221.63	1.09	0.00066	HCD (High Energy Collision Dissociation)	MS2	30.9651	54.3	96	21.9749	10268	Dg31ZJ_bjhb1_7.raw	F1.7	74.2	67.5	51.2	49	44.4	54.5	50.5	46.8	50.2		2.64	3.523e-05	4.186e-05
FALSE	High	Sequest HT (A2)	Unambiguous	[K].kYVSVSEPAk.[V]	N-Term(TMT6plex); K1(TMT6plex); K10(TMT6plex)	1	2	A0A1L1RWJ7	A0A1D5NTN7; A0A1L1RWJ7	1	3	0.6093	0	1	1	599.039	1795.1	1795.09	4.34	0.0026	HCD (High Energy Collision Dissociation)	MS2	54.8176	144.2	96	36.2282	17478	Dg31ZJ_bjhb1_13.raw	F1.13	181.5	177.2	137.1	122.2	141.3	126.1	153.5	122.6	136.2		4.07	3.523e-05	3.549e-05
FALSE	High	Sequest HT (A2)	Unambiguous	[K].yIcTSSAIQNR.[F]	N-Term(TMT6plex); C3(Carbamidomethyl)	1	3	A0A1D5PSE5	A0A1D5PSE5; F1P269; Q5F3V2	0	2	0.7467	0	1	1	771.402	1541.8	1541.79	1.82	0.0014	HCD (High Energy Collision Dissociation)	MS2	0	37.9	96	36.2337	17481	Dg31ZJ_bjhb1_13.raw	F1.13	60.7	67.9	32.5	25.3	31.2	23.5	51.7	21.1	26.8		3.83	3.523e-05	1.344e-05
FALSE	High	Sequest HT (A2)	Unambiguous	[K].kVVDYTTAk.[E]	N-Term(TMT6plex); K1(TMT6plex); K9(TMT6plex)	1	3	A0A1D5PE33	A0A1D5PE33; Q90YX6; A0A1L1RP46	1	3	0.7146	0	1	1	571.358	1712.06	1712.06	1.43	0.00082	HCD (High Energy Collision Dissociation)	MS2	45.7615	150	43.062	36.2828	17507	Dg31ZJ_bjhb1_13.raw	F1.13	238.6	204.5	137.2	117.7	130.3	145.5	134.6	118.1	123.8		3.96	3.523e-05	3.538e-05
FALSE	High	Sequest HT (A2)	Unambiguous	[R].dTDSAQAFQk.[N]	N-Term(TMT6plex); K10(TMT6plex)	1	1	F1NPI8	F1NPI8	0	2	0.5903	0	1	1	784.919	1568.83	1568.83	-0.49	-0.00038	HCD (High Energy Collision Dissociation)	MS2	0	67.8	96	36.3081	17521	Dg31ZJ_bjhb1_13.raw	F1.13	77.9	80	64.9	59.4	58.5	68.8	73.6	60.9	65.8		3.93	3.523e-05	2.048e-05
FALSE	High	Sequest HT (A2)	Unambiguous	[K].gTIGEPTYDAEFQHFLR.[G]	N-Term(TMT6plex)	1	1	F1NKL4	F1NKL4	0	3	0.7919	0	1	1	737.372	2210.1	2210.11	-2.83	-0.00208	HCD (High Energy Collision Dissociation)	MS2	12.3501	40.6	96	68.7044	36162	Dg31ZJ_bjhb1_15.raw	F1.15	47.4	37.7	36.1	41.1	29.1	33	45.6	49.7	45.8		6.68	3.523e-05	2.104e-08
FALSE	High	Sequest HT (A2)	Unambiguous	[K].sTSHQPSPVPPTQk.[V]	N-Term(TMT6plex); K14(TMT6plex)	1	2	A0A1D5PPL7	A0A1D5PPL7; A0A1D5PG30	0	3	0.6857	0	1	1	650.368	1949.09	1949.09	1.5	0.00098	HCD (High Energy Collision Dissociation)	MS2	27.6573	29.2	96	21.6612	10100	Dg31ZJ_bjhb1_7.raw	F1.7	33.1	33.9	25.9	25.9	23.1	30.7	30.3	32.2	27.4		3.85	3.523e-05	7.281e-06
FALSE	High	Sequest HT (A2)	Unambiguous	[K].hNMcGETEVEk.[Q]	N-Term(TMT6plex); C4(Carbamidomethyl); K11(TMT6plex)	1	1	P20136	P20136	0	3	0.8571	0	1	1	597.964	1791.88	1791.88	0.77	0.00046	HCD (High Energy Collision Dissociation)	MS2	78.7673	115.8	40.281	21.5088	10018	Dg31ZJ_bjhb1_7.raw	F1.7	147.8	124.5	108.2	110.6	89.4	97.3	130.1	105.6	128.5		2.94	3.523e-05	3.195e-05
FALSE	High	Sequest HT (A2)	Unambiguous	[K].tGILEESAAR.[R]	N-Term(TMT6plex)	1	1	R4GI80	R4GI80	0	2	0.5672	0	1	1	638.359	1275.71	1275.71	-0.13	-8e-05	HCD (High Energy Collision Dissociation)	MS2	22.7998	115	14.596	36.6309	17696	Dg31ZJ_bjhb1_13.raw	F1.13	123.4	134.7	118.1	102.5	97.7	123.3	113.9	122.2	99.1		4.02	3.523e-05	4.044e-05
FALSE	High	Sequest HT (A2)	Unambiguous	[K].eTTSQAERPSQATSADTAQPk.[T]	N-Term(TMT6plex); K21(TMT6plex)	1	8	A0A1D5PL09	A0A1D5PFM3; E1C5E0; A0A1D5PL09; B6V3I0; F1NB94; A4ZZ64; A0A3Q2U6J9; A0A1D5PFJ2	0	3	0.7267	0	1	1	888.129	2662.37	2662.37	1.12	0.00099	HCD (High Energy Collision Dissociation)	MS2	6.68874	22.8	96	21.3459	9929	Dg31ZJ_bjhb1_7.raw	F1.7	36.8	31.4	28.2	16.4	23.2	17.4	24.4	13.7	14.1		3.33	3.523e-05	3.002e-06
FALSE	High	Sequest HT (A2)	Unambiguous	[K].nGkPLPMTDQYR.[AS]	N-Term(TMT6plex); K3(TMT6plex)	2	3	A6BM71; Q9YH41	A6BM71; Q9YH41; Q98918	0	3	0.7452	0	1	1	626.682	1878.03	1878.03	-0.15	-0.0001	HCD (High Energy Collision Dissociation)	MS2	5.25325	186.4	12.84	36.708	17737	Dg31ZJ_bjhb1_13.raw	F1.13	191.2	185.7	182.7	189.3	156.2	211.4	197.8	195.2	168.2		3.65	3.523e-05	1.371e-05
FALSE	High	Sequest HT (A2)	Unambiguous	[K].dGVTEGGQIHQQVQR.[N]	N-Term(TMT6plex)	1	2	A0A1D5NWH9	A0A1D5NWH9; Q90650	0	3	0.7032	0	1	1	627.665	1880.98	1880.98	1.07	0.00067	HCD (High Energy Collision Dissociation)	MS2	0	14.6	96	21.1547	9827	Dg31ZJ_bjhb1_7.raw	F1.7	17.3	13.1	16.2	16	13.1	10.7	17.1	15.3	12.2		4.01	3.523e-05	6.157e-07
FALSE	High	Sequest HT (A2)	Unambiguous	[K].gSAITGPVAk.[E]	N-Term(TMT6plex); K10(TMT6plex)	1	1	E1BY89	E1BY89	0	2	0.5774	0	1	1	679.923	1358.84	1358.84	-0.95	-0.00065	HCD (High Energy Collision Dissociation)	MS2	15.1021	182.2	96	36.839	17808	Dg31ZJ_bjhb1_13.raw	F1.13	253.3	228.6	179.3	129.8	138.2	141.5	227.2	132.5	209.6		3.81	3.523e-05	4.215e-05
FALSE	High	Sequest HT (A2)	Unambiguous	[K].gSGTAEVELk.[K]	N-Term(TMT6plex); K10(TMT6plex)	2	3	F1NW43; A0A1D5P9V0	F1NW43; A0A1D5P9V0; P00548	0	2	0.5556	0	1	1	724.923	1448.84	1448.84	1.42	0.00103	HCD (High Energy Collision Dissociation)	MS2	23.0785	273	96	37.3547	18074	Dg31ZJ_bjhb1_13.raw	F1.13	259.9	279.1	238.9	296.2	267	294.7	308.6	258.3	254.7		2.79	3.523e-05	1.686e-05
FALSE	High	Sequest HT (A2)	Unambiguous	[R].iTQFVVAHLQPGAk.[Y]	N-Term(TMT6plex); K14(TMT6plex)	1	1	A0A3Q2TS15	A0A3Q2TS15	0	3	0.7601	0	1	1	656.399	1967.18	1967.18	-0.36	-0.00024	HCD (High Energy Collision Dissociation)	MS2	0	139.2	96	68.8566	36244	Dg31ZJ_bjhb1_15.raw	F1.15	129.7	135.5	139.3	140.2	146	145.2	186.4	114.1	116.7		5.42	3.523e-05	5.63e-07
FALSE	High	Sequest HT (A2)	Unambiguous	[R].sQQAQLQEHEIGR.[R]	N-Term(TMT6plex)	1	4	A0A1D5PWD7	A0A3Q2U545; A0A3Q2UM93; A0A3Q2TWW5; A0A1D5PWD7	0	3	0.756	0	1	1	584.977	1752.92	1752.92	-1.36	-0.00079	HCD (High Energy Collision Dissociation)	MS2	33.4034	51.3	96	19.4885	9013	Dg31ZJ_bjhb1_7.raw	F1.7	57.7	60.6	51.5	49.7	52.4	53.9	40.1	43.2	52.6		5.82	3.523e-05	7.79e-07
FALSE	High	Sequest HT (A2)	Unambiguous	[K].sAAGAPEGcPELPHk.[L]	N-Term(TMT6plex); C9(Carbamidomethyl); K15(TMT6plex)	1	1	E1BWX4	E1BWX4	0	3	0.7331	0	1	1	660.352	1979.04	1979.04	-0.61	-0.0004	HCD (High Energy Collision Dissociation)	MS2	43.0157	51.5	96	37.193	17998	Dg31ZJ_bjhb1_13.raw	F1.13	61.5	66.6	56.3	48	42.5	49.3	55	37.6	47.1		5.32	3.523e-05	5.003e-06
FALSE	High	Sequest HT (A2)	Unambiguous	[R].tQTVHVDEGRk.[I]	N-Term(TMT6plex); K11(TMT6plex)	1	3	F1NNW0	Q02173; A0A1D5PKV3; F1NNW0	1	3	0.6573	0	1	1	576.665	1727.98	1727.98	0.03	2e-05	HCD (High Energy Collision Dissociation)	MS2	18.2388	104.8	96	15.2459	6983	Dg31ZJ_bjhb1_15.raw	F1.15	94.1	104	87.9	101.6	110.3	127.3	131	93.3	94		2.86	3.523e-05	3.75e-06
FALSE	High	Sequest HT (A2)	Unambiguous	[R].dSSALNcHTNDDk.[N]	N-Term(TMT6plex); C7(Carbamidomethyl); K13(TMT6plex)	1	1	E1C040	E1C040	0	3	0.6788	0	1	1	645.647	1934.93	1934.93	-0.33	-0.00021	HCD (High Energy Collision Dissociation)	MS2	45.4074	41.3	96	19.8481	9195	Dg31ZJ_bjhb1_7.raw	F1.7	30.8	44.5	32.6	52.6	40.4	33.4	49.2	53.8	34.8		3.86	3.523e-05	3.411e-05
FALSE	High	Sequest HT (A2)	Unambiguous	[K].tVGAAGEPHGGTAETAQEk.[V]	N-Term(TMT6plex); K19(TMT6plex)	1	1	A2NBE2	A2NBE2	0	4	0.6298	0	1	1	568.051	2269.18	2269.18	-0.78	-0.00044	HCD (High Energy Collision Dissociation)	MS2	18.0557	209.8	96	22.4485	10517	Dg31ZJ_bjhb1_7.raw	F1.7	131.2	198.7	183.7	218.5	232.8	222.7	266.8	195.2	238.4		2.62	3.523e-05	2.521e-06
FALSE	High	Sequest HT (A2)	Unambiguous	[K].kETDDEPSEk.[D]	N-Term(TMT6plex); K1(TMT6plex); K10(TMT6plex)	1	2	A0A1D5PN46	A0A1D5PN46; Q9I8D3	1	3	0.5027	0	1	1	622.342	1865.01	1865.01	0.64	0.0004	HCD (High Energy Collision Dissociation)	MS2	5.80334	135.9	15.62	20.1195	9341	Dg31ZJ_bjhb1_7.raw	F1.7	111.4	154.2	119.9	158.2	122	166.3	137	116.1	137.6		3.72	3.523e-05	1.775e-05
FALSE	High	Sequest HT (A2)	Unambiguous	[K].kLIEMTAEHAcTR.[K]	N-Term(TMT6plex); K1(TMT6plex); C11(Carbamidomethyl)	1	2	F1NEF6	F1NEF6; Q5ZJ68	1	4	0.4113	0	1	1	505.281	2018.1	2018.09	4.21	0.00213	HCD (High Energy Collision Dissociation)	MS2	47.45	131	80.906	36.9979	17896	Dg31ZJ_bjhb1_13.raw	F1.13	154.2	144.3	126.5	122.7	124.4	144.4	138	103.7	120.7		1.41	3.523e-05	3.188e-05
FALSE	High	Sequest HT (A2)	Unambiguous	[K].aDQLQTEQVk.[L]	N-Term(TMT6plex); K10(TMT6plex)	1	1	R4GIV3	R4GIV3	0	2	0.6792	0	1	1	809.463	1617.92	1617.92	-0.91	-0.00074	HCD (High Energy Collision Dissociation)	MS2	0	86.5	96	36.9677	17879	Dg31ZJ_bjhb1_13.raw	F1.13	93.2	92.5	80	88.4	93	96.5	81.6	71.3	82.1		4.52	3.523e-05	9.966e-06
FALSE	High	Sequest HT (A2)	Unambiguous	[K].eSGEGQGGYAk.[E]	N-Term(TMT6plex); K11(TMT6plex)	1	1	E1C6A1	E1C6A1	0	2	0.5135	0	1	1	770.903	1540.8	1540.8	-1.21	-0.00093	HCD (High Energy Collision Dissociation)	MS2	0	88	96	20.4654	9518	Dg31ZJ_bjhb1_7.raw	F1.7	81.7	95.7	73.1	95.9	80.3	117.2	92.3	88	67.8		3.7	3.523e-05	1.215e-06
FALSE	High	Sequest HT (A2)	Unambiguous	[K].kETDDEPSEk.[D]	N-Term(TMT6plex); K1(TMT6plex); K10(TMT6plex)	1	2	A0A1D5PN46	A0A1D5PN46; Q9I8D3	1	3	0.6284	0	1	1	622.341	1865.01	1865.01	-1.32	-0.00082	HCD (High Energy Collision Dissociation)	MS2	34.8614	41.4	96	20.6577	9585	Dg31ZJ_bjhb1_7.raw	F1.7	29.5	46.6	31.4	47.8	40.6	53.8	45.8	33.9	43.6		2.96	3.523e-05	5.25e-06
FALSE	High	Sequest HT (A2)	Unambiguous	[R].gGGSLGGSSSLNR.[N]	N-Term(TMT6plex)	1	2	A0A3Q2TVE8	A0A3Q2TVE8; A0A1D5PJX0	0	2	0.5	0	1	1	689.368	1377.73	1377.73	0.14	0.0001	HCD (High Energy Collision Dissociation)	MS2	0	51.5	96	20.7167	9608	Dg31ZJ_bjhb1_7.raw	F1.7	60.8	69.6	60.9	49.7	55.5	42.5	45.6	39.1	39.6		2.34	3.523e-05	4.236e-06
FALSE	High	Sequest HT (A2)	Unambiguous	[R].iAGQVAAASk.[K]	N-Term(TMT6plex); K10(TMT6plex)	1	1	A0A1D5PDV6	A0A1D5PDV6	0	2	0.6073	0	1	1	687.436	1373.86	1373.85	9.24	0.00634	HCD (High Energy Collision Dissociation)	MS2	71.8934	217.8	58.551	36.8535	17816	Dg31ZJ_bjhb1_13.raw	F1.13	316	282.4	205.8	179.4	151.7	153.7	244.7	219.4	207.2		3.82	3.523e-05	2.922e-05
FALSE	High	Sequest HT (A2)	Unambiguous	[R].kAEAMIAAk.[K]	N-Term(TMT6plex); K1(TMT6plex); K9(TMT6plex)	1	3	A0A1L1RPR4	P00508; A0A1L1RPR4; F1P180	1	3	0.5782	0	1	1	540.676	1620.01	1620.01	-0.03	-1e-05	HCD (High Energy Collision Dissociation)	MS2	7.47037	330.8	43.701	37.0517	17926	Dg31ZJ_bjhb1_13.raw	F1.13	342.9	393.7	294.1	281.4	279.5	397.5	404.8	298.6	284.5		4.22	3.523e-05	3.434e-05
FALSE	High	Sequest HT (A2)	Unambiguous	[R].fDQLFDDESDPFEVLR.[A]	N-Term(TMT6plex)	1	3	F1NYE5	F1NYE5; Q5F3L2; A0A1D5NZM0	0	3	0.8165	0	1	1	734.357	2201.06	2201.06	-1.15	-0.00084	HCD (High Energy Collision Dissociation)	MS2	9.26716	25.8	96	93.9864	48363	Dg31ZJ_bjhb1_12.raw	F1.12	30.3	34	25.2	26.7	26	23.8	24.1	17.4	24.9		5.94	3.523e-05	8.715e-07
FALSE	High	Sequest HT (A2)	Unambiguous	[R].eDITQSAQHALR.[L]	N-Term(TMT6plex)	1	6	A0A3Q2U3E6	A0A3Q2U3E6; A0A1D5PR95; A0A3Q2TRZ9; A0A3Q2U573; I3VQH4; A0A3Q2TRP9	0	3	0.7086	0	1	1	533.289	1597.85	1597.85	1.12	0.0006	HCD (High Energy Collision Dissociation)	MS2	45.4823	62.2	96	33.4551	15988	Dg31ZJ_bjhb1_13.raw	F1.13	80.4	75.3	64.6	59	59.9	62.3	58	45.9	54.5		5.01	3.523e-05	3.513e-05
FALSE	High	Sequest HT (A2)	Unambiguous	[K].gAEHQDDmTAFYNTHPVGk.[K]	N-Term(TMT6plex); M8(Oxidation); K19(TMT6plex)	2	4	A0A1D5P1V6; Q5ZME3	A0A1D5P1V6; Q5ZME3; A0A1D5PA64; R4GHJ7	0	4	0.8171	0	1	1	648.818	2592.25	2592.26	-2.39	-0.00155	HCD (High Energy Collision Dissociation)	MS2	18.4888	56.1	96	33.3509	15932	Dg31ZJ_bjhb1_13.raw	F1.13	54.4	69	54.2	54	55.9	59.9	60.7	48	49.1		5.63	3.523e-05	4.449e-08
FALSE	High	Sequest HT (A2)	Unambiguous	[K].sScTASLQVSDR.[I]	N-Term(TMT6plex); C3(Carbamidomethyl)	1	2	A6BM71	A6BM71; Q98918	0	2	0.636	0	1	1	770.388	1539.77	1539.76	3.31	0.00254	HCD (High Energy Collision Dissociation)	MS2	0	146	96	26.3151	12123	Dg31ZJ_bjhb1_13.raw	F1.13	143.1	162.6	144.9	156.3	124.9	146	156.5	141.6	137.8		4.45	3.523e-05	4.02e-07
FALSE	High	Sequest HT (A2)	Unambiguous	[K].dSYVGDEAQSk.[R]	N-Term(TMT6plex); K11(TMT6plex)	5	16	P60706; P68139; G8HUH5; P68034; A0A1D5NV17	Q90736; A0A3Q3A5C8; P63270; A0A3Q3AWV3; P53478; Q5ZLX9; P60706; A0A1D5PK53; F1P476; P68139; B5M200; G8HUH5; P68034; Q5ZMQ2; A0A1D5NV17; P08023	0	2	0.7773	0	1	1	828.932	1656.86	1656.85	5.04	0.00417	HCD (High Energy Collision Dissociation)	MS2	0	167.8	96	31.9745	15438	Dg31ZJ_bjhb1_7.raw	F1.7	169.2	175.7	155.6	170.9	151.8	176.6	188.1	159.2	163.1		4.76	3.523e-05	2.281e-06
FALSE	High	Sequest HT (A2)	Unambiguous	[K].qFGPAHFEcR.[L]	N-Term(TMT6plex); C9(Carbamidomethyl)	3	4	A6BM71; Q9YH41; Q9IAR9	A6BM71; Q9YH41; Q98918; Q9IAR9	0	3	0.7586	0	1	1	493.246	1477.72	1477.72	1.86	0.00092	HCD (High Energy Collision Dissociation)	MS2	0	90.4	96	31.778	15331	Dg31ZJ_bjhb1_7.raw	F1.7	84.1	98.8	89	97.8	88.4	97.2	92	87.2	79.2		5.51	3.523e-05	4.441e-06
FALSE	High	Sequest HT (A2)	Unambiguous	[R].kPLTSSSPSSPSR.[A]	N-Term(TMT6plex); K1(TMT6plex)	1	10	A0A3Q2UI94	A0A3Q2UI94; A0A3Q2TXV4; A0A3Q2UBV9; A0A1L1RZK0; A0A3Q2TZU4; A0A3Q2UHY9; A0A3Q2ULE0; A0A3Q3AUR5; A0A1D5P604; E1BSP7	0	3	0.7278	0	1	1	597.012	1789.02	1789.02	0.5	0.0003	HCD (High Energy Collision Dissociation)	MS2	9.10083	67.2	96	20.9841	10154	Dg31ZJ_bjhb1_15.raw	F1.15	207.2	97.2	54.8	43.6	40.8	36.4	42.2	40.7	42		5.07	3.523e-05	2.379e-05
FALSE	High	Sequest HT (A2)	Unambiguous	[K].nVIHGSDSVESAQk.[E]	N-Term(TMT6plex); K14(TMT6plex)	1	2	R4GM98	A0A1L1RY89; R4GM98	0	3	0.7442	0	1	1	643.686	1929.04	1929.04	-0.79	-0.00051	HCD (High Energy Collision Dissociation)	MS2	45.9486	80.5	96	26.6941	12330	Dg31ZJ_bjhb1_13.raw	F1.13	68.1	81	74.2	91.3	75	103.8	90.3	71.2	69.3		3.87	3.523e-05	1.027e-05
FALSE	High	Sequest HT (A2)	Unambiguous	[R].qkEEGDVSGEVTEk.[S]	N-Term(TMT6plex); K2(TMT6plex); K14(TMT6plex)	1	2	A0A1L1RKY9	P12957; A0A1L1RKY9	1	3	0.6565	0	1	1	741.409	2222.21	2222.21	0.29	0.00022	HCD (High Energy Collision Dissociation)	MS2	83.0589	199.7	96	31.6079	15240	Dg31ZJ_bjhb1_7.raw	F1.7	383.8	263	206.3	165.6	157.8	157.9	177.2	141.3	144.8		2.62	3.523e-05	6.917e-08
FALSE	High	Sequest HT (A2)	Unambiguous	[R].tLSGMcTGHk.[A]	N-Term(TMT6plex); C6(Carbamidomethyl); K10(TMT6plex)	1	1	F1NVB3	F1NVB3	0	3	0.542	0	1	1	517.28	1549.82	1549.82	0.87	0.00045	HCD (High Energy Collision Dissociation)	MS2	76.0541	315.5	96	26.7357	12353	Dg31ZJ_bjhb1_13.raw	F1.13	323.8	383	352.8	304.5	244.5	279.2	303.6	336.1	312.4		2.38	3.523e-05	2.973e-05
FALSE	High	Sequest HT (A2)	Unambiguous	[R].aDTDDGLGGGTk.[S]	N-Term(TMT6plex); K12(TMT6plex)	2	2	E1C7I7; A0A1D5PUM7	E1C7I7; A0A1D5PUM7	0	2	0.6632	0	1	1	782.915	1564.82	1564.82	0.92	0.00072	HCD (High Energy Collision Dissociation)	MS2	0	107.1	96	31.5195	15195	Dg31ZJ_bjhb1_7.raw	F1.7	101.9	100.7	101.3	104.8	111.1	129.2	108.5	88.2	118.3		3.89	3.523e-05	3.698e-07
FALSE	High	Sequest HT (A2)	Unambiguous	[K].sScTASLQVSDR.[I]	N-Term(TMT6plex); C3(Carbamidomethyl)	1	2	A6BM71	A6BM71; Q98918	0	2	0.6366	0	1	1	770.385	1539.76	1539.76	-0.61	-0.00047	HCD (High Energy Collision Dissociation)	MS2	0	118.2	96	26.8538	12417	Dg31ZJ_bjhb1_13.raw	F1.13	107.7	133.3	119.1	127.2	96.4	128.2	121.8	112.4	117.4		4.43	3.523e-05	2.526e-06
FALSE	High	Sequest HT (A2)	Unambiguous	[K].nLEAVETLGSTSTIcSDk.[T]	N-Term(TMT6plex); C15(Carbamidomethyl); K18(TMT6plex)	2	3	A0A1D5PU80; P24797	P24798; A0A1D5PU80; P24797	0	3	0.6935	0	1	1	795.087	2383.25	2383.24	1.24	0.00098	HCD (High Energy Collision Dissociation)	MS2	0	55.6	96	67.8584	35709	Dg31ZJ_bjhb1_15.raw	F1.15	89.2	87.7	64.7	41.1	41.6	54.1	42.4	42.2	37.8		6.2	3.523e-05	4.262e-07
FALSE	High	Sequest HT (A2)	Unambiguous	[R].kVDTHIHAAAcMNQk.[H]	N-Term(TMT6plex); K1(TMT6plex); C11(Carbamidomethyl); K15(TMT6plex)	2	2	F1NG97; F1P0N2	F1NG97; F1P0N2	1	4	0.7958	0	1	1	603.587	2411.33	2411.33	0	0	HCD (High Energy Collision Dissociation)	MS2	5.84037	57.6	32.115	27.0417	12519	Dg31ZJ_bjhb1_13.raw	F1.13	49.9	61.8	48.8	54.5	60.3	63.9	65.3	55.3	58.6		6.12	3.523e-05	4.251e-07
FALSE	High	Sequest HT (A2)	Unambiguous	[R].nAGPQIDQNMR.[D]	N-Term(TMT6plex)	1	2	F1NX83	A0A1D5PF87; F1NX83	0	2	1	0	1	1	736.878	1472.75	1472.75	0.77	0.00057	HCD (High Energy Collision Dissociation)	MS2	0	133.6	96	27.2713	12644	Dg31ZJ_bjhb1_13.raw	F1.13	129.3	150	120.1	133.4	104.2	150.5	163.9	122	128.6		3.53	3.523e-05	3.241e-05
FALSE	High	Sequest HT (A2)	Unambiguous	[K].tFPVcDGSHNk.[H]	N-Term(TMT6plex); C5(Carbamidomethyl); K11(TMT6plex)	1	1	R4GLS1	R4GLS1	0	3	0.7159	0	1	1	573.968	1719.89	1719.89	0.33	0.00019	HCD (High Energy Collision Dissociation)	MS2	5.17339	109.4	23.478	31.0914	14966	Dg31ZJ_bjhb1_7.raw	F1.7	140.9	137.5	106.9	109.4	102.2	115.6	99.1	85.4	87.7		6.02	3.523e-05	1.106e-06
FALSE	High	Sequest HT (A2)	Unambiguous	[K].hEEQQVEGGIVSk.[N]	N-Term(TMT6plex); K13(TMT6plex)	1	1	E1C6V0	E1C6V0	0	3	0.7634	0	1	1	633.352	1898.04	1898.04	1.99	0.00126	HCD (High Energy Collision Dissociation)	MS2	37.7312	141.2	96	31.0645	14951	Dg31ZJ_bjhb1_7.raw	F1.7	172	179	146.6	132.8	123.4	148.1	133.3	109.9	125.7		3.72	3.523e-05	4.492e-06
FALSE	High	Sequest HT (A2)	Unambiguous	[R].aDTDDGLGGGTk.[S]	N-Term(TMT6plex); K12(TMT6plex)	2	2	E1C7I7; A0A1D5PUM7	E1C7I7; A0A1D5PUM7	0	2	0.7818	0	1	1	782.914	1564.82	1564.82	-0.49	-0.00039	HCD (High Energy Collision Dissociation)	MS2	17.6454	333.9	58.137	32.0371	15472	Dg31ZJ_bjhb1_7.raw	F1.7	293	345.1	296.7	332.4	358.6	390.2	346.2	324.1	318.4		4.72	3.523e-05	3.514e-06
FALSE	High	Sequest HT (A2)	Unambiguous	[K].aEGEVAALNR.[R]	N-Term(TMT6plex)	1	1	A0A1L1RPQ6	A0A1L1RPQ6	0	2	0.4169	0	1	1	629.851	1258.69	1258.7	-0.61	-0.00039	HCD (High Energy Collision Dissociation)	MS2	0	83.9	96	31.0441	14940	Dg31ZJ_bjhb1_7.raw	F1.7	168.5	121.2	85.2	61.3	62	61.9	72.6	54.9	67.5		2.95	3.523e-05	1.751e-05
FALSE	High	Sequest HT (A2)	Unambiguous	[R].kSEGLPSEcGSVRD.[-]	N-Term(TMT6plex); K1(TMT6plex); C9(Carbamidomethyl)	1	1	Q8JHU0	Q8JHU0	2	3	0.8578	0	1	1	660.346	1979.02	1979.03	-1.75	-0.00115	HCD (High Energy Collision Dissociation)	MS2	41.636	51.3	96	27.6709	12865	Dg31ZJ_bjhb1_13.raw	F1.13	94.7	109.6	66.7	42.8	30.8	39.7	27.8	22	27.4		4.5	3.523e-05	1.355e-06
FALSE	High	Sequest HT (A2)	Unambiguous	[R].dGMDQGYGSVGR.[M]	N-Term(TMT6plex)	1	1	Q5F3D2	Q5F3D2	0	2	0.6964	0	1	1	735.847	1470.69	1470.68	1.26	0.00093	HCD (High Energy Collision Dissociation)	MS2	0	116.5	96	30.9626	14896	Dg31ZJ_bjhb1_7.raw	F1.7	179.9	169.3	120.9	96.3	103.7	113.1	103.2	78.1	83.7		4.15	3.523e-05	3.776e-06
FALSE	High	Sequest HT (A2)	Unambiguous	[R].hQGVMVGMGQk.[D]	N-Term(TMT6plex); K11(TMT6plex)	4	14	P60706; P68139; P68034; A0A1D5NV17	Q90736; A0A3Q3A5C8; P63270; A0A3Q3AWV3; P53478; Q5ZLX9; P60706; F1P476; P68139; B5M200; P68034; Q5ZMQ2; A0A1D5NV17; P08023	0	2	0.7727	0	1	1	815.452	1629.9	1629.9	-0.11	-9e-05	HCD (High Energy Collision Dissociation)	MS2	2.94707	127.3	1.573	27.8959	12990	Dg31ZJ_bjhb1_13.raw	F1.13	119	132.9	134.2	127.5	122.2	133.2	133	127.6	116		3.96	3.523e-05	1.418e-05
FALSE	High	Sequest HT (A2)	Unambiguous	[K].nkEEAADYAk.[L]	N-Term(TMT6plex); K2(TMT6plex); K10(TMT6plex)	1	3	Q9PTD6	Q9PTD6; P47838; F7BYQ2	1	3	0.6887	0	1	1	609.347	1826.03	1826.03	0.66	0.0004	HCD (High Energy Collision Dissociation)	MS2	24.817	230.5	96	28.2881	13195	Dg31ZJ_bjhb1_13.raw	F1.13	396.3	344.4	234.4	190.5	164.7	200.2	212.5	164.3	167.1		4.24	3.523e-05	2.113e-05
FALSE	High	Sequest HT (A2)	Unambiguous	[K].eLTYQcEEDRk.[N]	N-Term(TMT6plex); C6(Carbamidomethyl); K11(TMT6plex)	1	2	A0A1D5NYC2	A0A1D5NYC2; P13538	1	3	0.7021	0	1	1	643.665	1928.98	1928.98	0.34	0.00022	HCD (High Energy Collision Dissociation)	MS2	0	256.2	76.067	30.6364	14718	Dg31ZJ_bjhb1_7.raw	F1.7	234.2	269.2	262.5	275	239.5	273.8	275.2	237.3	238.8		4.7	3.523e-05	2.83e-06
FALSE	High	Sequest HT (A2)	Unambiguous	[R].kDAHSNLLAk.[R]	N-Term(TMT6plex); K1(TMT6plex); K10(TMT6plex)	1	2	Q5ZJ12	Q5ZJ12; F1NZ68	1	3	0.623	0	1	1	595.371	1784.1	1784.1	-0.67	-0.0004	HCD (High Energy Collision Dissociation)	MS2	59.462	182.8	96	28.8168	13480	Dg31ZJ_bjhb1_13.raw	F1.13	166.2	214.3	170.6	189.1	171.9	198.9	205	161.7	167.1		4.27	3.523e-05	2.994e-05
FALSE	High	Sequest HT (A2)	Unambiguous	[R].hQGVMVGMGQk.[D]	N-Term(TMT6plex); K11(TMT6plex)	4	14	P60706; P68139; P68034; A0A1D5NV17	Q90736; A0A3Q3A5C8; P63270; A0A3Q3AWV3; P53478; Q5ZLX9; P60706; F1P476; P68139; B5M200; P68034; Q5ZMQ2; A0A1D5NV17; P08023	0	3	0.7976	0	1	1	543.971	1629.9	1629.9	1.15	0.00063	HCD (High Energy Collision Dissociation)	MS2	3.279	59.9	0.081	28.9499	13552	Dg31ZJ_bjhb1_13.raw	F1.13	56.1	61.2	66.4	59.3	56.5	66.8	62.1	51.7	59.3		4.99	3.523e-05	1.112e-05
FALSE	High	Sequest HT (A2)	Unambiguous	[K].lEQNQPIDDMIPAQk.[-]	N-Term(TMT6plex); K15(TMT6plex)	1	1	P00565	P00565	0	3	0.7024	0	1	1	733.403	2198.19	2198.19	2.07	0.00152	HCD (High Energy Collision Dissociation)	MS2	38.2982	64.7	96	67.957	35762	Dg31ZJ_bjhb1_15.raw	F1.15	60.7	66.3	64.2	71	73.4	61.5	63.8	61.2	60		4.2	3.523e-05	2.679e-05
FALSE	High	Sequest HT (A2)	Unambiguous	[-].mGVHVETIAPGDGR.[T]	N-Term(Prot)(Met-loss); N-Term(TMT6plex)	1	1	Q90ZG0	Q90ZG0	0	2	0.7236	0	1	1	768.919	1536.83	1536.83	-1.6	-0.00123	HCD (High Energy Collision Dissociation)	MS2	0	38.8	96	29.2955	13740	Dg31ZJ_bjhb1_13.raw	F1.13	50.5	40.3	41.7	34.7	33.3	35.9	40.6	36.3	36		4.45	3.523e-05	3.581e-06
FALSE	High	Sequest HT (A2)	Unambiguous	[R].hQGVMVGMGQk.[D]	N-Term(TMT6plex); K11(TMT6plex)	4	14	P60706; P68139; P68034; A0A1D5NV17	Q90736; A0A3Q3A5C8; P63270; A0A3Q3AWV3; P53478; Q5ZLX9; P60706; F1P476; P68139; B5M200; P68034; Q5ZMQ2; A0A1D5NV17; P08023	0	3	0.7764	0	1	1	543.97	1629.9	1629.9	-0.33	-0.00018	HCD (High Energy Collision Dissociation)	MS2	3.6474	83.6	3.967	29.4759	13838	Dg31ZJ_bjhb1_13.raw	F1.13	93.6	125.3	65.3	80.1	83.2	89.5	90	63	62.4		3.98	3.523e-05	1.313e-05
FALSE	High	Sequest HT (A2)	Unambiguous	[-].mGVHVETIAPGDGR.[T]	N-Term(Prot)(Met-loss); N-Term(TMT6plex)	1	1	Q90ZG0	Q90ZG0	0	3	0.6567	0	1	1	512.949	1536.83	1536.83	0.45	0.00023	HCD (High Energy Collision Dissociation)	MS2	79.3653	187.6	96	29.4899	13846	Dg31ZJ_bjhb1_13.raw	F1.13	157.9	208.1	155.8	188.1	186.1	193.9	241.7	171	186.2		4.34	3.523e-05	7.914e-06
FALSE	High	Sequest HT (A2)	Unambiguous	[R].tAQAEGLSDGYR.[L]	N-Term(TMT6plex)	1	3	A0A3Q2UBJ7	A0A3Q2UCL2; A0A3Q2UBJ7; R4GGS3	0	2	0.7449	0	1	1	748.88	1496.75	1496.75	-0.54	-0.00041	HCD (High Energy Collision Dissociation)	MS2	82.3057	163.3	96	30.3248	14546	Dg31ZJ_bjhb1_7.raw	F1.7	47.5	66.1	43.9	52.9	220.3	49.7	320.2	570	99		2.47	3.523e-05	1.007e-05
FALSE	High	Sequest HT (A2)	Unambiguous	[R].aTGQcIcNEGVEGPR.[C]	N-Term(TMT6plex); C5(Carbamidomethyl); C7(Carbamidomethyl)	1	2	F1NJ23	F1NJ23; A0A3Q2TWS9	0	2	0.8544	0	1	1	938.947	1876.89	1876.88	0.97	0.00091	HCD (High Energy Collision Dissociation)	MS2	3.68498	118.5	81.288	30.2961	14530	Dg31ZJ_bjhb1_7.raw	F1.7	136.3	147.8	134.2	106.6	119.7	110.3	113.2	97.8	100.5		6.25	3.523e-05	3.409e-09
FALSE	High	Sequest HT (A2)	Unambiguous	[K].kGESQTDIEITR.[E]	N-Term(TMT6plex); K1(TMT6plex)	1	2	A0A3Q2UA96	A0A1D5P2D9; A0A3Q2UA96	1	3	0.6422	0	1	1	612.348	1835.03	1835.03	1.15	0.00071	HCD (High Energy Collision Dissociation)	MS2	56.9312	77.3	96	29.7533	13988	Dg31ZJ_bjhb1_13.raw	F1.13	110.8	114	79.9	74.8	63	61.8	65.3	55.3	71.1		3.27	3.523e-05	3.715e-05
FALSE	High	Sequest HT (A2)	Unambiguous	[R].kHNMcGETEVEk.[Q]	N-Term(TMT6plex); K1(TMT6plex); C5(Carbamidomethyl); K12(TMT6plex)	1	1	P20136	P20136	1	3	0.6535	0	1	1	717.049	2149.13	2149.13	-0.64	-0.00046	HCD (High Energy Collision Dissociation)	MS2	62.0011	55.4	96	20.782	10041	Dg31ZJ_bjhb1_15.raw	F1.15	85.8	62	50.1	44.6	51.3	54	54.2	42.6	54.2		4.04	3.523e-05	4.359e-06
FALSE	High	Sequest HT (A2)	Unambiguous	[K].ykEAYEHMk.[A]	N-Term(TMT6plex); K2(TMT6plex); K9(TMT6plex)	2	3	Q9DEH4; A0A3Q3A4C6	Q9DEH4; A0A3Q3A4C6; A0A1D5NY50	1	3	0.6927	0	1	1	629.354	1886.05	1886.04	2.11	0.00133	HCD (High Energy Collision Dissociation)	MS2	0	117.9	96	32.1353	15525	Dg31ZJ_bjhb1_7.raw	F1.7	115.8	119.6	96.5	98.8	134.6	134.4	141.9	105.9	113.2		3.97	3.523e-05	7.381e-06
FALSE	High	Sequest HT (A2)	Unambiguous	[K].rFPGYDSESk.[E]	N-Term(TMT6plex); K10(TMT6plex)	1	1	P22451	P22451	1	3	0.7196	0	1	1	548.63	1643.88	1643.88	-1.6	-0.00088	HCD (High Energy Collision Dissociation)	MS2	0	198.1	96	32.1818	15550	Dg31ZJ_bjhb1_7.raw	F1.7	327.8	296.2	195.1	178.4	155.7	157.5	182.9	138.7	150.7		4.28	3.523e-05	2.509e-05
FALSE	High	Sequest HT (A2)	Unambiguous	[K].nEAGIVScTAR.[L]	N-Term(TMT6plex); C8(Carbamidomethyl)	1	1	F1P2E9	F1P2E9	0	2	0.6126	0	1	1	703.868	1406.73	1406.73	1.31	0.00092	HCD (High Energy Collision Dissociation)	MS2	0	109.2	96	26.0933	12005	Dg31ZJ_bjhb1_13.raw	F1.13	103.7	116	100.8	113.1	108.2	93.8	134.9	110	102.1		3.64	3.523e-05	2.766e-05
FALSE	High	Sequest HT (A2)	Unambiguous	[K].sQELQSDVAYR.[S]	N-Term(TMT6plex)	1	1	F1NKU9	F1NKU9	0	2	0.6345	0	1	1	762.897	1524.79	1524.79	1.13	0.00086	HCD (High Energy Collision Dissociation)	MS2	0	51.4	96	33.9187	16500	Dg31ZJ_bjhb1_7.raw	F1.7	40.4	94.8	64.5	53.7	41	63.2	41.1	30.1	33.5		3.83	3.523e-05	1.537e-05
FALSE	High	Sequest HT (A2)	Unambiguous	[K].skPAEGGEEVk.[A]	N-Term(TMT6plex); K2(TMT6plex); K11(TMT6plex)	1	2	Q5ZM33	Q5ZM33; F1N8H6	0	3	0.6454	0	1	1	606.69	1818.05	1818.06	-1.81	-0.0011	HCD (High Energy Collision Dissociation)	MS2	0	163	96	23.2889	10475	Dg31ZJ_bjhb1_13.raw	F1.13	318.3	239.8	173.6	127.9	129.4	127.8	132.8	107.3	110.4		3.61	3.523e-05	7.022e-06
FALSE	High	Sequest HT (A2)	Unambiguous	[R].dAGEYTcEAAGQk.[L]	N-Term(TMT6plex); C7(Carbamidomethyl); K13(TMT6plex)	1	1	A0A3Q3A7W0	A0A3Q3A7W0	0	3	0.7571	0	1	1	619.975	1857.91	1857.91	2.01	0.00125	HCD (High Energy Collision Dissociation)	MS2	20.4932	155.1	96	33.8696	16473	Dg31ZJ_bjhb1_7.raw	F1.7	201.1	194.8	163.2	141.7	138.6	138	142.8	144.3	131.5		4.9	3.523e-05	1.594e-05
FALSE	High	Sequest HT (A2)	Unambiguous	[K].eVPTEENQVk.[D]	N-Term(TMT6plex); K10(TMT6plex)	1	1	A0A1L1RKY9	A0A1L1RKY9	0	2	0.6425	0	1	1	815.956	1630.91	1630.91	0.09	7e-05	HCD (High Energy Collision Dissociation)	MS2	17.7787	70.6	96	33.8185	16445	Dg31ZJ_bjhb1_7.raw	F1.7	166.7	119.2	75.6	49	49.1	48.4	45.3	36.6	45.7		3.58	3.523e-05	4.197e-05
FALSE	High	Sequest HT (A2)	Unambiguous	[K].dSYVGDEAQSk.[R]	N-Term(TMT6plex); K11(TMT6plex)	5	16	P60706; P68139; G8HUH5; P68034; A0A1D5NV17	Q90736; A0A3Q3A5C8; P63270; A0A3Q3AWV3; P53478; Q5ZLX9; P60706; A0A1D5PK53; F1P476; P68139; B5M200; G8HUH5; P68034; Q5ZMQ2; A0A1D5NV17; P08023	0	2	0.8014	0	1	1	828.929	1656.85	1656.85	1.11	0.00092	HCD (High Energy Collision Dissociation)	MS2	0	99.7	96	33.6086	16329	Dg31ZJ_bjhb1_7.raw	F1.7	119	86.8	89.6	102.7	70.6	111.2	102	113.7	101.9		4.28	3.523e-05	4.335e-05
FALSE	High	Sequest HT (A2)	Unambiguous	[K].sLSVEEIEVAPPk.[A]	N-Term(TMT6plex); K13(TMT6plex)	1	12	A0A1D5P3A4	A0A3Q2TX71; A0A3Q3B2U9; O42483; F1NKS7; A0A1D5P3A4; A0A3Q2U7Y5; A0A3Q2U6Q4; A0A3Q3AT56; A0A3Q2U3Y5; F1NKS8; A0A1D5PBV4; F1NTZ0	0	3	0.6256	0	1	1	619.364	1856.08	1856.08	-0.23	-0.00014	HCD (High Energy Collision Dissociation)	MS2	50.8752	74.8	96	67.66	35601	Dg31ZJ_bjhb1_15.raw	F1.15	68.7	95.3	63.5	79	64.1	62.1	104.2	62.9	73.4		3.98	3.523e-05	3.401e-05
FALSE	High	Sequest HT (A2)	Unambiguous	[R].mMQDADcHk.[L]	N-Term(TMT6plex); C7(Carbamidomethyl); K9(TMT6plex)	1	1	E1BTG0	E1BTG0	0	3	0.7802	0	1	1	531.924	1593.76	1593.76	-1.36	-0.00072	HCD (High Energy Collision Dissociation)	MS2	28.9127	202.6	96	23.9868	10858	Dg31ZJ_bjhb1_13.raw	F1.13	252.9	293.8	243.3	153.1	144.3	174.8	203.8	173.8	183.2		4.05	3.523e-05	2.536e-05
FALSE	High	Sequest HT (A2)	Unambiguous	[R].lSGTGSAGATVR.[L]	N-Term(TMT6plex)	1	2	F1NN63	F1NN63; Q2UZR2	0	2	0.5543	0	1	1	653.37	1305.73	1305.73	-0.17	-0.00011	HCD (High Energy Collision Dissociation)	MS2	3.62498	121.3	74.871	23.9962	10863	Dg31ZJ_bjhb1_13.raw	F1.13	109.4	144.1	116.7	121.3	111	138.6	132.2	109.7	108.7		4.33	3.523e-05	2.718e-05
FALSE	High	Sequest HT (A2)	Unambiguous	[R].sASVATQQTTVSSVPSHPSTAGk.[T]	N-Term(TMT6plex); K23(TMT6plex)	1	2	Q9DEH4	A0A3Q2U8G4; Q9DEH4	0	4	0.7382	0	1	1	672.367	2686.45	2686.44	1.87	0.00126	HCD (High Energy Collision Dissociation)	MS2	12.8322	22.9	96	33.4483	16241	Dg31ZJ_bjhb1_7.raw	F1.7	14.7	19.2	24.7	23.5	30.1	21	23.5	22.3	27.1		6.38	3.523e-05	1.773e-07
FALSE	High	Sequest HT (A2)	Unambiguous	[K].nLMQLNLAHNILR.[K]	N-Term(TMT6plex)	1	1	A0A1D5PAN0	A0A1D5PAN0	0	3	0.5508	0	1	1	593.681	1779.03	1779.03	1.52	0.0009	HCD (High Energy Collision Dissociation)	MS2	82.7284	289	25.299	67.7281	35638	Dg31ZJ_bjhb1_15.raw	F1.15	206.6	307.5	315.3	319.3	187.1	241.6	283.9	299.8	440.1		3.25	3.523e-05	1.289e-06
FALSE	High	Sequest HT (A2)	Unambiguous	[R].hQGVmVGmGQk.[D]	N-Term(TMT6plex); M5(Oxidation); M8(Oxidation); K11(TMT6plex)	4	14	P60706; P68139; P68034; A0A1D5NV17	Q90736; A0A3Q3A5C8; P63270; A0A3Q3AWV3; P53478; Q5ZLX9; P60706; F1P476; P68139; B5M200; P68034; Q5ZMQ2; A0A1D5NV17; P08023	0	3	0.7563	0	1	1	554.633	1661.89	1661.89	-0.65	-0.00036	HCD (High Energy Collision Dissociation)	MS2	0	58.4	34.764	24.1845	10968	Dg31ZJ_bjhb1_13.raw	F1.13	60	60.9	58.8	58.6	58.2	54.4	63.9	55.5	55.1		4.39	3.523e-05	1.258e-05
FALSE	High	Sequest HT (A2)	Unambiguous	[K].aATTGDSAVk.[Q]	N-Term(TMT6plex); K10(TMT6plex)	1	1	Q5ZLE6	Q5ZLE6	0	2	0.5382	0	1	1	689.901	1378.79	1378.79	0.04	3e-05	HCD (High Energy Collision Dissociation)	MS2	22.2303	113.7	96	21.9682	10699	Dg31ZJ_bjhb1_15.raw	F1.15	187.8	157.1	114.7	101.4	88	97.5	104.6	81.1	91		2.88	3.523e-05	2.48e-05
FALSE	High	Sequest HT (A2)	Unambiguous	[R].vLYVQDSLDADAk.[V]	N-Term(TMT6plex); K13(TMT6plex)	2	2	Q5ZMI7; F1NUS2	Q5ZMI7; F1NUS2	0	2	0.7659	0	1	1	948.03	1895.05	1895.05	-0.35	-0.00033	HCD (High Energy Collision Dissociation)	MS2	0	100.3	96	67.7386	35644	Dg31ZJ_bjhb1_15.raw	F1.15	122.9	121.1	115.1	95.4	92.4	95.2	91.9	79.3	89.8		5.51	3.523e-05	3.035e-05
FALSE	High	Sequest HT (A2)	Unambiguous	[R].gDLGIEIPAEk.[V]	N-Term(TMT6plex); K11(TMT6plex)	2	3	F1NW43; A0A1D5P9V0	F1NW43; A0A1D5P9V0; P00548	0	2	0.6179	0	1	1	800.472	1599.94	1599.94	1.17	0.00093	HCD (High Energy Collision Dissociation)	MS2	0	140.4	96	67.7424	35646	Dg31ZJ_bjhb1_15.raw	F1.15	55.6	66.4	120	77.6	192.5	103.4	330.1	103.9	213.8		4.03	3.523e-05	3.824e-05
FALSE	High	Sequest HT (A2)	Unambiguous	[K].kANLTPDScPETk.[Y]	N-Term(TMT6plex); K1(TMT6plex); C9(Carbamidomethyl); K13(TMT6plex)	1	1	Q07784	Q07784	1	3	0.7997	0	1	1	716.736	2148.19	2148.19	0.28	0.0002	HCD (High Energy Collision Dissociation)	MS2	9.40474	161.3	36.689	33.2525	16134	Dg31ZJ_bjhb1_7.raw	F1.7	156.4	176.3	147.9	161.3	157.4	181.8	180.6	145.3	145		6.29	3.523e-05	2.045e-08
FALSE	High	Sequest HT (A2)	Unambiguous	[R].sPWHGHMGDEDk.[A]	N-Term(TMT6plex); K12(TMT6plex)	1	1	A0A3Q2TYR0	A0A3Q2TYR0	0	4	0.7727	0	1	1	464.233	1853.91	1853.9	4.88	0.00226	HCD (High Energy Collision Dissociation)	MS2	67.6842	287.8	96	24.4006	11088	Dg31ZJ_bjhb1_13.raw	F1.13	228.2	292.4	234.9	303.8	277	363.4	331.5	256.7	302		3.74	3.523e-05	5.952e-06
FALSE	High	Sequest HT (A2)	Unambiguous	[R].sPWHGHMGDEDk.[A]	N-Term(TMT6plex); K12(TMT6plex)	1	1	A0A3Q2TYR0	A0A3Q2TYR0	0	3	0.7506	0	1	1	618.638	1853.9	1853.9	-0.59	-0.00036	HCD (High Energy Collision Dissociation)	MS2	62.428	88.7	96	24.5065	11145	Dg31ZJ_bjhb1_13.raw	F1.13	81.6	95.5	92	93.2	89.8	86.9	92.8	73.5	93.2		4.29	3.523e-05	7.305e-06
FALSE	High	Sequest HT (A2)	Unambiguous	[K].qFGPAHFEcR.[L]	N-Term(TMT6plex); C9(Carbamidomethyl)	3	4	A6BM71; Q9YH41; Q9IAR9	A6BM71; Q9YH41; Q98918; Q9IAR9	0	3	0.7459	0	1	1	493.245	1477.72	1477.72	-0.25	-0.00012	HCD (High Energy Collision Dissociation)	MS2	15.9525	57.9	49.214	32.2948	15611	Dg31ZJ_bjhb1_7.raw	F1.7	49.1	56.8	52.4	55.7	57	55.9	64.8	67.4	61.8		5.43	3.523e-05	2.142e-05
FALSE	High	Sequest HT (A2)	Unambiguous	[K].aASHQEEFGAEALTR.[M]	N-Term(TMT6plex)	1	1	P02001	P02001	0	3	0.7767	0	1	1	615.98	1845.93	1845.93	-1.6	-0.00098	HCD (High Energy Collision Dissociation)	MS2	63.5907	44.6	96	32.3542	15644	Dg31ZJ_bjhb1_7.raw	F1.7	59	51.2	49.9	36.1	43.7	45.7	42	38	36		5.33	3.523e-05	6.426e-07
FALSE	High	Sequest HT (A2)	Unambiguous	[R].rPDGEGcIDENEcQTkPGLcENGR.[C]	N-Term(TMT6plex); C7(Carbamidomethyl); C13(Carbamidomethyl); K16(TMT6plex); C20(Carbamidomethyl)	1	1	F1NII7	F1NII7	0	4	0.8278	0	1	1	813.132	3249.51	3249.51	-1.08	-0.00088	HCD (High Energy Collision Dissociation)	MS2	0	69.5	96	32.387	15662	Dg31ZJ_bjhb1_7.raw	F1.7	95	113	77	47	44.7	53.1	96.1	45.5	54		5.75	3.523e-05	4.691e-09
FALSE	High	Sequest HT (A2)	Unambiguous	[K].aASHQEEFGAEALTR.[M]	N-Term(TMT6plex)	1	1	P02001	P02001	0	2	0.8156	0	1	1	923.469	1845.93	1845.93	0.29	0.00027	HCD (High Energy Collision Dissociation)	MS2	0	45.7	96	32.4623	15703	Dg31ZJ_bjhb1_7.raw	F1.7	59.1	50.1	46.1	39.9	51.3	55.9	39.2	33.9	36.1		5.26	3.523e-05	1.567e-07
FALSE	High	Sequest HT (A2)	Unambiguous	[R].aHGQDLGTAGScLR.[KR]	N-Term(TMT6plex); C12(Carbamidomethyl)	1	4	A0A1D5P8P3	A0A1D5P8P3; A0A3Q2TXZ7; F1NDF5; Q9I9K3	0	3	0.7278	0	1	1	557.953	1671.84	1671.84	0.47	0.00026	HCD (High Energy Collision Dissociation)	MS2	4.99324	55.2	96	21.3671	10366	Dg31ZJ_bjhb1_15.raw	F1.15	59.5	63.3	51.6	53.1	54.7	52.3	58.6	49.5	54.2		4.85	3.523e-05	1.262e-05
FALSE	High	Sequest HT (A2)	Unambiguous	[R].nFLGQQVPFPSR.[L]	N-Term(TMT6plex)	1	1	A0A1D5PI87	A0A1D5PI87	0	2	0.7518	0	1	1	809.949	1618.89	1618.89	0.52	0.00042	HCD (High Energy Collision Dissociation)	MS2	0	158.2	96	67.7877	35670	Dg31ZJ_bjhb1_15.raw	F1.15	200.2	191.2	176.9	136.9	122	154	154.6	147.4	140.5		4.27	3.523e-05	5.219e-06
FALSE	High	Sequest HT (A2)	Unambiguous	[R].hQGVMVGMGQk.[D]	N-Term(TMT6plex); K11(TMT6plex)	4	14	P60706; P68139; P68034; A0A1D5NV17	Q90736; A0A3Q3A5C8; P63270; A0A3Q3AWV3; P53478; Q5ZLX9; P60706; F1P476; P68139; B5M200; P68034; Q5ZMQ2; A0A1D5NV17; P08023	0	3	0.7723	0	1	1	543.972	1629.9	1629.9	3.14	0.00171	HCD (High Energy Collision Dissociation)	MS2	8.60855	189.9	49.814	29.9799	14106	Dg31ZJ_bjhb1_13.raw	F1.13	210.7	194.7	175.6	199	189.9	190.5	207.7	175	166.1		4.26	3.523e-05	8.338e-06
FALSE	High	Sequest HT (A2)	Unambiguous	[K].eATkDTIDENSPSEk.[A]	N-Term(TMT6plex); K4(TMT6plex); K15(TMT6plex)	2	4	Q5F3S6; A0A1D5PDA7	A0A1L1RN20; Q5F3S6; A0A1D5PDA7; A0A1L1RLY8	1	3	0.721	0	1	1	784.424	2351.26	2351.25	0.72	0.00056	HCD (High Energy Collision Dissociation)	MS2	0	128.2	96	32.8677	15924	Dg31ZJ_bjhb1_7.raw	F1.7	157.9	187.6	136.1	106.3	102.2	136.7	121.7	96.4	108.9		5.34	3.523e-05	2.408e-09
FALSE	High	Sequest HT (A2)	Unambiguous	[R].tcESLGGGGYR.[C]	N-Term(TMT6plex); C2(Carbamidomethyl)	2	7	A0A1D5P806; Q6KDZ1	A0A1L1RJ69; A0A1D5P806; Q6KDZ1; A0A3Q2TRR9; A0A3Q2UIW4; A0A1D5PF99; A0A3Q2UCG1	0	2	0.6979	0	1	1	693.337	1385.67	1385.67	-0.7	-0.00048	HCD (High Energy Collision Dissociation)	MS2	54.3723	156.5	96	24.6794	11239	Dg31ZJ_bjhb1_13.raw	F1.13	223.2	185.4	163.6	168.1	130.2	144	130.1	134.5	129.3		3.74	3.523e-05	4.435e-05
FALSE	High	Sequest HT (A2)	Unambiguous	[R].dIDGMGVPEIk.[Y]	N-Term(TMT6plex); K11(TMT6plex)	1	2	A0A1D5PCL0	A0A1D5PCL0; Q90985	0	2	0.6052	0	1	1	816.457	1631.91	1631.91	-0.08	-7e-05	HCD (High Energy Collision Dissociation)	MS2	13.1177	175	21.046	67.7589	35655	Dg31ZJ_bjhb1_15.raw	F1.15	194.3	221	200.1	175.5	128.6	141	155.9	194.6	164.3		3.85	3.523e-05	1.784e-05
FALSE	High	Sequest HT (A2)	Unambiguous	[R].kPNEGADGQWk.[K]	N-Term(TMT6plex); K1(TMT6plex); K11(TMT6plex)	1	3	F1NYE5	F1NYE5; Q5F3L2; A0A1D5NZM0	0	3	0.7281	0	1	1	639.698	1917.08	1917.08	-0.47	-0.0003	HCD (High Energy Collision Dissociation)	MS2	4.3951	206.9	81.447	32.986	15988	Dg31ZJ_bjhb1_7.raw	F1.7	332.6	321.9	225.4	170.1	159.1	177.8	171.6	143.5	159.7		4.56	3.523e-05	5.377e-07
FALSE	High	Sequest HT (A2)	Unambiguous	[K].aGQQGMVHTALEcPDENQSASR.[A]	N-Term(TMT6plex); C13(Carbamidomethyl)	1	1	R4GIV3	R4GIV3	0	3	0.8973	0	1	1	872.408	2615.21	2615.21	-1.43	-0.00124	HCD (High Energy Collision Dissociation)	MS2	0	6.4	96	32.9982	15995	Dg31ZJ_bjhb1_7.raw	F1.7	7.9	11.1	5.6	4.5	4.5	5.2	8	3.6	6.9		6.62	3.523e-05	4.931e-09
FALSE	High	Sequest HT (A2)	Unambiguous	[K].aASHQEEFGAEALTR.[M]	N-Term(TMT6plex)	1	1	P02001	P02001	0	3	0.769	0	1	1	615.981	1845.93	1845.93	0.08	5e-05	HCD (High Energy Collision Dissociation)	MS2	2.68586	31	54.695	33.0254	16010	Dg31ZJ_bjhb1_7.raw	F1.7	36.5	37	29.1	30.4	30.8	30.9	31.5	26.5	26.2		5.54	3.523e-05	2.266e-06
FALSE	High	Sequest HT (A2)	Unambiguous	[-].mITFAQYLQR.[C]	N-Term(Prot)(Met-loss); N-Term(TMT6plex)	1	1	A0A1D5NW68	A0A1D5NW68	0	2	0.5855	0	1	1	684.896	1368.78	1368.78	0.58	0.0004	HCD (High Energy Collision Dissociation)	MS2	2.58	150.2	13.62	67.7468	35648	Dg31ZJ_bjhb1_15.raw	F1.15	258.7	168.1	163.7	118.4	120.7	152.8	132.5	102.3	134.6		3.86	3.523e-05	2.41e-05
FALSE	High	Sequest HT (A2)	Unambiguous	[K].eTEGDVTSVk.[D]	N-Term(TMT6plex); K10(TMT6plex)	2	4	Q6EE31; A0A1D5PZJ4	Q6EE31; F1NEF2; A0A1D5PZJ4; A0A1D5NTA5	0	2	0.6831	0	1	1	761.924	1522.84	1522.84	2.18	0.00166	HCD (High Energy Collision Dissociation)	MS2	13.4858	115	96	32.8714	15926	Dg31ZJ_bjhb1_7.raw	F1.7	141.9	130.6	107.9	112.2	128.4	105.9	129.8	101	77.6		4.26	3.523e-05	2.958e-05
FALSE	High	Sequest HT (A2)	Unambiguous	[R].sYHIFYQIMSNk.[K]	N-Term(TMT6plex); K12(TMT6plex)	6	13	A0A1D5PFA3; A0A1D5P603; A0A1D5NYC2; P02565; Q9DGM4; A0A1D5PUR6	A0A1D5PFA3; A0A1D5P603; A0A1D5NYC2; A0A1D5P525; Q9DGM5; P02565; P13538; Q8AY28; Q9PTY2; Q9DGM4; A0A1D5NVW6; R4GIG1; A0A1D5PUR6	0	3	0.7127	0	1	1	663.694	1989.07	1989.07	0.29	0.00019	HCD (High Energy Collision Dissociation)	MS2	5.34792	116	79.615	68.3471	35972	Dg31ZJ_bjhb1_15.raw	F1.15	102.7	124	110.2	99.2	163.3	112.3	129.1	95.4	108.1		5.43	3.523e-05	2.333e-05
FALSE	High	Sequest HT (A2)	Unambiguous	[K].dGATISPSDHYk.[I]	N-Term(TMT6plex); K12(TMT6plex)	1	1	A0A3Q3A948	A0A3Q3A948	0	3	0.7035	0	1	1	583.644	1748.92	1748.92	-1.78	-0.00104	HCD (High Energy Collision Dissociation)	MS2	56.9184	85.1	96	30.0625	14149	Dg31ZJ_bjhb1_13.raw	F1.13	123.1	92	82.9	81	72.5	80.7	90.1	67.9	75.7		4.62	3.523e-05	6.252e-06
FALSE	High	Sequest HT (A2)	Unambiguous	[K].eLTYQcEEDRk.[N]	N-Term(TMT6plex); C6(Carbamidomethyl); K11(TMT6plex)	1	2	A0A1D5NYC2	A0A1D5NYC2; P13538	1	3	0.6105	0	1	1	643.664	1928.98	1928.98	0.06	4e-05	HCD (High Energy Collision Dissociation)	MS2	4.22956	103.8	3.867	30.1029	14426	Dg31ZJ_bjhb1_7.raw	F1.7	89.9	101.6	92.7	108	110	116	107.6	95	113.4		4.21	3.523e-05	1.45e-05
FALSE	High	Sequest HT (A2)	Unambiguous	[K].eNPDIVNQSQQAQAR.[E]	N-Term(TMT6plex)	1	3	A0A1D5PCU3	A0A1D5PCU3; A0A3Q9HIS5; A0A3S9SG47	0	3	0.726	0	1	1	642.999	1926.98	1926.98	0.28	0.00018	HCD (High Energy Collision Dissociation)	MS2	0	47.5	96	28.5492	13603	Dg31ZJ_bjhb1_7.raw	F1.7	58	68.5	46	42.9	51.2	44.7	51	31.1	33.7		4.38	3.523e-05	4.077e-05
FALSE	High	Sequest HT (A2)	Unambiguous	[K].tEAVAPSEEk.[E]	N-Term(TMT6plex); K10(TMT6plex)	1	3	A0A3Q3AHD7	A0A3Q3AHD7; Q5ZMI2; F1P3U1	0	2	0.6466	0	1	1	759.925	1518.84	1518.84	0.89	0.00068	HCD (High Energy Collision Dissociation)	MS2	0	145.8	96	28.4609	13554	Dg31ZJ_bjhb1_7.raw	F1.7	174.7	173	147.4	151.1	104.6	163.4	147.8	128.7	121.8		3.82	3.523e-05	1.853e-05
FALSE	High	Sequest HT (A2)	Unambiguous	[K].kVQEFSGANk.[E]	N-Term(TMT6plex); K1(TMT6plex); K10(TMT6plex)	1	1	P08629	P08629	1	3	0.4579	0	1	1	599.029	1795.07	1795.07	1.81	0.00108	HCD (High Energy Collision Dissociation)	MS2	0	161.8	96	31.5008	14930	Dg31ZJ_bjhb1_13.raw	F1.13	215	194.7	146.9	151.6	166.4	170.7	169.8	120.6	120.9		4.63	3.523e-05	8.898e-06
FALSE	High	Sequest HT (A2)	Unambiguous	[R].aWGHPcEMcPAQPHPcR.[R]	N-Term(TMT6plex); C6(Carbamidomethyl); C9(Carbamidomethyl); C16(Carbamidomethyl)	1	2	F1NII7	A0A1D5NW86; F1NII7	0	4	0.8027	0	1	1	580.762	2320.02	2320.02	2.1	0.00122	HCD (High Energy Collision Dissociation)	MS2	11.5893	33.1	96	28.3807	13511	Dg31ZJ_bjhb1_7.raw	F1.7	35.3	42.9	32.1	24.5	25.3	30	46.9	27.7	33.2		5.88	3.523e-05	4.064e-06
FALSE	High	Sequest HT (A2)	Unambiguous	[K].eVSEkPPSENSSEGTGSTGDk.[K]	N-Term(TMT6plex); K5(TMT6plex); K21(TMT6plex)	1	2	F1NZK8	F1NZK8; Q5F430	0	3	0.7166	0	1	1	937.14	2809.41	2809.43	-8.96	-0.00839	HCD (High Energy Collision Dissociation)	MS2	26.986	37.5	96	28.2913	13463	Dg31ZJ_bjhb1_7.raw	F1.7	58.1	49	31.1	39.4	31.8	37.4	33.9	22.6	33.9		4.34	3.523e-05	2.248e-07
FALSE	High	Sequest HT (A2)	Unambiguous	[R].nAVWALSNLcR.[G]	N-Term(TMT6plex); C10(Carbamidomethyl)	3	5	A0A452J830; F7B5S0; E1C4J0	A0A452J830; F7B5S0; Q5ZJZ0; Q5ZML1; E1C4J0	0	2	0.6553	0	1	1	766.913	1532.82	1532.82	-1.04	-0.00079	HCD (High Energy Collision Dissociation)	MS2	38.0477	104.4	96	68.1495	35866	Dg31ZJ_bjhb1_15.raw	F1.15	113	142.6	104.4	103.5	97.9	111.5	100.4	88.3	78.4		4.09	3.523e-05	8.045e-06
FALSE	High	Sequest HT (A2)	Unambiguous	[R].tNQELNEINR.[V]	N-Term(TMT6plex)	1	1	P17785	P17785	0	2	0.6559	0	1	1	730.387	1459.77	1459.77	-1.78	-0.0013	HCD (High Energy Collision Dissociation)	MS2	0	185.8	96	28.1718	13399	Dg31ZJ_bjhb1_7.raw	F1.7	477.3	293	193.8	155.3	110.8	124.2	130.9	85.2	101.8		4.01	3.523e-05	2.632e-05
FALSE	High	Sequest HT (A2)	Unambiguous	[K].gMVALVTGGASGLGR.[A]	N-Term(TMT6plex)	1	2	A0A1D5PI87	A0A3Q2UAV3; A0A1D5PI87	0	3	0.6577	0	1	1	525.633	1574.89	1574.89	-1.71	-0.0009	HCD (High Energy Collision Dissociation)	MS2	14.6562	42.5	96	68.1806	35882	Dg31ZJ_bjhb1_15.raw	F1.15	31.6	31.1	37.1	40	58.1	38.4	44.5	53.1	48.7		4.09	3.523e-05	3.196e-06
FALSE	High	Sequest HT (A2)	Unambiguous	[K].lVINGHAITIFQER.[D]	N-Term(TMT6plex)	1	2	P00356	P00356; H9NDQ3	0	3	0.6816	0	1	1	614.026	1840.06	1840.06	-0.94	-0.00057	HCD (High Energy Collision Dissociation)	MS2	14.666	49.6	96	68.197	35891	Dg31ZJ_bjhb1_15.raw	F1.15	56.2	55.6	44.4	44.2	49.8	54.4	62.1	39.1	40.5		5.59	3.523e-05	6.874e-06
FALSE	High	Sequest HT (A2)	Unambiguous	[K].nTSVVDGEPVR.[F]	N-Term(TMT6plex)	1	2	A0A1D5P918	E1BWZ3; A0A1D5P918	0	2	1	0	1	1	701.379	1401.75	1401.75	-1.84	-0.00129	HCD (High Energy Collision Dissociation)	MS2	0	83.8	96	28.0095	13313	Dg31ZJ_bjhb1_7.raw	F1.7	109	138.1	112	59.7	57.5	80.1	72.9	62.9	62.1		3.54	3.523e-05	3.658e-05
FALSE	High	Sequest HT (A2)	Unambiguous	[R].lAAETSSSQQQAQQR.[G]	N-Term(TMT6plex)	3	10	E1C4Z7; A0A1D5PAS6; A0A1D5NXM0	A0A1D5NXN6; F6K433; E1C4Z7; A0A1D5P234; F6K432; A0A1D5PAS6; F6K431; A0A1D5NXM0; A0A1D5NYE9; F6K434	0	2	0.7919	0	1	1	931.482	1861.96	1861.96	0.05	5e-05	HCD (High Energy Collision Dissociation)	MS2		25.8	96	19.5592	9370	Dg31ZJ_bjhb1_15.raw	F1.15	30.4	29.5	21.1	24	25.6	28.1	24.3	25.4	23.8		4.95	3.523e-05	1.848e-08
FALSE	High	Sequest HT (A2)	Unambiguous	[R].gGGEYGETWHk.[G]	N-Term(TMT6plex); K11(TMT6plex)	2	2	Q5ZMI7; F1NUS2	Q5ZMI7; F1NUS2	0	3	0.7082	0	1	1	560.291	1678.86	1678.86	-1.06	-0.00059	HCD (High Energy Collision Dissociation)	MS2	60.0123	155.7	96	31.9438	15165	Dg31ZJ_bjhb1_13.raw	F1.13	142.8	197.4	159.3	187.8	140.7	151.2	148.1	142.8	130.9		4.01	3.523e-05	3.178e-05
FALSE	High	Sequest HT (A2)	Unambiguous	[R].iLAQMTGTEFmQDPDEEALRR.[S]	N-Term(TMT6plex); M11(Oxidation)	1	1	A0A1D5P909	A0A1D5P909	1	3	0.273	0	1	1	899.446	2696.32	2696.32	0.31	0.00028	HCD (High Energy Collision Dissociation)	MS2	0	40.8	96	68.2024	35894	Dg31ZJ_bjhb1_15.raw	F1.15	45.5	40.3	38.5	37.9	40.3	44.9	50.4	36.9	32.7		4.03	3.523e-05	3.994e-06
FALSE	High	Sequest HT (A2)	Unambiguous	[K].eVPSTSDTTVAR.[E]	N-Term(TMT6plex)	1	2	A0A1L1S103	A0A3Q2UB77; A0A1L1S103	0	2	0.43	0	1	1	746.394	1491.78	1491.79	-2.88	-0.00215	HCD (High Energy Collision Dissociation)	MS2	0	102.5	96	27.8334	13226	Dg31ZJ_bjhb1_7.raw	F1.7	98.3	121	85.5	113.3	95.4	119.9	100.5	97	91.8		3.07	3.523e-05	3.595e-06
FALSE	High	Sequest HT (A2)	Unambiguous	[KR].eLTYQSEEDRk.[N]	N-Term(TMT6plex); K11(TMT6plex)	4	10	F1P3X1; A0A1D5P603; P02565; A0A1D5PUR6	F1P3X1; A0A1D5P603; A0A1D5P525; Q9DGM5; P02565; Q8AY28; Q9PTY2; A0A1D5NVW6; R4GIG1; A0A1D5PUR6	1	3	0.279	0	1	1	619.331	1855.98	1855.98	-1.41	-0.00087	HCD (High Energy Collision Dissociation)	MS2	0	246.5	96	28.6308	13648	Dg31ZJ_bjhb1_7.raw	F1.7	472.7	436.5	483.2	62.4	62.7	55.4	224.4	185.8	235.1		4.66	3.523e-05	2.036e-06
FALSE	High	Sequest HT (A2)	Unambiguous	[R].lAAETSSSQQQAQQR.[G]	N-Term(TMT6plex)	3	10	E1C4Z7; A0A1D5PAS6; A0A1D5NXM0	A0A1D5NXN6; F6K433; E1C4Z7; A0A1D5P234; F6K432; A0A1D5PAS6; F6K431; A0A1D5NXM0; A0A1D5NYE9; F6K434	0	3	0.8003	0	1	1	621.325	1861.96	1861.96	1.79	0.00111	HCD (High Energy Collision Dissociation)	MS2	0	27.6	79.84	19.4756	9325	Dg31ZJ_bjhb1_15.raw	F1.15	32.3	36.5	27.8	23.1	25.3	28.5	28.1	22.9	24.1		6.76	3.523e-05	1.511e-05
FALSE	High	Sequest HT (A2)	Unambiguous	[R].hQGVMVGMGQk.[D]	N-Term(TMT6plex); K11(TMT6plex)	4	14	P60706; P68139; P68034; A0A1D5NV17	Q90736; A0A3Q3A5C8; P63270; A0A3Q3AWV3; P53478; Q5ZLX9; P60706; F1P476; P68139; B5M200; P68034; Q5ZMQ2; A0A1D5NV17; P08023	0	3	0.7105	0	1	1	543.97	1629.9	1629.9	-0.4	-0.00022	HCD (High Energy Collision Dissociation)	MS2	70.7766	143.1	96	32.2027	15306	Dg31ZJ_bjhb1_13.raw	F1.13	183.5	171.3	135.1	128.6	121.4	143.6	144.3	118.5	141.5		4.11	3.523e-05	3.902e-05
FALSE	High	Sequest HT (A2)	Unambiguous	[K].kPAIDHAAVAAAk.[Q]	N-Term(TMT6plex); K1(TMT6plex); K13(TMT6plex)	1	3	Q9IAY5	A0A1L1RIX9; A0A452J855; Q9IAY5	0	3	0.6037	0	1	1	650.744	1950.22	1950.21	3.86	0.00251	HCD (High Energy Collision Dissociation)	MS2	0	65.1	96	32.2366	15324	Dg31ZJ_bjhb1_13.raw	F1.13	79.5	87.5	66.6	57.3	61.1	58.5	62.4	53	59.6		4.34	3.523e-05	2.839e-05
FALSE	High	Sequest HT (A2)	Unambiguous	[R].aDFDDSATYSAVATNIHGQASTNcAVVVR.[R]	N-Term(TMT6plex); C24(Carbamidomethyl)	1	3	F1NNW0	Q02173; A0A1D5PKV3; F1NNW0	0	3	0.8541	0	1	1	1090.53	3269.57	3269.57	-0.3	-0.00033	HCD (High Energy Collision Dissociation)	MS2	80.2295	14	96	68.2251	35906	Dg31ZJ_bjhb1_15.raw	F1.15	8.8	13.8	12.3	13.5	16.3	14.3	15.5	15.6	16.2		9.94	3.523e-05	4.934e-12
FALSE	High	Sequest HT (A2)	Unambiguous	[K].kATDAESEVASLNR.[R]	N-Term(TMT6plex); K1(TMT6plex)	2	5	A0A1D5P342; Q90740	A0A1D5P342; Q90740; A0A1D5PSX3; P04268; Q91968	1	3	0.7237	0	1	1	650.36	1949.07	1949.07	-2.28	-0.00148	HCD (High Energy Collision Dissociation)	MS2	0	97.3	96	32.5034	15469	Dg31ZJ_bjhb1_13.raw	F1.13	155.7	109.8	86.1	72.6	101	95.2	100	71.6	83.5		4.38	3.523e-05	9.672e-08
FALSE	High	Sequest HT (A2)	Unambiguous	[R].hVSAYGAGLSHGVVNk.[A]	N-Term(TMT6plex); K16(TMT6plex)	1	1	Q90WF0	Q90WF0	0	4	0.6925	0	1	1	514.293	2054.15	2054.15	-2.46	-0.00127	HCD (High Energy Collision Dissociation)	MS2	73.3627	38.9	13.428	32.5205	15478	Dg31ZJ_bjhb1_13.raw	F1.13	36.1	50.3	32.4	41.1	37.8	36.3	42.5	36.4	36.9		3.35	3.523e-05	1.438e-06
FALSE	High	Sequest HT (A2)	Unambiguous	[R].vETcGcAEGYAR.[D]	N-Term(TMT6plex); C4(Carbamidomethyl); C6(Carbamidomethyl)	1	2	E1BSI1	E1BSI1; A0A3Q2U421	0	2	0.779	0	1	1	801.367	1601.73	1601.72	0.76	0.00061	HCD (High Energy Collision Dissociation)	MS2	0	23.9	96	27.4672	13034	Dg31ZJ_bjhb1_7.raw	F1.7	40.6	31.7	25.5	27	18.1	16.1	21.5	15.4	19.6		3.71	3.523e-05	8.628e-06
FALSE	High	Sequest HT (A2)	Unambiguous	[K].lQYDHQNDGSTQALAScQR.[D]	N-Term(TMT6plex); C17(Carbamidomethyl)	1	3	Q5F3E6	A0A1L1RN08; A0A1D5NT90; Q5F3E6	0	3	0.8546	0	1	1	807.72	2421.15	2421.14	1.69	0.00136	HCD (High Energy Collision Dissociation)	MS2	0	16.2	96	32.6375	15543	Dg31ZJ_bjhb1_13.raw	F1.13	27.4	20.4	14.3	16.8	14.1	12	16.1	11.6	13.2		6.81	3.523e-05	1.714e-08
FALSE	High	Sequest HT (A2)	Unambiguous	[R].nNEMVQYNTDR.[I]	N-Term(TMT6plex)	1	1	A0A1D5NT92	A0A1D5NT92	0	2	0.7686	0	1	1	806.883	1612.76	1612.76	-0.34	-0.00028	HCD (High Energy Collision Dissociation)	MS2	0	68.7	96	27.3359	12963	Dg31ZJ_bjhb1_7.raw	F1.7	79	105.8	78.5	55.9	31.1	52	77.7	59.2	78.8		3.89	3.523e-05	9.575e-06
FALSE	High	Sequest HT (A2)	Unambiguous	[R].gQAVVIcEPEHSk.[E]	N-Term(TMT6plex); C7(Carbamidomethyl); K13(TMT6plex)	1	2	A0A1D5NZM5	Q5F3B6; A0A1D5NZM5	0	3	0.7367	0	1	1	638.015	1912.03	1912.04	-2.62	-0.00167	HCD (High Energy Collision Dissociation)	MS2	38.7605	49.2	96	32.8159	15641	Dg31ZJ_bjhb1_13.raw	F1.13	96.4	71.9	44.1	36.6	39.4	38.4	42.3	34	39.6		5.09	3.523e-05	1.02e-06
FALSE	High	Sequest HT (A2)	Unambiguous	[R].iTVAPAHDSSk.[V]	N-Term(TMT6plex); K11(TMT6plex)	1	1	Q90WF0	Q90WF0	0	3	0.7218	0	1	1	528.643	1583.91	1583.92	-0.65	-0.00035	HCD (High Energy Collision Dissociation)	MS2	0	118.7	96	27.1244	12857	Dg31ZJ_bjhb1_7.raw	F1.7	133	132	116	108.5	110.9	126.7	114.2	112	115.2		3.99	3.523e-05	2.386e-05
FALSE	High	Sequest HT (A2)	Unambiguous	[K].tTGSDYQEAVSQR.[E]	N-Term(TMT6plex)	1	3	A0A3Q2UHE4	A0A3Q2UHE4; F1NU55; Q01406	0	2	0.6683	0	1	1	835.912	1670.82	1670.82	-0.53	-0.00045	HCD (High Energy Collision Dissociation)	MS2	0	51.4	96	27.0872	12837	Dg31ZJ_bjhb1_7.raw	F1.7	79.6	66.8	49.2	46.2	39.5	47.2	49.3	40.5	44.1		4.1	3.523e-05	2.181e-06
FALSE	High	Sequest HT (A2)	Unambiguous	[K].iEDEQALGMQLQk.[K]	N-Term(TMT6plex); K13(TMT6plex)	6	13	Q8JG72; A0A1D5P603; A0A1D5NYC2; P02565; Q9DGM4; A0A1D5PUR6	Q8JG72; A0A1D5P603; A0A1D5NYC2; A0A1D5P525; Q9DGM5; P02565; P13538; Q8AY28; Q9PTY2; Q9DGM4; A0A1D5NVW6; R4GIG1; A0A1D5PUR6	0	3	0.6667	0	1	1	654.362	1961.07	1961.08	-2.73	-0.00179	HCD (High Energy Collision Dissociation)	MS2	4.99782	100.2	96	68.292	35942	Dg31ZJ_bjhb1_15.raw	F1.15	100.8	107.3	84.3	92.9	104	99	112.5	90.1	110.9		4.74	3.523e-05	1.256e-05
FALSE	High	Sequest HT (A2)	Unambiguous	[R].aQLVGAANEETGR.[V]	N-Term(TMT6plex)	1	1	A0A1L1RLR7	A0A1L1RLR7	0	2	0.7687	0	1	1	772.916	1544.82	1544.82	1.01	0.00078	HCD (High Energy Collision Dissociation)	MS2	0	30.2	96	33.233	15868	Dg31ZJ_bjhb1_13.raw	F1.13	34	37.6	23.5	30.8	31.2	33.2	31.7	26.1	23.6		4.02	3.523e-05	3.059e-06
FALSE	High	Sequest HT (A2)	Unambiguous	[K].aYAAVVTNcHk.[T]	N-Term(TMT6plex); C9(Carbamidomethyl); K11(TMT6plex)	1	1	A0A3Q2TS15	A0A3Q2TS15	0	3	0.738	0	1	1	564.648	1691.93	1691.93	-0.14	-8e-05	HCD (High Energy Collision Dissociation)	MS2	4.06276	75	6.565	33.2842	15896	Dg31ZJ_bjhb1_13.raw	F1.13	74.5	82.5	71.2	77.4	78.2	78.9	74.9	65.7	71.8		5	3.523e-05	1.231e-07
FALSE	High	Sequest HT (A2)	Unambiguous	[K].kPAIDHAAVAAAk.[Q]	N-Term(TMT6plex); K1(TMT6plex); K13(TMT6plex)	1	3	Q9IAY5	A0A1L1RIX9; A0A452J855; Q9IAY5	0	4	0.7143	0	1	1	488.307	1950.21	1950.21	-1.12	-0.00055	HCD (High Energy Collision Dissociation)	MS2	78.4423	113.2	48.436	32.135	15269	Dg31ZJ_bjhb1_13.raw	F1.13	153.8	148	130.9	88.4	84.7	109.7	112.8	95	95.4		4.34	3.523e-05	2.023e-05
FALSE	High	Sequest HT (A2)	Unambiguous	[K].dSGHYVcTVSNEAGSSSSSASVTVR.[G]	N-Term(TMT6plex); C7(Carbamidomethyl)	1	1	A0A3Q3A948	A0A3Q3A948	0	4	0.7861	0	1	1	694.077	2773.29	2773.29	-0.99	-0.00069	HCD (High Energy Collision Dissociation)	MS2	26.248	7.4	96	31.3077	14825	Dg31ZJ_bjhb1_13.raw	F1.13	7.4	9.9	6.1	7.3	7.3	10.3	7	5.4	5.7		5.19	3.523e-05	4.346e-07
FALSE	High	Sequest HT (A2)	Unambiguous	[K].gMVALVTGGASGLGR.[A]	N-Term(TMT6plex)	1	2	A0A1D5PI87	A0A3Q2UAV3; A0A1D5PI87	0	2	0.6723	0	1	1	787.945	1574.88	1574.89	-3.79	-0.00299	HCD (High Energy Collision Dissociation)	MS2	51.5666	113.4	96	68.1046	35842	Dg31ZJ_bjhb1_15.raw	F1.15	134.4	137	123.3	106.2	100.3	96.3	125.7	96.9	100.1		3.57	3.523e-05	1.377e-06
FALSE	High	Sequest HT (A2)	Unambiguous	[R].vGAAVGLLGSAYR.[I]	N-Term(TMT6plex)	1	1	F1NVW7	F1NVW7	0	2	0.5844	0	1	1	731.93	1462.85	1462.86	-3.44	-0.00252	HCD (High Energy Collision Dissociation)	MS2	61.991	146.6	96	68.1028	35841	Dg31ZJ_bjhb1_15.raw	F1.15	139.3	162.2	146.4	155.1	130.6	147.6	147.3	144.8	146.2		4.09	3.523e-05	8.099e-06
FALSE	High	Sequest HT (A2)	Unambiguous	[R].rPEcFGPALR.[G]	N-Term(TMT6plex); C4(Carbamidomethyl)	1	8	F1NLZ9	F1NLZ9; A0A4P8W1G6; A0A4V1FVA3; A0A1D5PAZ1; A0A4P8W2U7; A0A4P8W0E9; A0A4P8W2M9; A0A4P8W1B3	0	3	0.628	0	1	1	477.93	1431.78	1431.77	1.58	0.00075	HCD (High Energy Collision Dissociation)	MS2	25.4306	96.3	96	30.2117	14229	Dg31ZJ_bjhb1_13.raw	F1.13	109.4	115.9	102.8	101.8	66.4	96.4	91	93.8	89.2		4.22	3.523e-05	2.046e-06
FALSE	High	Sequest HT (A2)	Unambiguous	[K].yIAIASTTVETADPEk.[E]	N-Term(TMT6plex); K16(TMT6plex)	1	2	F1NCZ2	F1NCZ2; O93382	0	3	0.674	0	1	1	723.068	2167.19	2167.19	-0.47	-0.00034	HCD (High Energy Collision Dissociation)	MS2	38.6698	87.6	96	68.0048	35788	Dg31ZJ_bjhb1_15.raw	F1.15	140.9	111.4	97.4	75.1	67.3	78.9	81.9	64.7	70.5		4.11	3.523e-05	4.135e-06
FALSE	High	Sequest HT (A2)	Unambiguous	[K].dAHNIASEVk.[Y]	N-Term(TMT6plex); K10(TMT6plex)	2	3	Q9DEH4; A0A3Q3A4C6	Q9DEH4; A0A3Q3A4C6; A0A1D5NY50	0	2	0.7332	0	1	1	771.438	1541.87	1541.87	0.14	0.00011	HCD (High Energy Collision Dissociation)	MS2	0	93.6	96	30.2501	14250	Dg31ZJ_bjhb1_13.raw	F1.13	81.9	103.9	90.2	84.6	101.5	105.3	101	88.8	85		4.61	3.523e-05	3.847e-05
FALSE	High	Sequest HT (A2)	Unambiguous	[R].aIQGATSHHLGQNFSk.[M]	N-Term(TMT6plex); K16(TMT6plex)	1	4	A0A3Q2TSP8	Q5ZJ86; A0A3Q2TSP8; F1P179; A0A3Q2UKS1	0	4	0.4072	0	1	1	539.301	2154.18	2154.18	-0.73	-0.00039	HCD (High Energy Collision Dissociation)	MS2	69.8749	129.5	70.684	30.3435	14301	Dg31ZJ_bjhb1_13.raw	F1.13	119	146.5	79.3	132	129.3	116.1	188.3	105.1	150.3		1.94	3.523e-05	1.844e-05
FALSE	High	Sequest HT (A2)	Unambiguous	[K].dDGTIEAGSVHk.[F]	N-Term(TMT6plex); K12(TMT6plex)	2	2	F1NUI2; Q91957	F1NUI2; Q91957	0	3	0.7597	0	1	1	562.975	1686.91	1686.91	1.76	0.00099	HCD (High Energy Collision Dissociation)	MS2	77.7718	196.1	59.402	29.9871	14363	Dg31ZJ_bjhb1_7.raw	F1.7	219.2	290.7	193.6	172.1	171.9	194.9	214	139.4	169.3		4.62	3.523e-05	2.427e-06
FALSE	High	Sequest HT (A2)	Unambiguous	[R].aEDTATYYcTR.[S]	N-Term(TMT6plex); C9(Carbamidomethyl)	1	4	A0A3Q2TZA1	A0A3Q2TZA1; A0A3Q2TX54; A0A3Q3AF81; A0A3Q2U8X8	0	2	0.7259	0	1	1	790.365	1579.72	1579.73	-1.82	-0.00144	HCD (High Energy Collision Dissociation)	MS2	0	151.6	96	29.981	14360	Dg31ZJ_bjhb1_7.raw	F1.7	513.3	128.1	283.3	77.4	91.2	85.7	75.4	60.2	50.2		4.05	3.523e-05	2.502e-05
FALSE	High	Sequest HT (A2)	Unambiguous	[K].iIAGGAAAQDGR.[L]	N-Term(TMT6plex)	1	7	A0A1D5P5N9	A0A1D5P5N9; E1BT38; A0A3Q2U359; A0A3Q2TXA3; A0A1D5P102; A0A1D5P1S9; A0A1D5PT29	0	2	0.6141	0	1	1	664.882	1328.76	1328.75	5.73	0.00381	HCD (High Energy Collision Dissociation)	MS2	0	60.9	96	29.9648	14351	Dg31ZJ_bjhb1_7.raw	F1.7	84.2	78.4	56.6	56.5	60.1	52.8	66.7	43	49.5		3.55	3.523e-05	2.28e-05
FALSE	High	Sequest HT (A2)	Unambiguous	[R].gQEVQVEHIk.[A]	N-Term(TMT6plex); K10(TMT6plex)	1	1	E1BXS8	E1BXS8	0	3	0.6332	0	1	1	542.319	1624.94	1624.94	-0.69	-0.00038	HCD (High Energy Collision Dissociation)	MS2	67.0274	160.1	96	30.4303	14349	Dg31ZJ_bjhb1_13.raw	F1.13	206.2	198.7	139.9	157	131.3	153.1	165.8	137.1	151.8		3.49	3.523e-05	1.449e-05
FALSE	High	Sequest HT (A2)	Unambiguous	[K].yGHNELPAEEGk.[T]	N-Term(TMT6plex); K12(TMT6plex)	1	1	P13585	P13585	0	3	0.7477	0	1	1	601.321	1801.95	1801.95	-0.41	-0.00025	HCD (High Energy Collision Dissociation)	MS2	4.71664	67.2	32.952	29.9333	14334	Dg31ZJ_bjhb1_7.raw	F1.7	55.2	74.9	62	70.6	63.9	76.3	70	56.6	75.1		4.36	3.523e-05	2.3e-05
FALSE	High	Sequest HT (A2)	Unambiguous	[K].lAQAHSNTGYTVNk.[L]	N-Term(TMT6plex); K14(TMT6plex)	1	1	R4GKM8	R4GKM8	0	3	0.7773	0	1	1	654.698	1962.08	1962.08	-0.61	-0.0004	HCD (High Energy Collision Dissociation)	MS2	0	48	96	30.4455	14357	Dg31ZJ_bjhb1_13.raw	F1.13	58.3	57.9	42.9	46.9	51.5	47	56.4	34.2	36.6		5.12	3.523e-05	1.225e-05
FALSE	High	Sequest HT (A2)	Unambiguous	[K].hQLLEADISAHEDR.[L]	N-Term(TMT6plex)	2	9	A0A3Q2TVB7; P07751	Q90990; A0A3Q2U5Z2; A0A3Q2U342; A0A1D5PQC3; A0A3Q2U3B7; A0A3Q2TVB7; F1NHT3; A0A1D5PVG1; P07751	0	4	0.7269	0	1	1	466.495	1862.96	1862.96	1.64	0.00076	HCD (High Energy Collision Dissociation)	MS2	53.9353	41.3	96	29.8209	14272	Dg31ZJ_bjhb1_7.raw	F1.7	40.1	48.3	36.5	41.5	34.4	44.7	42.9	39.3	43.6		4.43	3.523e-05	2.375e-06
FALSE	High	Sequest HT (A2)	Unambiguous	[R].aGTcVTSDSEVVR.[D]	N-Term(TMT6plex); C4(Carbamidomethyl)	1	1	A0A1D5PL85	A0A1D5PL85	0	2	0.7452	0	1	1	805.406	1609.8	1609.81	-0.72	-0.00058	HCD (High Energy Collision Dissociation)	MS2	0	58	96	29.7882	14254	Dg31ZJ_bjhb1_7.raw	F1.7	58.4	63.1	64.8	59.6	52.6	52.3	61.5	47.7	61.6		4.67	3.523e-05	2.097e-06
FALSE	High	Sequest HT (A2)	Unambiguous	[R].mNEGEGVDSk.[N]	N-Term(TMT6plex); K10(TMT6plex)	1	2	E1BU17	E1BU17; A0A3Q2TYD3	0	2	0.6625	0	1	1	762.393	1523.78	1523.78	0.25	0.00019	HCD (High Energy Collision Dissociation)	MS2	11.2278	74.1	96	29.7808	14250	Dg31ZJ_bjhb1_7.raw	F1.7	68.9	67.7	77.1	56.9	57.3	69.5	77	110.4	82.5		3.2	3.523e-05	2.742e-05
FALSE	High	Sequest HT (A2)	Unambiguous	[K].hcVPGSLEDPk.[T]	N-Term(TMT6plex); C2(Carbamidomethyl); K11(TMT6plex)	1	4	A0A1D5NXB9	A0A1D5NXB9; A0A3Q2UKA8; A0A1D5PNX3; Q5ZJI9	0	3	0.7002	0	1	1	566.308	1696.91	1696.91	0.94	0.00053	HCD (High Energy Collision Dissociation)	MS2	4.18667	61	67.888	30.6028	14442	Dg31ZJ_bjhb1_13.raw	F1.13	56.8	66.8	48.7	62.6	55.9	66	67.1	59.2	65.8		5.27	3.523e-05	7.984e-06
FALSE	High	Sequest HT (A2)	Unambiguous	[K].lVILANNcPALR.[K]	N-Term(TMT6plex); C8(Carbamidomethyl)	1	1	P67883	P67883	0	3	0.64	0	1	1	528.317	1582.94	1582.93	3.37	0.00178	HCD (High Energy Collision Dissociation)	MS2	84.882	49.9	93.326	68.0657	35821	Dg31ZJ_bjhb1_15.raw	F1.15	39.9	57.5	62	69.3	36.3	45.1	53.5	34.9	50.4		4.75	3.523e-05	3.255e-05
FALSE	High	Sequest HT (A2)	Unambiguous	[K].qEYDEAGPSIVHR.[K]	N-Term(TMT6plex)	2	5	P68139; P68034	A0A1D5PK53; F1P476; P68139; P68034; P08023	0	3	0.8343	0	1	1	577.295	1729.87	1729.87	0.02	1e-05	HCD (High Energy Collision Dissociation)	MS2	3.73941	10.4	2.314	30.6238	14454	Dg31ZJ_bjhb1_13.raw	F1.13	13.7	10.8	12.1	10.3	6.4	11.2	9.2	11.1	8.8		5.25	3.523e-05	2.632e-06
FALSE	High	Sequest HT (A2)	Unambiguous	[R].hQGVMVGMGQk.[D]	N-Term(TMT6plex); K11(TMT6plex)	4	14	P60706; P68139; P68034; A0A1D5NV17	Q90736; A0A3Q3A5C8; P63270; A0A3Q3AWV3; P53478; Q5ZLX9; P60706; F1P476; P68139; B5M200; P68034; Q5ZMQ2; A0A1D5NV17; P08023	0	3	0.7465	0	1	1	543.971	1629.9	1629.9	0.2	0.00011	HCD (High Energy Collision Dissociation)	MS2	9.79987	73.4	37.123	30.6271	14456	Dg31ZJ_bjhb1_13.raw	F1.13	65.5	71.7	69.5	65.6	64.7	69.6	93.7	74.1	86		4.3	3.523e-05	3.786e-06
FALSE	High	Sequest HT (A2)	Unambiguous	[K].tVEYLHAQGVVHR.[D]	N-Term(TMT6plex)	1	2	A0A1D5NWT4	A0A1D5PTW8; A0A1D5NWT4	0	4	0.6672	0	1	1	435.244	1737.96	1737.96	-2.44	-0.00106	HCD (High Energy Collision Dissociation)	MS2	69.992	40.7	41.987	29.0126	13836	Dg31ZJ_bjhb1_7.raw	F1.7	28.1	41.7	37.8	36.1	80.4	29.4	40.9	32	40.2		5.92	3.523e-05	3.287e-05
FALSE	High	Sequest HT (A2)	Unambiguous	[K].vLAVNQENER.[L]	N-Term(TMT6plex)	1	3	P20111	A0A1D5PNV5; A0A1L1S0L2; P20111	0	2	0.7108	0	1	1	700.888	1400.77	1400.77	-0.53	-0.00037	HCD (High Energy Collision Dissociation)	MS2	9.3493	108.5	96	31.1587	14745	Dg31ZJ_bjhb1_13.raw	F1.13	108.1	117.6	103.5	111	101.7	110.9	107.2	97.5	118.8		3.7	3.523e-05	4.158e-05
FALSE	High	Sequest HT (A2)	Unambiguous	[K].hSQSDQEPmcPIGMNk.[L]	N-Term(TMT6plex); M9(Oxidation); C10(Carbamidomethyl); K16(TMT6plex)	1	2	F1P2Q3	F1P2Q3; A0A3Q2TTC1	0	3	0.3754	0	1	1	778.374	2333.11	2333.11	-0.56	-0.00044	HCD (High Energy Collision Dissociation)	MS2	55.7778	27.1	96	30.8911	14603	Dg31ZJ_bjhb1_13.raw	F1.13	27.3	30.5	23.5	28.8	29.7	29.2	27.2	26.1	21.4		6.02	3.523e-05	1.695e-06
FALSE	High	Sequest HT (A2)	Unambiguous	[K].sGVDADVSYSR.[K]	N-Term(TMT6plex)	1	2	A0A3Q2U7V0	A0A3Q2U7V0; E1BV75	0	2	0.7681	0	1	1	692.849	1384.69	1384.69	0.58	0.0004	HCD (High Energy Collision Dissociation)	MS2	70.6151	201.3	96	29.2454	13959	Dg31ZJ_bjhb1_7.raw	F1.7	231.4	250.5	174.1	197.8	169	193	227.6	168.8	199.2		2.63	3.523e-05	6.184e-06
FALSE	High	Sequest HT (A2)	Unambiguous	[K].qEYDEAGPSIVHR.[K]	N-Term(TMT6plex)	2	5	P68139; P68034	A0A1D5PK53; F1P476; P68139; P68034; P08023	0	2	0.7735	0	1	1	865.438	1729.87	1729.87	-1.03	-0.00089	HCD (High Energy Collision Dissociation)	MS2	0	33.9	96	30.7605	14530	Dg31ZJ_bjhb1_13.raw	F1.13	43.5	33.7	32.1	36.7	20.7	37.9	33.9	36.4	30		4.37	3.523e-05	5.473e-06
FALSE	High	Sequest HT (A2)	Unambiguous	[R].lNFSHGTHEYHEGTIk.[N]	N-Term(TMT6plex); K16(TMT6plex)	2	3	F1NW43; A0A1D5P9V0	F1NW43; A0A1D5P9V0; P00548	0	4	0.756	0	1	1	582.809	2328.22	2328.21	1.03	0.0006	HCD (High Energy Collision Dissociation)	MS2	44.3862	51.9	96	30.7498	14524	Dg31ZJ_bjhb1_13.raw	F1.13	41.2	54.7	48.4	45.1	51.2	55.9	62.9	54.2	53.6		5.45	3.523e-05	2.556e-06
FALSE	High	Sequest HT (A2)	Unambiguous	[R].aEDTATYYcAR.[SD]	N-Term(TMT6plex); C9(Carbamidomethyl)	1	3	A0A3Q2UGD4	A0A3Q2UGD4; A0A1D5PAQ0; A0A3Q2U2P6	0	2	0.5823	0	1	1	775.362	1549.72	1549.72	0.48	0.00037	HCD (High Energy Collision Dissociation)	MS2	25.4842	93.3	96	30.1898	14473	Dg31ZJ_bjhb1_7.raw	F1.7	334.9	100	87.1	58.9	55.9	59.7	55	46.5	41.9		3.95	3.523e-05	8.77e-06
FALSE	High	Sequest HT (A2)	Unambiguous	[K].hVSScSAPAPLTAAEQELQQIR.[I]	N-Term(TMT6plex); C5(Carbamidomethyl)	1	3	F1NZP0	F1NZP0; Q5ZM35; A0A1D5PHR3	0	3	0.7965	0	1	1	874.786	2622.34	2622.35	-2.49	-0.00217	HCD (High Energy Collision Dissociation)	MS2	0	23.7	96	68.0747	35826	Dg31ZJ_bjhb1_15.raw	F1.15	25.7	24.4	24.6	25.1	26.9	21.8	22.8	18.7	22.9		8.65	3.523e-05	1.348e-10
FALSE	High	Sequest HT (A2)	Unambiguous	[K].yGHNELPAEEGk.[T]	N-Term(TMT6plex); K12(TMT6plex)	1	1	P13585	P13585	0	2	0.829	0	1	1	901.478	1801.95	1801.95	-0.3	-0.00027	HCD (High Energy Collision Dissociation)	MS2	0	233.2	17.736	29.4069	14047	Dg31ZJ_bjhb1_7.raw	F1.7	196.3	251.6	249.3	235.2	212.5	244.3	230.4	226.2	253.1		5.38	3.523e-05	5.202e-06
FALSE	High	Sequest HT (A2)	Unambiguous	[R].hVEPNNVSIQEk.[L]	N-Term(TMT6plex); K12(TMT6plex)	1	3	Q5ZI23	Q5ZI23; A0A1D5P901; A0A3Q2U554	0	3	0.741	0	1	1	618.016	1852.03	1852.03	0.59	0.00036	HCD (High Energy Collision Dissociation)	MS2	11.6116	52.9	14.88	30.7399	14519	Dg31ZJ_bjhb1_13.raw	F1.13	47.2	59.7	47.4	62.5	52.3	56	45.7	48.2	56.8		4.71	3.523e-05	2.477e-06
FALSE	High	Sequest HT (A2)	Unambiguous	[K].gGScHFGGcPSHLIk.[V]	N-Term(TMT6plex); C4(Carbamidomethyl); C9(Carbamidomethyl); K15(TMT6plex)	1	3	E1AFU7	E1AFU7; A0A140T8H4; P46158	0	4	0.7836	0	1	1	518.77	2072.06	2072.06	-0.02	-1e-05	HCD (High Energy Collision Dissociation)	MS2	70.9599	65.2	20.158	30.6741	14482	Dg31ZJ_bjhb1_13.raw	F1.13	139.3	92.9	45.3	52.5	55	35.7	54.3	39.5	71.9		2.68	3.523e-05	2.781e-05
FALSE	High	Sequest HT (A2)	Unambiguous	[R].gDPAQTAAGIER.[A]	N-Term(TMT6plex)	1	2	F1P4X4	A0A1D5P639; F1P4X4	0	2	0.6749	0	1	1	707.879	1414.75	1414.75	1.36	0.00096	HCD (High Energy Collision Dissociation)	MS2	0	46.1	96	29.5404	14119	Dg31ZJ_bjhb1_7.raw	F1.7	48.3	53.8	39.8	50.5	45.2	50.4	49.4	33.8	43.9		3.63	3.523e-05	3.616e-05
FALSE	High	Sequest HT (A2)	Unambiguous	[R].vQEYcDQHHFQEEk.[I]	N-Term(TMT6plex); C5(Carbamidomethyl); K14(TMT6plex)	1	1	E1C129	E1C129	0	4	0.7689	0	1	1	584.535	2335.12	2335.12	1.04	0.0006	HCD (High Energy Collision Dissociation)	MS2	37.456	89.2	96	29.5717	14136	Dg31ZJ_bjhb1_7.raw	F1.7	72.1	66.6	56.7	67.7	94.3	57.8	129.6	169.4	88.6		4.63	3.523e-05	1.478e-06
FALSE	High	Sequest HT (A2)	Unambiguous	[K].eLTYQcEEDRk.[N]	N-Term(TMT6plex); C6(Carbamidomethyl); K11(TMT6plex)	1	2	A0A1D5NYC2	A0A1D5NYC2; P13538	1	3	0.6784	0	1	1	643.665	1928.98	1928.98	1.1	0.00071	HCD (High Energy Collision Dissociation)	MS2	0	125.3	96	29.5772	14139	Dg31ZJ_bjhb1_7.raw	F1.7	117.9	138	113.6	123.8	116.3	138.2	130.4	122.4	127.2		3.98	3.523e-05	9.03e-06
FALSE	High	Sequest HT (A2)	Unambiguous	[R].rPEcFGPALR.[G]	N-Term(TMT6plex); C4(Carbamidomethyl)	1	8	F1NLZ9	F1NLZ9; A0A4P8W1G6; A0A4V1FVA3; A0A1D5PAZ1; A0A4P8W2U7; A0A4P8W0E9; A0A4P8W2M9; A0A4P8W1B3	0	3	0.6326	0	1	1	477.929	1431.77	1431.77	0.35	0.00016	HCD (High Energy Collision Dissociation)	MS2	4.7816	41.9	19.213	30.7443	14521	Dg31ZJ_bjhb1_13.raw	F1.13	50.5	51.2	46.2	38.5	35.2	32.5	38.8	41.5	42.3		4.6	3.523e-05	3.075e-05
FALSE	High	Sequest HT (A2)	Unambiguous	[K].cSWLVVQcLQR.[V]	N-Term(TMT6plex); C1(Carbamidomethyl); C8(Carbamidomethyl)	1	2	R4GMB6	P08836; R4GMB6	0	2	0.6195	0	1	1	839.441	1677.87	1677.88	-1.18	-0.00099	HCD (High Energy Collision Dissociation)	MS2	65.1041	169.3	96	69.1543	36403	Dg31ZJ_bjhb1_15.raw	F1.15	174.8	181.4	161	175.2	153.2	184	178.1	157.6	158.5		3.89	3.523e-05	3.255e-06
FALSE	High	Sequest HT (A2)	Unambiguous	[K].tASEMVLADDNFSTIVAAVEEGR.[A]	N-Term(TMT6plex)	2	3	Q03669; P13585	Q03669; P13585; A0A1L1RKB7	0	3	0.7973	0	1	1	885.442	2654.31	2654.32	-3.07	-0.00271	HCD (High Energy Collision Dissociation)	MS2	2.87846	24.6	96	93.9809	48360	Dg31ZJ_bjhb1_12.raw	F1.12	22.5	36	14.2	18.2	25.2	14.6	33.2	34.3	23.4		7.5	3.523e-05	1.911e-08
FALSE	High	Sequest HT (A2)	Unambiguous	[R].rFDEIMEASDGIMVAR.[G]	N-Term(TMT6plex)	2	3	F1NW43; A0A1D5P9V0	F1NW43; A0A1D5P9V0; P00548	1	3	0.8287	0	1	1	690.349	2069.03	2069.04	-1.09	-0.00075	HCD (High Energy Collision Dissociation)	MS2	13.6196	39	96	66.5796	35025	Dg31ZJ_bjhb1_15.raw	F1.15	37.9	41.9	37.5	39.7	31.1	40.2	45.9	37.9	39.3		6.48	3.523e-05	1.2e-07
FALSE	High	Sequest HT (A2)	Unambiguous	[K].gASTEDAIWMLLLHLDHMR.[A]	N-Term(TMT6plex)	1	1	A0A1L1RVB2	A0A1L1RVB2	0	4	0.7239	0	1	1	610.318	2438.25	2438.25	-0.68	-0.00041	HCD (High Energy Collision Dissociation)	MS2	52.4838	12.5	96	90.4974	46543	Dg31ZJ_bjhb1_12.raw	F1.12	15.5	16.9	11.2	11.9	10.5	12	11.1	10	13.3		4.89	3.523e-05	7.617e-06
FALSE	High	Sequest HT (A2)	Unambiguous	[R].mLAPEGALNIHEk.[A]	N-Term(TMT6plex); K13(TMT6plex)	1	1	A0A1D5PGJ1	A0A1D5PGJ1	0	4	0.7147	0	1	1	471.022	1881.07	1881.07	-0.14	-6e-05	HCD (High Energy Collision Dissociation)	MS2	0	24.1	96	53.3017	26973	Dg31ZJ_bjhb1_7.raw	F1.7	26	23.9	20.2	25.4	25.6	20.8	28.4	20.6	26		3.82	3.523e-05	3.803e-05
FALSE	High	Sequest HT (A2)	Unambiguous	[K].vQTDPPSIPIcDLFPSNIYPk.[G]	N-Term(TMT6plex); C11(Carbamidomethyl); K21(TMT6plex)	2	2	Q5ZIL5; F1P4G0	Q5ZIL5; F1P4G0	0	3	0.8028	0	1	1	953.849	2859.53	2859.54	-0.99	-0.00094	HCD (High Energy Collision Dissociation)	MS2	13.7542	77.6	96	90.5141	46552	Dg31ZJ_bjhb1_12.raw	F1.12	92.9	96.8	85.5	70.3	69	74	74.5	63.4	72.4		4.97	3.523e-05	9.124e-07
FALSE	High	Sequest HT (A2)	Unambiguous	[R].aEGSDVANAVLDGADcIMLSGETAk.[G]	N-Term(TMT6plex); C16(Carbamidomethyl); K25(TMT6plex)	2	3	F1NW43; A0A1D5P9V0	F1NW43; A0A1D5P9V0; P00548	0	4	0.7705	0	1	1	738.873	2952.47	2952.47	0.55	0.0004	HCD (High Energy Collision Dissociation)	MS2	8.27143	61.4	94.392	90.5243	46556	Dg31ZJ_bjhb1_12.raw	F1.12	53.1	61.1	56.9	62.6	66.9	75.5	65.1	57.2	53.8		7.06	3.523e-05	1.115e-06
FALSE	High	Sequest HT (A2)	Unambiguous	[K].mNEVDFYEPFMDEPVHIPDkPYTEEELVEFVk.[E]	N-Term(TMT6plex); K20(TMT6plex); K32(TMT6plex)	1	7	F1NQT9	A0A140F3H8; F1NQT9; P19204; A0A140F3I0; A0A140F3H9; A0A140F3H6; A0A3Q2TXF6	0	4	0.8564	0	1	1	1151.58	4603.31	4603.29	5.2	0.00599	HCD (High Energy Collision Dissociation)	MS2	1.68829	155	96	90.5262	46557	Dg31ZJ_bjhb1_12.raw	F1.12	150	180.3	159.6	156.4	169.1	158.5	159.8	116.4	144.8		9.82	3.523e-05	6.553e-10
FALSE	High	Sequest HT (A2)	Unambiguous	[R].dLEEATLQHESTAAALR.[K]	N-Term(TMT6plex)	1	2	A0A1D5NZY9	A0A1D5NZY9; Q8UWA0	0	3	0.6634	0	1	1	695.366	2084.08	2084.08	0.26	0.00018	HCD (High Energy Collision Dissociation)	MS2	14.4344	54.7	96	53.2051	26921	Dg31ZJ_bjhb1_7.raw	F1.7	61.5	62.1	57.2	56	44.8	52.3	56.4	48	54.3		5.11	3.523e-05	4.435e-05
FALSE	High	Sequest HT (A2)	Unambiguous	[K].nLTEEmAVLDETIAk.[L]	N-Term(TMT6plex); M6(Oxidation); K15(TMT6plex)	1	2	A0A1D5NYC2	A0A1D5NYC2; P13538	0	3	0.5081	0	1	1	717.725	2151.16	2151.16	-0.17	-0.00012	HCD (High Energy Collision Dissociation)	MS2	36.7939	84.1	96	90.5335	46561	Dg31ZJ_bjhb1_12.raw	F1.12	71.7	87.7	79.3	84.8	80.4	92.5	91.2	85.8	83.4		3.72	3.523e-05	3.825e-05
FALSE	High	Sequest HT (A2)	Unambiguous	[K].kEELTLEGIk.[Q]	N-Term(TMT6plex); K1(TMT6plex); K10(TMT6plex)	1	4	Q8JFP1	A0A1D5PVM5; A0A1L1RUX2; Q8JFP1; A0A1D5P2Y8	1	3	0.5774	0	1	1	616.386	1847.14	1847.15	-1.3	-0.0008	HCD (High Energy Collision Dissociation)	MS2	49.7187	192	96	53.1421	26888	Dg31ZJ_bjhb1_7.raw	F1.7	220.3	234	193.2	170.2	179.3	209.4	198.8	165.2	157.8		5.3	3.523e-05	1.013e-05
FALSE	High	Sequest HT (A2)	Unambiguous	[R].mLAPEGALNIHEk.[A]	N-Term(TMT6plex); K13(TMT6plex)	1	1	A0A1D5PGJ1	A0A1D5PGJ1	0	3	0.7357	0	1	1	627.695	1881.07	1881.07	2.15	0.00135	HCD (High Energy Collision Dissociation)	MS2	62.97	90	96	53.114	26873	Dg31ZJ_bjhb1_7.raw	F1.7	95.4	101.3	86.3	88.7	78.4	92.7	99.6	85.2	82.8		5.75	3.523e-05	1.816e-06
FALSE	High	Sequest HT (A2)	Unambiguous	[K].vVAALIEAANHIDDIAGTLSk.[L]	N-Term(TMT6plex); K21(TMT6plex)	1	1	P01994	P01994	0	3	0.799	0	1	1	860.5	2579.49	2579.48	2.3	0.00198	HCD (High Energy Collision Dissociation)	MS2	8.11323	49	96	90.5392	46564	Dg31ZJ_bjhb1_12.raw	F1.12	52.3	49.4	51.5	46.7	48.2	59.4	47.5	45.7	40.6		6.27	3.523e-05	2.928e-10
FALSE	High	Sequest HT (A2)	Unambiguous	[K].fGVEQNVDMVFASFIR.[K]	N-Term(TMT6plex)	2	3	F1NW43; A0A1D5P9V0	F1NW43; A0A1D5P9V0; P00548	0	3	0.7006	0	1	1	696.698	2088.08	2088.08	0.58	0.0004	HCD (High Energy Collision Dissociation)	MS2	22.5057	66	96	90.5429	46566	Dg31ZJ_bjhb1_12.raw	F1.12	56.4	52.1	52.7	75.2	68.9	73.2	68.8	70.5	76.6		5.01	3.523e-05	1.296e-05
FALSE	High	Sequest HT (A2)	Unambiguous	[K].hNDDEQYAWESSAGGSFTVR.[LT]	N-Term(TMT6plex)	2	11	A0A1L1RND0; A0A1D5PHC5	A0A1L1RND0; A0A1D5PHC5; F1NC33; Q5ZMA5; A0A1D5P5R0; Q04619; Q5ZKZ3; A0A1D5PUL6; Q5ZIC0; P11501; Q2XQE5	0	3	0.8481	0	1	1	829.043	2485.11	2485.12	-3.52	-0.00291	HCD (High Energy Collision Dissociation)	MS2	28.653	18.5	96	53.0425	26834	Dg31ZJ_bjhb1_7.raw	F1.7	22.8	21.7	16.5	19.5	16.2	14.7	20.6	16.8	17.4		5.2	3.523e-05	1.016e-06
FALSE	High	Sequest HT (A2)	Unambiguous	[K].gPVTPSTFLEScGVADLITTcYGGR.[N]	N-Term(TMT6plex); C12(Carbamidomethyl); C21(Carbamidomethyl)	1	2	A0A3Q8WI14	A0A3Q8WI14; A0A1D5PA73	0	3	0.7626	0	1	1	963.147	2887.43	2887.42	2.97	0.00286	HCD (High Energy Collision Dissociation)	MS2	25.3876	59.9	96	90.571	46581	Dg31ZJ_bjhb1_12.raw	F1.12	56.3	64.8	81.1	56.5	63	60.1	55.2	49.4	52.3		6.57	3.523e-05	8.393e-07
FALSE	High	Sequest HT (A2)	Unambiguous	[K].aAENTIVVVAGNk.[V]	N-Term(TMT6plex); K13(TMT6plex)	1	1	P16419	P16419	0	2	0.6623	0	1	1	872.521	1744.03	1744.04	-1.1	-0.00096	HCD (High Energy Collision Dissociation)	MS2	0	115.7	96	53.0168	26820	Dg31ZJ_bjhb1_7.raw	F1.7	106.6	117.6	109.2	111.4	110.9	124.1	118.8	123.6	119.1		5.33	3.523e-05	3.441e-07
FALSE	High	Sequest HT (A2)	Unambiguous	[K].aLQEAHQQTLDDLQVEEDk.[V]	N-Term(TMT6plex); K19(TMT6plex)	1	2	A0A1D5NYC2	A0A1D5NYC2; P13538	0	3	0.8079	0	1	1	890.133	2668.39	2668.38	0.93	0.00083	HCD (High Energy Collision Dissociation)	MS2	0	43.4	96	53.3566	27003	Dg31ZJ_bjhb1_7.raw	F1.7	41.4	47.6	47.9	48.6	35.4	47.1	39.9	43.6	39.2		7.6	3.523e-05	1.619e-09
FALSE	High	Sequest HT (A2)	Unambiguous	[K].tSQDTAASAVAVGLk.[Q]	N-Term(TMT6plex); K15(TMT6plex)	2	2	O57660; F1NI29	O57660; F1NI29	0	3	0.8191	0	1	1	626.363	1877.07	1877.07	-0.39	-0.00024	HCD (High Energy Collision Dissociation)	MS2	9.90276	42.9	11.892	52.9961	26809	Dg31ZJ_bjhb1_7.raw	F1.7	42.1	56.1	36.5	48.4	35.2	51.3	38.4	33.8	44.2		4.81	3.523e-05	7.806e-07
FALSE	High	Sequest HT (A2)	Unambiguous	[R].eTGTNHSPGVQPADLEEVVk.[K]	N-Term(TMT6plex); K20(TMT6plex)	1	2	A0A1D5NUM3	A0A1D5NUM3; A0A3Q2UKY3	0	3	0.8365	0	1	1	855.79	2565.36	2565.36	-0.31	-0.00027	HCD (High Energy Collision Dissociation)	MS2	6.82438	60.4	96	52.9595	26789	Dg31ZJ_bjhb1_7.raw	F1.7	42.6	54.1	55	62.1	64.7	59.1	71.4	64.3	70.4		7.89	3.523e-05	2.803e-08
FALSE	High	Sequest HT (A2)	Unambiguous	[K].mEGDLNEMEIQLSHANR.[MVHTQ]	N-Term(TMT6plex); M1(Oxidation)	9	21	A0A1D5PFB7; F1P3X1; Q8JG72; F1NM49; A0A1D5NYC2; A0A1D5NZY9; A0A1D5P600; Q9DGM4; A0A1D5PUR6	A0A1D5PFB7; F1P3X1; P29616; Q91411; Q8JG72; F1NM49; Q910C5; A0A1D5NYC2; A0A1D5PXU1; A0A1D5NZY9; A0A1D5P525; P79793; P13538; Q8AY28; A0A1D5P600; Q9DGM4; Q9IBD4; Q90WH5; A0A1D5NXZ4; A0A1D5PUR6; Q8UWA0	0	3	0.3783	0	1	1	744.686	2232.04	2232.06	-7.35	-0.00547	HCD (High Energy Collision Dissociation)	MS2	46.9648	61.6	96	52.9221	26769	Dg31ZJ_bjhb1_7.raw	F1.7	69.2	75.4	61.6	66.2	54	68.8	58.5	50.6	50.5		4.52	3.523e-05	1.39e-05
FALSE	High	Sequest HT (A2)	Unambiguous	[K].tGTIQVGDPVYk.[M]	N-Term(TMT6plex); K12(TMT6plex)	1	1	F1NXH1	F1NXH1	0	2	0.6568	0	1	1	868.502	1736	1736	-1.68	-0.00146	HCD (High Energy Collision Dissociation)	MS2	25.8784	103.7	96	52.9149	26765	Dg31ZJ_bjhb1_7.raw	F1.7	108.7	115.1	97.7	100.3	94.1	121.4	94.9	97.1	104.3		4.4	3.523e-05	9.308e-06
FALSE	High	Sequest HT (A2)	Unambiguous	[K].aLNLScTVWGDPTPEVSWLk.[N]	N-Term(TMT6plex); C6(Carbamidomethyl); K20(TMT6plex)	1	3	F1N9Z6	A0A1D5PSF9; F1N9Z6; Q90724	0	3	0.7613	0	1	1	911.157	2731.46	2731.45	1.28	0.00116	HCD (High Energy Collision Dissociation)	MS2	3.93174	111.1	96	90.6474	46620	Dg31ZJ_bjhb1_12.raw	F1.12	99.9	107.8	100.9	103.1	111.6	127.4	128.3	107.8	112.7		6.41	3.523e-05	8.991e-08
FALSE	High	Sequest HT (A2)	Unambiguous	[K].tSQDTAASAVAVGLk.[Q]	N-Term(TMT6plex); K15(TMT6plex)	2	2	O57660; F1NI29	O57660; F1NI29	0	3	0.8167	0	1	1	626.363	1877.07	1877.07	-0.29	-0.00018	HCD (High Energy Collision Dissociation)	MS2	2.00505	53.7	7.955	52.9042	26759	Dg31ZJ_bjhb1_7.raw	F1.7	56.6	67.4	51.8	60.1	49.3	55.4	53	46.4	43.3		5.62	3.523e-05	9.733e-06
FALSE	High	Sequest HT (A2)	Unambiguous	[K].aGLLGLLEEMRDDkLAEIITR.[T]	N-Term(TMT6plex); K14(TMT6plex)	1	2	A0A1D5NYC2	A0A1D5NYC2; P13538	2	4	0.6586	0	1	1	704.41	2814.62	2814.62	1.35	0.00095	HCD (High Energy Collision Dissociation)	MS2	3.1389	51.7	96	90.653	46623	Dg31ZJ_bjhb1_12.raw	F1.12	56.8	48.4	29.7	34.1	80.3	65	63.7	46.6	40.9		3.31	3.523e-05	6.838e-06
FALSE	High	Sequest HT (A2)	Unambiguous	[R].aEGSDVANAVLDGADcIMLSGETAk.[G]	N-Term(TMT6plex); C16(Carbamidomethyl); K25(TMT6plex)	2	3	F1NW43; A0A1D5P9V0	F1NW43; A0A1D5P9V0; P00548	0	3	0.8301	0	1	1	984.826	2952.46	2952.47	-1.94	-0.00191	HCD (High Energy Collision Dissociation)	MS2	27.5791	91.9	96	90.6711	46633	Dg31ZJ_bjhb1_12.raw	F1.12	71.8	98.1	81.7	101.6	94.4	104.7	96.3	89.9	89		8.65	3.523e-05	6.336e-08
FALSE	High	Sequest HT (A2)	Unambiguous	[K].tSQDTAASAVAVGLk.[Q]	N-Term(TMT6plex); K15(TMT6plex)	2	2	O57660; F1NI29	O57660; F1NI29	0	2	0.772	0	1	1	939.039	1877.07	1877.07	-1.61	-0.00151	HCD (High Energy Collision Dissociation)	MS2	0	104.2	96	52.8452	26727	Dg31ZJ_bjhb1_7.raw	F1.7	117.9	147.8	103.5	108	85.3	109.8	103.4	88	74		5.57	3.523e-05	4.324e-08
FALSE	High	Sequest HT (A2)	Unambiguous	[K].kFADkPEAGAEFIEk.[T]	N-Term(TMT6plex); K1(TMT6plex); K5(TMT6plex); K15(TMT6plex)	1	2	A0A1L1RS37	A0A1L1RS37; E1BZH9	1	4	0.6992	0	1	1	649.883	2596.51	2596.52	-1.93	-0.00125	HCD (High Energy Collision Dissociation)	MS2	11.4678	126.5	96	52.7977	26701	Dg31ZJ_bjhb1_7.raw	F1.7	127.1	171.3	104.8	120.7	116.2	135.5	138.6	103	121.3		4.92	3.523e-05	1.672e-07
FALSE	High	Sequest HT (A2)	Unambiguous	[K].eVSIFGAASELFTk.[K]	N-Term(TMT6plex); K14(TMT6plex)	1	3	P35915	P35915; F1P1E7; A0A1L1RJ90	0	3	0.7585	0	1	1	653.04	1957.11	1957.1	0.8	0.00052	HCD (High Energy Collision Dissociation)	MS2	0	84.8	96	90.6766	46636	Dg31ZJ_bjhb1_12.raw	F1.12	101	128	81.9	80.7	75.7	82.9	87.1	68.7	57.6		5.59	3.523e-05	2.859e-06
FALSE	High	Sequest HT (A2)	Unambiguous	[R].tQYSPDMLESLIPAIk.[D]	N-Term(TMT6plex); K16(TMT6plex)	1	2	A0A3Q2UDT6	A0A1D5PKA9; A0A3Q2UDT6	0	3	0.7789	0	1	1	755.426	2264.26	2264.26	1.12	0.00085	HCD (High Energy Collision Dissociation)	MS2	12.0323	70.7	96	90.6941	46644	Dg31ZJ_bjhb1_12.raw	F1.12	71.2	82.1	69.6	70.1	68.6	68.1	77.7	62.8	65.7		5.11	3.523e-05	3.968e-06
FALSE	High	Sequest HT (A2)	Unambiguous	[K].lDRDPLGGLADMFGQMPGSGIGTGPGVIQDR.[F]	N-Term(TMT6plex)	1	3	F1P4A7	F1P4A7; Q5KTT9; F1NQU7	1	3	0.8255	0	1	1	1119.57	3356.7	3356.69	3.49	0.00391	HCD (High Energy Collision Dissociation)	MS2	0	20.4	96	90.696	46645	Dg31ZJ_bjhb1_12.raw	F1.12	18.7	19.9	16	20.4	19.2	23.4	24.4	22.2	19.5		9.34	3.523e-05	1.225e-15
FALSE	High	Sequest HT (A2)	Unambiguous	[K].mEGDLNEMEIQLSHANR.[MVHTQ]	N-Term(TMT6plex); M1(Oxidation)	9	21	A0A1D5PFB7; F1P3X1; Q8JG72; F1NM49; A0A1D5NYC2; A0A1D5NZY9; A0A1D5P600; Q9DGM4; A0A1D5PUR6	A0A1D5PFB7; F1P3X1; P29616; Q91411; Q8JG72; F1NM49; Q910C5; A0A1D5NYC2; A0A1D5PXU1; A0A1D5NZY9; A0A1D5P525; P79793; P13538; Q8AY28; A0A1D5P600; Q9DGM4; Q9IBD4; Q90WH5; A0A1D5NXZ4; A0A1D5PUR6; Q8UWA0	0	3	0.3583	0	1	1	744.701	2232.09	2232.06	13.25	0.00986	HCD (High Energy Collision Dissociation)	MS2	0	41.8	96	52.7377	26669	Dg31ZJ_bjhb1_7.raw	F1.7	52.2	48.3	40.9	41.3	39.8	40.1	40.4	35.7	37.7		6.42	3.523e-05	6.711e-06
FALSE	High	Sequest HT (A2)	Unambiguous	[R].yVAAMEDMEGR.[K]	N-Term(TMT6plex)	1	1	A0A1D5PUK4	A0A1D5PUK4	0	2	0.7947	0	1	1	750.854	1500.7	1500.7	-0.65	-0.00049	HCD (High Energy Collision Dissociation)	MS2	19.6913	122.7	96	52.7215	26660	Dg31ZJ_bjhb1_7.raw	F1.7	131.9	138.3	124.4	113.2	104.5	117.9	134.9	100.3	139		4.19	3.523e-05	4.248e-05
FALSE	High	Sequest HT (A2)	Unambiguous	[K].tSQDTAASAVAVGLk.[Q]	N-Term(TMT6plex); K15(TMT6plex)	2	2	O57660; F1NI29	O57660; F1NI29	0	3	0.8118	0	1	1	626.363	1877.07	1877.07	-0.39	-0.00024	HCD (High Energy Collision Dissociation)	MS2	2.51204	55.2	10.697	52.9739	26797	Dg31ZJ_bjhb1_7.raw	F1.7	62.6	68.9	55.7	54.6	41.7	55	59.8	48.4	50		5.26	3.523e-05	4.657e-06
FALSE	High	Sequest HT (A2)	Unambiguous	[K].eAELDVNEELDkk.[Y]	N-Term(TMT6plex); K12(TMT6plex); K13(TMT6plex)	1	1	Q9PTR5	Q9PTR5	1	3	0.6913	0	1	1	740.417	2219.24	2219.24	-0.94	-0.0007	HCD (High Energy Collision Dissociation)	MS2	48.3527	107.9	96	52.7009	26649	Dg31ZJ_bjhb1_7.raw	F1.7	140.3	137.1	117.1	108.4	90	100.9	98.4	87.3	92		3.92	3.523e-05	9.285e-08
FALSE	High	Sequest HT (A2)	Unambiguous	[K].aLQEAHQQTLDDLQVEEDk.[V]	N-Term(TMT6plex); K19(TMT6plex)	1	2	A0A1D5NYC2	A0A1D5NYC2; P13538	0	4	0.6719	0	1	1	667.85	2668.38	2668.38	-1.98	-0.00132	HCD (High Energy Collision Dissociation)	MS2	82.156	51.8	96	53.367	27008	Dg31ZJ_bjhb1_7.raw	F1.7	51.7	53.9	45.8	59.4	48.6	50.5	51.7	50.6	54.2		3.84	3.523e-05	1.272e-05
FALSE	High	Sequest HT (A2)	Unambiguous	[R].vNVSDLTDLTVLNIk.[E]	N-Term(TMT6plex); K15(TMT6plex)	1	1	A0A3Q2TS15	A0A3Q2TS15	0	3	0.5642	0	1	1	701.424	2102.26	2102.25	4.83	0.00338	HCD (High Energy Collision Dissociation)	MS2	18.3135	61.1	96	90.4937	46541	Dg31ZJ_bjhb1_12.raw	F1.12	51.9	60.9	53.3	66.2	57	64.4	76.5	56	63.8		2.57	3.523e-05	2.576e-05
FALSE	High	Sequest HT (A2)	Unambiguous	[K].gTATFTcDIVk.[D]	N-Term(TMT6plex); C7(Carbamidomethyl); K11(TMT6plex)	3	4	A6BM71; A6BM73; A6BLM8	A6BM71; A6BLM5; A6BM73; A6BLM8	0	2	0.7174	0	1	1	835.962	1670.92	1670.92	-1.56	-0.0013	HCD (High Energy Collision Dissociation)	MS2	0	286.1	30.813	54.5142	27582	Dg31ZJ_bjhb1_7.raw	F1.7	297.9	297.8	279	280.8	301.9	281.1	284.8	273.4	278.3		4.07	3.523e-05	2.719e-05
FALSE	High	Sequest HT (A2)	Unambiguous	[R].gAcLVFLPEGFDYIGR.[D]	N-Term(TMT6plex); C3(Carbamidomethyl)	1	1	A0A1D5P5R1	A0A1D5P5R1	0	3	0.6917	0	1	1	681.689	2043.05	2043.06	-2.47	-0.00168	HCD (High Energy Collision Dissociation)	MS2	15.326	42.6	96	90.3141	46446	Dg31ZJ_bjhb1_12.raw	F1.12	39.9	45.5	33.5	41.8	48.5	42.8	56.2	39.4	35.5		5.45	3.523e-05	1.958e-05
FALSE	High	Sequest HT (A2)	Unambiguous	[R].dLEEATLQHEATAAALR.[K]	N-Term(TMT6plex)	8	18	A0A1D5PFB7; F1P3X1; Q8JG72; A0A1D5P603; A0A1D5NYC2; P02565; Q9DGM4; A0A1D5PUR6	A0A1D5PFB7; F1P3X1; A0A1D5NWE9; Q8JG72; A0A1D5P603; A0A1D5NYC2; A0A1D5PXU1; A0A1D5P525; Q9DGM5; P02565; P13538; Q8AY28; Q9PTY2; Q9DGM4; A0A1D5NVW6; R4GIG1; A0A1D5NXZ4; A0A1D5PUR6	0	2	0.7836	0	1	1	1034.55	2068.09	2068.09	1.3	0.00135	HCD (High Energy Collision Dissociation)	MS2	0	112.4	96	54.4615	27554	Dg31ZJ_bjhb1_7.raw	F1.7	103	120.3	100.9	121.7	112.2	122.5	115.4	103.9	111.9		6.47	3.523e-05	1.148e-09
FALSE	High	Sequest HT (A2)	Unambiguous	[R].yANLTGQGLDIYSGFPTTESPVLFSSPTQk.[M]	N-Term(TMT6plex); K30(TMT6plex)	1	1	F1P2E9	F1P2E9	0	4	0.7884	0	1	1	919.984	3676.91	3676.92	-0.39	-0.00036	HCD (High Energy Collision Dissociation)	MS2	5.98657	55.2	96	90.3332	46456	Dg31ZJ_bjhb1_12.raw	F1.12	61.4	64.2	58.5	49.5	44.6	49.5	60.7	51.5	57.3		8.13	3.523e-05	2.29e-09
FALSE	High	Sequest HT (A2)	Unambiguous	[R].dLEEATLQHEATAAALR.[K]	N-Term(TMT6plex)	8	18	A0A1D5PFB7; F1P3X1; Q8JG72; A0A1D5P603; A0A1D5NYC2; P02565; Q9DGM4; A0A1D5PUR6	A0A1D5PFB7; F1P3X1; A0A1D5NWE9; Q8JG72; A0A1D5P603; A0A1D5NYC2; A0A1D5PXU1; A0A1D5P525; Q9DGM5; P02565; P13538; Q8AY28; Q9PTY2; Q9DGM4; A0A1D5NVW6; R4GIG1; A0A1D5NXZ4; A0A1D5PUR6	0	3	0.7652	0	1	1	690.036	2068.09	2068.09	3.37	0.00232	HCD (High Energy Collision Dissociation)	MS2	61.7049	122.7	96	54.3556	27504	Dg31ZJ_bjhb1_7.raw	F1.7	129.7	134	114.9	116.6	111.1	131.5	130.3	116.2	120.1		6.26	3.523e-05	5.686e-07
FALSE	High	Sequest HT (A2)	Unambiguous	[R].yANLTGQGLDIYSGFPTTESPVLFSSPTQk.[M]	N-Term(TMT6plex); K30(TMT6plex)	1	1	F1P2E9	F1P2E9	0	3	0.8345	0	1	1	1226.31	3676.91	3676.92	-2.17	-0.00266	HCD (High Energy Collision Dissociation)	MS2	0	39.7	96	90.37	46475	Dg31ZJ_bjhb1_12.raw	F1.12	37.9	46.7	42.5	35.6	32.7	41.5	42.4	41.1	36.7		8.64	3.523e-05	7.298e-10
FALSE	High	Sequest HT (A2)	Unambiguous	[R].nGSGIDVDEAPDLQk.[G]	N-Term(TMT6plex); K15(TMT6plex)	1	3	F1NNW0	Q02173; A0A1D5PKV3; F1NNW0	0	3	0.7441	0	1	1	672.693	2016.06	2016.06	-0.08	-5e-05	HCD (High Energy Collision Dissociation)	MS2	0	88.7	96	54.3113	27485	Dg31ZJ_bjhb1_7.raw	F1.7	107.8	111.9	97.7	78.1	69.5	80.3	86.5	81.4	85		5.51	3.523e-05	3.857e-06
FALSE	High	Sequest HT (A2)	Unambiguous	[R].sLSNATIINEEVLNAMLk.[E]	N-Term(TMT6plex); K18(TMT6plex)	1	1	E1C6G6	E1C6G6	0	3	0.7729	0	1	1	806.794	2418.37	2418.37	-0.16	-0.00013	HCD (High Energy Collision Dissociation)	MS2	9.01268	59.5	96	90.3885	46485	Dg31ZJ_bjhb1_12.raw	F1.12	84.4	75.3	51.6	54.4	48.2	56.6	56.2	54	55		6.12	3.523e-05	1.264e-06
FALSE	High	Sequest HT (A2)	Unambiguous	[R].dEIEAPGASLDPk.[Y]	N-Term(TMT6plex); K13(TMT6plex)	1	1	A0A3Q2TS15	A0A3Q2TS15	0	3	0.716	0	1	1	600.663	1799.97	1799.98	-2.75	-0.00165	HCD (High Energy Collision Dissociation)	MS2	8.54114	60.9	8.056	54.1517	27420	Dg31ZJ_bjhb1_7.raw	F1.7	54	69.2	51.6	54.3	58.5	66.1	66.6	58.4	69.7		4.12	3.523e-05	2.698e-05
FALSE	High	Sequest HT (A2)	Unambiguous	[R].dEIEAPGASLDPk.[Y]	N-Term(TMT6plex); K13(TMT6plex)	1	1	A0A3Q2TS15	A0A3Q2TS15	0	2	0.7979	0	1	1	900.493	1799.98	1799.98	-0.63	-0.00057	HCD (High Energy Collision Dissociation)	MS2	0	247.4	10.341	54.0491	27374	Dg31ZJ_bjhb1_7.raw	F1.7	229.8	262.6	245.2	243.2	236.6	258.7	264	234.9	252		3.81	3.523e-05	4.676e-06
FALSE	High	Sequest HT (A2)	Unambiguous	[K].gTATFTcDIVk.[D]	N-Term(TMT6plex); C7(Carbamidomethyl); K11(TMT6plex)	3	4	A6BM71; A6BM73; A6BLM8	A6BM71; A6BLM5; A6BM73; A6BLM8	0	2	0.7164	0	1	1	835.963	1670.92	1670.92	-0.59	-0.00049	HCD (High Energy Collision Dissociation)	MS2	4.43899	351.2	13.755	53.9915	27342	Dg31ZJ_bjhb1_7.raw	F1.7	340.3	397.7	337.8	344.6	348.6	377.2	400.6	307.6	306.6		4.02	3.523e-05	6.481e-06
FALSE	High	Sequest HT (A2)	Unambiguous	[K].fPSTESFETEETR.[R]	N-Term(TMT6plex)	1	3	Q5ZKP8	Q5ZKP8; A0A1D5PUJ4; F1NE72	0	2	0.8663	0	1	1	894.929	1788.85	1788.85	0.56	0.0005	HCD (High Energy Collision Dissociation)	MS2	0	67	96	53.973	27332	Dg31ZJ_bjhb1_7.raw	F1.7	89.2	75.4	63	62.3	66.3	65.3	58.9	60	62.9		4.19	3.523e-05	2.255e-07
FALSE	High	Sequest HT (A2)	Unambiguous	[R].aQAVLEEDHYGMDDVk.[K]	N-Term(TMT6plex); K16(TMT6plex)	1	1	A0A1D5NYJ2	A0A1D5NYJ2	0	3	0.8031	0	1	1	760.052	2278.14	2278.14	-0.4	-0.0003	HCD (High Energy Collision Dissociation)	MS2	0	94.6	96	53.9675	27329	Dg31ZJ_bjhb1_7.raw	F1.7	110.2	110.6	84	89.4	80.3	84	111.4	76.5	104.6		5.89	3.523e-05	3.657e-08
FALSE	High	Sequest HT (A2)	Unambiguous	[K].eVMQEVAQLSQFDEELYk.[V]	N-Term(TMT6plex); K18(TMT6plex)	2	3	Q5ZM75; R4GJ59	A0A1L1RK51; Q5ZM75; R4GJ59	0	3	0.7681	0	1	1	882.124	2644.36	2644.36	0.03	2e-05	HCD (High Energy Collision Dissociation)	MS2	24.9592	111.6	96	90.4278	46506	Dg31ZJ_bjhb1_12.raw	F1.12	154.4	135.7	103	117.5	83.5	106.1	106.5	95.2	102.9		7.03	3.523e-05	3.848e-07
FALSE	High	Sequest HT (A2)	Unambiguous	[R].kIEFPMPNEEAR.[A]	N-Term(TMT6plex); K1(TMT6plex)	1	1	Q5ZIT7	Q5ZIT7	1	3	0.7366	0	1	1	640.354	1919.05	1919.05	1.18	0.00076	HCD (High Energy Collision Dissociation)	MS2	19.4033	92.5	96	53.4058	27029	Dg31ZJ_bjhb1_7.raw	F1.7	117	112	90.3	89.3	89.9	90.7	86.2	75	82.3		4.67	3.523e-05	2.042e-05
FALSE	High	Sequest HT (A2)	Unambiguous	[K].sELLNEETSEAEQPHAQEASNVVPGk.[R]	N-Term(TMT6plex); K26(TMT6plex)	2	2	H9KZ12; H9L022	H9KZ12; H9L022	0	4	0.8009	0	1	1	813.665	3251.64	3251.64	-1.01	-0.00082	HCD (High Energy Collision Dissociation)	MS2	0	30	96	53.9183	27302	Dg31ZJ_bjhb1_7.raw	F1.7	45	46.3	31.6	24	29.5	23.5	24.4	18.1	27.6		6.88	3.523e-05	2.303e-07
FALSE	High	Sequest HT (A2)	Unambiguous	[K].aLETAIEEEk.[K]	N-Term(TMT6plex); K10(TMT6plex)	1	1	F1NSC1	F1NSC1	0	2	0.5605	0	1	1	795.953	1590.9	1590.9	-0.01	-1e-05	HCD (High Energy Collision Dissociation)	MS2	33.1989	145.7	26.786	53.8759	27279	Dg31ZJ_bjhb1_7.raw	F1.7	160.3	186.9	154.1	130.3	108.2	152.4	149.8	142.1	127.3		4.05	3.523e-05	1.6e-05
FALSE	High	Sequest HT (A2)	Unambiguous	[R].dEIEAPGASLDPk.[Y]	N-Term(TMT6plex); K13(TMT6plex)	1	1	A0A3Q2TS15	A0A3Q2TS15	0	3	0.7576	0	1	1	600.665	1799.98	1799.98	1.24	0.00074	HCD (High Energy Collision Dissociation)	MS2	2.8174	52.6	1.201	53.8698	27276	Dg31ZJ_bjhb1_7.raw	F1.7	48.1	54.7	50.4	55.7	49.6	54.2	55	54	51.9		3.96	3.523e-05	3.021e-06
FALSE	High	Sequest HT (A2)	Unambiguous	[K].sTNPGISIGDVAk.[K]	N-Term(TMT6plex); K13(TMT6plex)	1	1	P40618	P40618	0	3	0.6915	0	1	1	573.001	1716.99	1716.99	-0.02	-1e-05	HCD (High Energy Collision Dissociation)	MS2	14.0102	60.2	96	53.8461	27263	Dg31ZJ_bjhb1_7.raw	F1.7	104.6	72.9	65.5	58.7	56	46.1	50	44.8	43.4		4.02	3.523e-05	1.245e-05
FALSE	High	Sequest HT (A2)	Unambiguous	[K].aGLLGLLEEMR.[D]	N-Term(TMT6plex)	8	18	A0A1D5PFB7; Q8JG72; A0A1D5P603; A0A1D5NYC2; P02565; A0A1D5P600; Q9DGM4; A0A1D5PUR6	A0A1D5PFB7; Q8JG72; A0A1D5P603; Q910C5; A0A1D5NYC2; A0A1D5PXU1; A0A1D5P525; Q9DGM5; P02565; P13538; Q8AY28; Q9PTY2; A0A1D5P600; Q9DGM4; A0A1D5NVW6; R4GIG1; A0A1D5NXZ4; A0A1D5PUR6	0	2	0.6719	0	1	1	715.916	1430.82	1430.82	0.76	0.00054	HCD (High Energy Collision Dissociation)	MS2	14.4281	189.7	31.531	90.4416	46513	Dg31ZJ_bjhb1_12.raw	F1.12	167.3	186.5	203.1	208.3	182.3	194.6	189.8	183.5	191.6		4.45	3.523e-05	3.733e-06
FALSE	High	Sequest HT (A2)	Unambiguous	[K].aLETAIEEEk.[K]	N-Term(TMT6plex); K10(TMT6plex)	1	1	F1NSC1	F1NSC1	0	2	0.4843	0	1	1	795.954	1590.9	1590.9	0.45	0.00036	HCD (High Energy Collision Dissociation)	MS2	82.9848	85.8	66.867	53.8132	27245	Dg31ZJ_bjhb1_7.raw	F1.7	86.9	120	87.3	75.8	64.9	90.4	82.1	80.8	83.6		2.54	3.523e-05	3.404e-05
FALSE	High	Sequest HT (A2)	Unambiguous	[K].vEGDVcSLNEFSITGSTYAPEGDVLk.[N]	N-Term(TMT6plex); C6(Carbamidomethyl); K26(TMT6plex)	1	1	P13585	P13585	0	3	0.8723	0	1	1	1082.54	3245.62	3245.63	-2.98	-0.00322	HCD (High Energy Collision Dissociation)	MS2	62.7446	28.9	96	90.4489	46517	Dg31ZJ_bjhb1_12.raw	F1.12	33.9	33.9	28.6	26.5	27.6	32.8	24.6	24.6	27.4		6.97	3.523e-05	1.583e-08
FALSE	High	Sequest HT (A2)	Unambiguous	[K].hNDDEQYAWESSAGGSFTVR.[LT]	N-Term(TMT6plex)	2	11	A0A1L1RND0; A0A1D5PHC5	A0A1L1RND0; A0A1D5PHC5; F1NC33; Q5ZMA5; A0A1D5P5R0; Q04619; Q5ZKZ3; A0A1D5PUL6; Q5ZIC0; P11501; Q2XQE5	0	3	0.8521	0	1	1	829.046	2485.12	2485.12	0.21	0.00018	HCD (High Energy Collision Dissociation)	MS2	9.51342	23.2	96	53.7245	27198	Dg31ZJ_bjhb1_7.raw	F1.7	21.2	20.4	18.5	22.8	23.6	22.2	29.7	18.7	31.5		5.14	3.523e-05	7.56e-07
FALSE	High	Sequest HT (A2)	Unambiguous	[R].dLEEATLQHESTAAALR.[K]	N-Term(TMT6plex)	1	2	A0A1D5NZY9	A0A1D5NZY9; Q8UWA0	0	3	0.701	0	1	1	695.366	2084.08	2084.08	0.77	0.00053	HCD (High Energy Collision Dissociation)	MS2	9.47439	55.1	79.594	53.7189	27195	Dg31ZJ_bjhb1_7.raw	F1.7	56.3	64.8	60.1	57	54.3	49.7	54.4	46.9	52.5		4.85	3.523e-05	8.417e-07
FALSE	High	Sequest HT (A2)	Unambiguous	[K].sEFEVQDGELk.[A]	N-Term(TMT6plex); K11(TMT6plex)	1	1	A0A1D5P7C6	A0A1D5P7C6	0	2	0.626	0	1	1	869.968	1738.93	1738.93	1.23	0.00107	HCD (High Energy Collision Dissociation)	MS2	0	62.1	96	53.6889	27179	Dg31ZJ_bjhb1_7.raw	F1.7	82.3	78.7	48.1	54.6	54.6	50.4	50.9	42.7	96.2		3.61	3.523e-05	1.511e-06
FALSE	High	Sequest HT (A2)	Unambiguous	[R].vSEPVAALDPADR.[A]	N-Term(TMT6plex)	1	3	F1N9Z6	A0A1D5PSF9; F1N9Z6; Q90724	0	2	0.6327	0	1	1	784.928	1568.85	1568.85	0.41	0.00032	HCD (High Energy Collision Dissociation)	MS2	12.6682	99.1	96	53.6068	27135	Dg31ZJ_bjhb1_7.raw	F1.7	100.8	112.7	88.4	94.8	84.9	104.5	111.4	99	95.6		3.73	3.523e-05	1.531e-05
FALSE	High	Sequest HT (A2)	Unambiguous	[R].ecPSEEcGAGVFMASHFDR.[H]	N-Term(TMT6plex); C2(Carbamidomethyl); C7(Carbamidomethyl)	1	1	P79781	P79781	0	3	0.85	0	1	1	805.684	2415.04	2415.04	0.16	0.00013	HCD (High Energy Collision Dissociation)	MS2	0	23.1	96	53.5673	27115	Dg31ZJ_bjhb1_7.raw	F1.7	28.3	25.7	23.8	19.5	18.5	23.9	25.9	16.2	25.8		6.8	3.523e-05	1.026e-09
FALSE	High	Sequest HT (A2)	Unambiguous	[K].aQPNQTTFWEGVR.[N]	N-Term(TMT6plex)	1	2	Q90679	Q90679; A0A1D5PEL7	0	2	0.6513	0	1	1	881.954	1762.9	1762.91	-3.83	-0.00337	HCD (High Energy Collision Dissociation)	MS2	71.8704	111.9	96	53.5636	27113	Dg31ZJ_bjhb1_7.raw	F1.7	226.5	192	138.7	81.4	78.5	78.9	84.5	61.1	65.9		4.33	3.523e-05	5.732e-08
FALSE	High	Sequest HT (A2)	Unambiguous	[R].lLDTAFNLDAFk.[D]	N-Term(TMT6plex); K12(TMT6plex)	1	1	Q5ZJA7	Q5ZJA7	0	2	0.6991	0	1	1	913.523	1826.04	1826.05	-4.23	-0.00386	HCD (High Energy Collision Dissociation)	MS2	0	70.4	96	90.4615	46524	Dg31ZJ_bjhb1_12.raw	F1.12	75.7	84.3	67.6	66.8	61	70.1	82	66.8	59.6		4.62	3.523e-05	2.014e-06
FALSE	High	Sequest HT (A2)	Unambiguous	[K].eVMQEVAQLSQFDEELYk.[V]	N-Term(TMT6plex); K18(TMT6plex)	2	3	Q5ZM75; R4GJ59	A0A1L1RK51; Q5ZM75; R4GJ59	0	4	0.5701	0	1	1	661.845	2644.36	2644.36	0.43	0.00029	HCD (High Energy Collision Dissociation)	MS2	68.4167	19.8	96	90.4762	46532	Dg31ZJ_bjhb1_12.raw	F1.12	24.9	23.5	19.5	21	16.9	15.6	16.9	19.4	20.1		3.35	3.523e-05	2.14e-05
FALSE	High	Sequest HT (A2)	Unambiguous	[R].kIEFPMPNEEAR.[A]	N-Term(TMT6plex); K1(TMT6plex)	1	1	Q5ZIT7	Q5ZIT7	1	3	0.7526	0	1	1	640.355	1919.05	1919.05	2.59	0.00166	HCD (High Energy Collision Dissociation)	MS2	0	99.5	96	53.9145	27300	Dg31ZJ_bjhb1_7.raw	F1.7	123.5	118.6	97.6	96.5	99	95.5	93.1	79	92.3		4.81	3.523e-05	3.28e-06
FALSE	High	Sequest HT (A2)	Unambiguous	[R].tSVELFYLHAPDHGTPVEETLR.[A]	N-Term(TMT6plex)	1	1	F1P331	F1P331	0	4	0.7254	0	1	1	685.857	2740.41	2740.41	-2.4	-0.00165	HCD (High Energy Collision Dissociation)	MS2	83.9305	122	95.375	65.9548	34691	Dg31ZJ_bjhb1_15.raw	F1.15	99.6	124.7	107.7	134.9	125	137.2	128.7	116.4	124.2		3.35	3.523e-05	2.842e-09
FALSE	High	Sequest HT (A2)	Unambiguous	[K].hNDDEQYAWESSAGGSFTVR.[LT]	N-Term(TMT6plex)	2	11	A0A1L1RND0; A0A1D5PHC5	A0A1L1RND0; A0A1D5PHC5; F1NC33; Q5ZMA5; A0A1D5P5R0; Q04619; Q5ZKZ3; A0A1D5PUL6; Q5ZIC0; P11501; Q2XQE5	0	3	0.8506	0	1	1	829.045	2485.12	2485.12	-0.48	-0.0004	HCD (High Energy Collision Dissociation)	MS2	0	26.2	96	52.5166	26550	Dg31ZJ_bjhb1_7.raw	F1.7	22.1	22.3	18.1	22	25.8	29.5	32.3	29.9	33.9		4.82	3.523e-05	1.009e-06
FALSE	High	Sequest HT (A2)	Unambiguous	[K].vYVIGScGFDSIPADMGVLYTR.[D]	N-Term(TMT6plex); C7(Carbamidomethyl)	1	1	Q5ZMK3	Q5ZMK3	0	3	0.842	0	1	1	883.781	2649.33	2649.33	1.2	0.00106	HCD (High Energy Collision Dissociation)	MS2	0	20.5	96	90.7013	46648	Dg31ZJ_bjhb1_12.raw	F1.12	23.3	23.1	20.9	19.2	16.8	23.6	20	20	17.4		6.52	3.523e-05	6.218e-07
FALSE	High	Sequest HT (A2)	Unambiguous	[K].yQATLTDNTcSLk.[V]	N-Term(TMT6plex); C10(Carbamidomethyl); K13(TMT6plex)	1	2	A6BM71	A6BM71; Q98918	0	3	0.7252	0	1	1	658.353	1973.04	1973.04	1.14	0.00075	HCD (High Energy Collision Dissociation)	MS2	11.5661	119.5	70.57	51.0126	25748	Dg31ZJ_bjhb1_7.raw	F1.7	95.1	118	112.3	105.9	98.1	116.8	116.6	174.7	138.3		4.84	3.523e-05	1.792e-05
FALSE	High	Sequest HT (A2)	Unambiguous	[K].dLGITPTVIRDEELk.[E]	N-Term(TMT6plex); K15(TMT6plex)	1	1	F1NSZ4	F1NSZ4	1	3	0.6195	0	1	1	719.754	2157.25	2157.25	-2.64	-0.0019	HCD (High Energy Collision Dissociation)	MS2	16.6725	175.2	96	66.0358	34735	Dg31ZJ_bjhb1_15.raw	F1.15	204.9	190.9	168.9	173.1	167	171.6	184.3	158.8	157.1		4.1	3.523e-05	2.288e-05
FALSE	High	Sequest HT (A2)	Unambiguous	[K].qVVVcGYGEVGk.[G]	N-Term(TMT6plex); C5(Carbamidomethyl); K12(TMT6plex)	1	6	A0A1D5PF77	A0A1D5PYI1; A0A1D5P9U4; A0A1D5PF77; A0A1D5PGQ5; F1NUT5; A0A1L1S0T2	0	2	0.6907	0	1	1	876.991	1752.97	1752.97	1.36	0.00119	HCD (High Energy Collision Dissociation)	MS2	0	47.2	96	50.9561	25718	Dg31ZJ_bjhb1_7.raw	F1.7	64.5	58.6	50.1	44.7	36	41.2	44.9	42.1	42.5		4.3	3.523e-05	1.015e-06
FALSE	High	Sequest HT (A2)	Unambiguous	[K].hNDDEQYAWESSAGGSFTVR.[LT]	N-Term(TMT6plex)	2	11	A0A1L1RND0; A0A1D5PHC5	A0A1L1RND0; A0A1D5PHC5; F1NC33; Q5ZMA5; A0A1D5P5R0; Q04619; Q5ZKZ3; A0A1D5PUL6; Q5ZIC0; P11501; Q2XQE5	0	3	0.8574	0	1	1	829.046	2485.12	2485.12	1.09	0.0009	HCD (High Energy Collision Dissociation)	MS2	18.8333	55.2	57.914	50.9324	25705	Dg31ZJ_bjhb1_7.raw	F1.7	167.5	95.1	53.4	29.4	27.2	32.9	34.9	21.5	34.8		5.54	3.523e-05	4.012e-08
FALSE	High	Sequest HT (A2)	Unambiguous	[K].tDERPASYFAVAVAR.[K]	N-Term(TMT6plex)	2	5	Q4ADJ6; E1BQC2	P02789; Q4ADG4; Q4ADJ6; E1BQC2; Q4ADJ7	0	3	0.6952	0	1	1	628.006	1882	1882	0.78	0.00049	HCD (High Energy Collision Dissociation)	MS2	45.5471	106.5	96	50.9182	25698	Dg31ZJ_bjhb1_7.raw	F1.7	145.6	129.1	98.9	97.9	95.1	114.1	107.8	75.7	94.4		4.56	3.523e-05	7.66e-07
FALSE	High	Sequest HT (A2)	Unambiguous	[K].aIADSGANVVVTGGk.[V]	N-Term(TMT6plex); K15(TMT6plex)	2	4	Q6EE31; A0A1D5PZJ4	Q6EE31; F1NEF2; A0A1D5PZJ4; A0A1D5NTA5	0	3	0.7104	0	1	1	606.355	1817.05	1817.05	-1.11	-0.00067	HCD (High Energy Collision Dissociation)	MS2	51.8409	87.2	76.281	50.8948	25685	Dg31ZJ_bjhb1_7.raw	F1.7	113.1	115.6	90.6	81.9	73.5	79.7	77.2	79.6	73.5		5.11	3.523e-05	2.807e-06
FALSE	High	Sequest HT (A2)	Unambiguous	[K].dIPEEQMYMR.[R]	N-Term(TMT6plex)	1	1	E1BSZ0	E1BSZ0	0	2	0.824	0	1	1	770.87	1540.73	1540.73	-1.14	-0.00087	HCD (High Energy Collision Dissociation)	MS2	0	83.4	96	50.8931	25684	Dg31ZJ_bjhb1_7.raw	F1.7	89.2	115.9	105.6	89.7	62.4	81.6	65.6	80.2	60.7		3.41	3.523e-05	2.69e-05
FALSE	High	Sequest HT (A2)	Unambiguous	[R].iDRPLcHDEDEQLSFEAVR.[N]	N-Term(TMT6plex); C6(Carbamidomethyl)	2	2	A0A1D5NWP2; A0A1D5P062	A0A1D5NWP2; A0A1D5P062	0	3	0.7242	0	1	1	853.418	2558.24	2558.25	-3.86	-0.00329	HCD (High Energy Collision Dissociation)	MS2	0	18.4	96	50.7978	25633	Dg31ZJ_bjhb1_7.raw	F1.7	16.9	22.1	20.3	17	15.6	18.1	19	16.2	20		4.17	3.523e-05	2.834e-05
FALSE	High	Sequest HT (A2)	Unambiguous	[R].tTVGVDGSLYk.[M]	N-Term(TMT6plex); K11(TMT6plex)	2	3	F1NZJ2; Q8AYP8	F1NZJ2; Q5F3F7; Q8AYP8	0	2	0.7578	0	1	1	799.464	1597.92	1597.92	0.77	0.00062	HCD (High Energy Collision Dissociation)	MS2	21.2144	128.9	96	50.7794	25623	Dg31ZJ_bjhb1_7.raw	F1.7	139.3	156.1	127.6	125.5	107.9	141	127.9	116.8	118.3		4.5	3.523e-05	9.79e-06
FALSE	High	Sequest HT (A2)	Unambiguous	[K].gYDVIAQAQSGTGk.[T]	N-Term(TMT6plex); K14(TMT6plex)	1	3	Q8JFP1	A0A1D5PVM5; A0A1L1RUX2; Q8JFP1	0	2	0.659	0	1	1	927.012	1853.02	1853.02	0.33	0.00031	HCD (High Energy Collision Dissociation)	MS2	0	128.4	96	50.7678	25617	Dg31ZJ_bjhb1_7.raw	F1.7	156.5	151.6	128.4	127	117.7	136.1	125	96.6	116.7		4.78	3.523e-05	4.614e-09
FALSE	High	Sequest HT (A2)	Unambiguous	[R].iDRPLcHDEDEQLSFEAVR.[N]	N-Term(TMT6plex); C6(Carbamidomethyl)	2	2	A0A1D5NWP2; A0A1D5P062	A0A1D5NWP2; A0A1D5P062	0	4	0.7483	0	1	1	640.319	2558.26	2558.25	1.75	0.00112	HCD (High Energy Collision Dissociation)	MS2	4.85275	34.8	95.551	50.7622	25614	Dg31ZJ_bjhb1_7.raw	F1.7	36.1	37.6	33.8	37.4	40.8	33.1	30.6	29.4	34		5.96	3.523e-05	6.168e-07
FALSE	High	Sequest HT (A2)	Unambiguous	[R].aSLTLTHANkEDEGLYTLR.[V]	N-Term(TMT6plex); K10(TMT6plex)	1	3	F1N9Z6	A0A1D5PSF9; F1N9Z6; Q90724	1	3	0.7522	0	1	1	864.145	2590.42	2590.42	-1.68	-0.00145	HCD (High Energy Collision Dissociation)	MS2	0	28.5	96	50.7515	25608	Dg31ZJ_bjhb1_7.raw	F1.7	25.9	30.2	24.6	28.2	34.4	23.4	36.9	25.7	26.9		4.52	3.523e-05	9.909e-07
FALSE	High	Sequest HT (A2)	Unambiguous	[K].qIMQAVTLILEGEHNIEVk.[E]	N-Term(TMT6plex); K19(TMT6plex)	1	1	A0A1D5PP06	A0A1D5PP06	0	3	0.7264	0	1	1	875.171	2623.5	2623.49	3.32	0.00291	HCD (High Energy Collision Dissociation)	MS2	54.0883	42.6	96	90.8846	46744	Dg31ZJ_bjhb1_12.raw	F1.12	60.9	57.7	44.1	36.6	33.9	31.9	40.3	37	40.7		6.14	3.523e-05	1.602e-07
FALSE	High	Sequest HT (A2)	Unambiguous	[R].aSLTLTHANkEDEGLYTLR.[V]	N-Term(TMT6plex); K10(TMT6plex)	1	3	F1N9Z6	A0A1D5PSF9; F1N9Z6; Q90724	1	4	0.7485	0	1	1	648.362	2590.43	2590.42	0.55	0.00036	HCD (High Energy Collision Dissociation)	MS2	3.01358	71.3	80.163	50.6975	25579	Dg31ZJ_bjhb1_7.raw	F1.7	52.9	74.5	56.2	71	82.3	85.1	88.7	62.7	68.4		6.68	3.523e-05	1.434e-06
FALSE	High	Sequest HT (A2)	Unambiguous	[R].eADIDGDGQVNYEEFVQMMTAk.[-]	N-Term(TMT6plex); K22(TMT6plex)	1	3	A0A3Q3AZM2	A0A3Q3AZM2; P62149; A0A1D5P2H5	0	3	0.8521	0	1	1	983.469	2948.39	2948.41	-4.83	-0.00474	HCD (High Energy Collision Dissociation)	MS2	43.111	69.6	96	90.8559	46729	Dg31ZJ_bjhb1_12.raw	F1.12	79.8	84.3	76.9	65.9	65.4	77.6	72.5	54.3	49.3		7.1	3.523e-05	1.911e-09
FALSE	High	Sequest HT (A2)	Unambiguous	[R].lIEDTEDWHPR.[T]	N-Term(TMT6plex)	2	5	A0A1D5P8X3; F1NTC8	A0A1D5P8X3; A0A3Q2UJ04; F1NTC8; A0A3Q2U6G6; Q5F3G1	0	3	0.5632	0	1	1	547.281	1639.83	1639.83	0.05	3e-05	HCD (High Energy Collision Dissociation)	MS2	7.27427	32.3	55.068	50.6626	25560	Dg31ZJ_bjhb1_7.raw	F1.7	24.6	35.7	28.6	33.6	35.9	35.9	34.4	31.8	30.1		5.22	3.523e-05	2.262e-05
FALSE	High	Sequest HT (A2)	Unambiguous	[K].sVITGGLDALEFIGk.[K]	N-Term(TMT6plex); K15(TMT6plex)	1	1	E1BYZ4	E1BYZ4	0	3	0.6643	0	1	1	660.06	1978.17	1978.16	1.39	0.00092	HCD (High Energy Collision Dissociation)	MS2	74.4635	94.5	96	90.9318	46768	Dg31ZJ_bjhb1_12.raw	F1.12	87.8	108.6	91	102.8	96.7	94.7	93.3	88.9	87.1		4.14	3.523e-05	2.521e-05
FALSE	High	Sequest HT (A2)	Unambiguous	[K].iQVHYYEDGNVQLVSHk.[D]	N-Term(TMT6plex); K17(TMT6plex)	2	2	P28497; P13127	P28497; P13127	0	4	0.6825	0	1	1	622.59	2487.34	2487.34	-0.48	-0.0003	HCD (High Energy Collision Dissociation)	MS2	48.301	59.3	96	50.541	25494	Dg31ZJ_bjhb1_7.raw	F1.7	51.1	62.7	56.9	65.5	55.3	59.2	63.4	62.8	56.6		4.22	3.523e-05	2.056e-07
FALSE	High	Sequest HT (A2)	Unambiguous	[K].tYGSAASLVEk.[E]	N-Term(TMT6plex); K11(TMT6plex)	1	3	A0A1D5PXR4	A0A1D5PXR4; Q9I969; F1P0Q4	0	2	0.3105	0	1	1	792.458	1583.91	1583.9	2.11	0.00167	HCD (High Energy Collision Dissociation)	MS2	4.62258	134.2	96	50.5064	25476	Dg31ZJ_bjhb1_7.raw	F1.7	150	171.9	163.7	102.9	87.2	119.9	129	124.5	158.5		5.12	3.523e-05	1.893e-06
FALSE	High	Sequest HT (A2)	Unambiguous	[R].eIMVDEEHDFk.[D]	N-Term(TMT6plex); K11(TMT6plex)	1	3	F1N9Z6	A0A1D5PSF9; F1N9Z6; Q90724	0	3	0.7416	0	1	1	617.319	1849.94	1849.94	0.31	0.00019	HCD (High Energy Collision Dissociation)	MS2	5.82693	114.6	5.31	50.4965	25471	Dg31ZJ_bjhb1_7.raw	F1.7	94.9	119.2	109.2	135	98.6	112.8	128.5	116.8	116		4.76	3.523e-05	1.29e-05
FALSE	High	Sequest HT (A2)	Unambiguous	[K].eISDPNWTPPPEATLVLTQDNFDDVVk.[D]	N-Term(TMT6plex); K27(TMT6plex)	1	2	Q5ZK20	Q5ZK20; A0A1D5PWP7	0	4	0.7982	0	1	1	875.459	3498.81	3498.8	2.93	0.00256	HCD (High Energy Collision Dissociation)	MS2	11.5306	58.3	96	90.9356	46770	Dg31ZJ_bjhb1_12.raw	F1.12	131.1	89.8	51.2	49.2	36	47.6	42.1	32.4	45		6.54	3.523e-05	1.402e-05
FALSE	High	Sequest HT (A2)	Unambiguous	[K].eDISEWSDEDTPkk.[Y]	N-Term(TMT6plex); K13(TMT6plex); K14(TMT6plex)	1	2	Q1G1I6	Q1G1I6; A0A3Q2TZM7	1	3	0.5635	0	1	1	789.415	2366.23	2366.23	-0.61	-0.00048	HCD (High Energy Collision Dissociation)	MS2	62.0302	167.4	96	50.4694	25456	Dg31ZJ_bjhb1_7.raw	F1.7	210.8	219.1	193.5	161.9	167	165.1	143.1	125.1	121.1		1.97	3.523e-05	2.737e-05
FALSE	High	Sequest HT (A2)	Unambiguous	[K].sYFSSFTDDIISQPLLk.[G]	N-Term(TMT6plex); K17(TMT6plex)	1	1	F1NNH9	F1NNH9	0	3	0.8091	0	1	1	807.112	2419.32	2419.32	2.5	0.00202	HCD (High Energy Collision Dissociation)	MS2	10.8925	60.8	96	90.9412	46773	Dg31ZJ_bjhb1_12.raw	F1.12	73.7	74	57.5	66.9	50.2	59.9	64.5	52.7	48.2		5.29	3.523e-05	1.316e-05
FALSE	High	Sequest HT (A2)	Unambiguous	[K].vEGDVcSLNEFSITGSTYAPEGDVLk.[N]	N-Term(TMT6plex); C6(Carbamidomethyl); K26(TMT6plex)	1	1	P13585	P13585	0	3	0.8479	0	1	1	1082.55	3245.64	3245.63	3.39	0.00366	HCD (High Energy Collision Dissociation)	MS2	0	30.9	96	90.9663	46786	Dg31ZJ_bjhb1_12.raw	F1.12	31.8	36.2	29.3	34.9	28.6	30.5	31.9	29.7	25.3		6.97	3.523e-05	1.657e-08
FALSE	High	Sequest HT (A2)	Unambiguous	[R].qNAVVQGLTEGk.[A]	N-Term(TMT6plex); K12(TMT6plex)	1	1	Q07784	Q07784	0	2	0.7228	0	1	1	851.498	1701.99	1701.99	-0.67	-0.00057	HCD (High Energy Collision Dissociation)	MS2	0	153.1	96	50.4272	25433	Dg31ZJ_bjhb1_7.raw	F1.7	139.1	141.2	141.3	166.7	160.1	151.6	172.5	155.3	150.3		5.05	3.523e-05	4.895e-07
FALSE	High	Sequest HT (A2)	Unambiguous	[R].lIDDMVAQVLk.[S]	N-Term(TMT6plex); K11(TMT6plex)	1	2	A0A1D5P8I7	A0A1D5P8I7; Q5ZL82	0	3	0.6085	0	1	1	568.344	1703.02	1703.02	-0.31	-0.00018	HCD (High Energy Collision Dissociation)	MS2	3.57247	86.8	96	90.977	46792	Dg31ZJ_bjhb1_12.raw	F1.12	79.5	92.8	79.9	92.3	73.9	91.6	100.3	88.4	82.3		3.55	3.523e-05	3.223e-05
FALSE	High	Sequest HT (A2)	Unambiguous	[R].dLEEATLQHEATAAALR.[K]	N-Term(TMT6plex)	8	18	A0A1D5PFB7; F1P3X1; Q8JG72; A0A1D5P603; A0A1D5NYC2; P02565; Q9DGM4; A0A1D5PUR6	A0A1D5PFB7; F1P3X1; A0A1D5NWE9; Q8JG72; A0A1D5P603; A0A1D5NYC2; A0A1D5PXU1; A0A1D5P525; Q9DGM5; P02565; P13538; Q8AY28; Q9PTY2; Q9DGM4; A0A1D5NVW6; R4GIG1; A0A1D5NXZ4; A0A1D5PUR6	0	3	0.7346	0	1	1	690.033	2068.09	2068.09	-0.79	-0.00055	HCD (High Energy Collision Dissociation)	MS2	20.1036	43.4	96	50.3884	25412	Dg31ZJ_bjhb1_7.raw	F1.7	49.3	52.2	38.1	45.6	38.1	43.8	43.8	36.9	42.8		5.84	3.523e-05	1.856e-07
FALSE	High	Sequest HT (A2)	Unambiguous	[K].hNDDEQYAWESSAGGSFTVR.[LT]	N-Term(TMT6plex)	2	11	A0A1L1RND0; A0A1D5PHC5	A0A1L1RND0; A0A1D5PHC5; F1NC33; Q5ZMA5; A0A1D5P5R0; Q04619; Q5ZKZ3; A0A1D5PUL6; Q5ZIC0; P11501; Q2XQE5	0	3	0.895	0	1	1	829.046	2485.12	2485.12	0.13	0.00011	HCD (High Energy Collision Dissociation)	MS2	0	17.6	96	50.2637	25345	Dg31ZJ_bjhb1_7.raw	F1.7	18.2	18.5	19.9	18.1	15.6	17.9	17.8	13.4	18.9		5.81	3.523e-05	3.884e-07
FALSE	High	Sequest HT (A2)	Unambiguous	[R].nPPAVAQPDFSSDEEREPTPIGAR.[G]	N-Term(TMT6plex)	1	6	F1NZS9	Q5ZMN6; A0A1L1RX46; F1NZS9; Q5ZKG7; Q5ZM54; A0A3Q2UJ35	1	3	0.7808	0	1	1	937.138	2809.4	2809.4	1.04	0.00097	HCD (High Energy Collision Dissociation)	MS2	0	45.5	96	50.2353	25329	Dg31ZJ_bjhb1_7.raw	F1.7	65.6	63.6	44.7	40.1	49.9	43.8	42.5	28.6	30.8		6.34	3.523e-05	2.613e-07
FALSE	High	Sequest HT (A2)	Unambiguous	[R].eRPAAIPIEIk.[S]	N-Term(TMT6plex); K11(TMT6plex)	1	3	A0A1D5PD57	Q5ZLR3; F1P1V1; A0A1D5PD57	0	3	0.5811	0	1	1	565.692	1695.06	1695.06	1.87	0.00106	HCD (High Energy Collision Dissociation)	MS2	47.779	81.3	96	50.1982	25309	Dg31ZJ_bjhb1_7.raw	F1.7	95.3	91.4	87.2	74.3	78.5	84.6	75.2	78.9	66.2		4.44	3.523e-05	2.625e-05
FALSE	High	Sequest HT (A2)	Unambiguous	[K].vWGNVVTVEWADPVEEPDPEVMAk.[V]	N-Term(TMT6plex); K24(TMT6plex)	1	3	E1BZR1	E1BZR1; A0A1D5P954; F6SG96	0	3	0.086	0	1	1	1052.21	3154.61	3154.62	-1.51	-0.00159	HCD (High Energy Collision Dissociation)	MS2	28.8923	63.5	96	90.8993	46752	Dg31ZJ_bjhb1_12.raw	F1.12	85.9	77.3	63.2	61.6	50.8	71.7	57.2	51.1	52.6		5.23	3.523e-05	1.669e-07
FALSE	High	Sequest HT (A2)	Unambiguous	[K].lHTLGDNLLDSR.[RM]	N-Term(TMT6plex)	3	7	O57484; A0A1D5PMA9; F1NJ23	A0A1D5P4L2; O57484; E1C700; Q01635; A0A1D5PMA9; F1NJ23; A0A3Q2TWS9	0	3	0.773	0	1	1	528.297	1582.88	1582.88	0.63	0.00033	HCD (High Energy Collision Dissociation)	MS2	1.91521	29.1	74.359	51.1551	25824	Dg31ZJ_bjhb1_7.raw	F1.7	35	31.3	29.3	26.7	34.9	28.3	29.2	22.4	24.7		5.86	3.523e-05	8.906e-06
FALSE	High	Sequest HT (A2)	Unambiguous	[R].eVENVVVTALAGLk.[G]	N-Term(TMT6plex); K14(TMT6plex)	1	2	P11009	P11009; F1NAD3	0	3	0.7506	0	1	1	634.056	1900.15	1900.15	1.19	0.00076	HCD (High Energy Collision Dissociation)	MS2	3.87489	39.7	96	90.8504	46726	Dg31ZJ_bjhb1_12.raw	F1.12	18.3	30.1	28.9	56.9	37.1	48.5	54.3	40.5	42.4		4.53	3.523e-05	6.052e-06
FALSE	High	Sequest HT (A2)	Unambiguous	[K].lQSEELkPEHPGLAcSFNk.[V]	N-Term(TMT6plex); K7(TMT6plex); C15(Carbamidomethyl); K19(TMT6plex)	1	1	R4GIV3	R4GIV3	0	4	0.7388	0	1	1	718.647	2871.57	2871.56	0.44	0.00032	HCD (High Energy Collision Dissociation)	MS2	8.49442	92.7	96	51.198	25847	Dg31ZJ_bjhb1_7.raw	F1.7	79	105.8	82	92.1	98.3	103.6	104	77.4	92.1		5.59	3.523e-05	1.696e-06
FALSE	High	Sequest HT (A2)	Unambiguous	[K].aAENTIVVVAGNk.[V]	N-Term(TMT6plex); K13(TMT6plex)	1	1	P16419	P16419	0	2	0.6679	0	1	1	872.521	1744.04	1744.04	-0.88	-0.00077	HCD (High Energy Collision Dissociation)	MS2	0	218.7	96	52.4965	26539	Dg31ZJ_bjhb1_7.raw	F1.7	213.6	227.8	198.4	219.3	192.2	246.1	253.1	214	203.6		5.33	3.523e-05	7.924e-07
FALSE	High	Sequest HT (A2)	Unambiguous	[K].eVSIFGAASELFTk.[K]	N-Term(TMT6plex); K14(TMT6plex)	1	3	P35915	P35915; F1P1E7; A0A1L1RJ90	0	2	0.5962	0	1	1	979.057	1957.11	1957.1	1.17	0.00115	HCD (High Energy Collision Dissociation)	MS2	94.5501	167	96	90.7086	46652	Dg31ZJ_bjhb1_12.raw	F1.12	193	179.1	172.2	170.5	133.8	191.4	147.8	162.6	152.2		2.65	3.523e-05	8.342e-06
FALSE	High	Sequest HT (A2)	Unambiguous	[K].aAENTIVVVAGNk.[V]	N-Term(TMT6plex); K13(TMT6plex)	1	1	P16419	P16419	0	3	0.6427	0	1	1	582.017	1744.04	1744.04	-0.75	-0.00043	HCD (High Energy Collision Dissociation)	MS2	28.9918	108.7	96	52.4619	26520	Dg31ZJ_bjhb1_7.raw	F1.7	107.7	110.9	107.2	115.6	104.2	111.4	115.4	103.8	101.9		4.31	3.523e-05	1.756e-05
FALSE	High	Sequest HT (A2)	Unambiguous	[R].qAEEAEELSNVNLSk.[F]	N-Term(TMT6plex); K15(TMT6plex)	5	10	A0A1D5P603; A0A1D5NYC2; P02565; Q9DGM4; A0A1D5PUR6	A0A1D5P603; A0A1D5NYC2; A0A1D5P525; P02565; P13538; Q8AY28; Q9PTY2; Q9DGM4; R4GIG1; A0A1D5PUR6	0	2	0.7858	0	1	1	1060.07	2119.13	2119.13	-1.01	-0.00107	HCD (High Energy Collision Dissociation)	MS2	0	89.7	96	52.3992	26487	Dg31ZJ_bjhb1_7.raw	F1.7	86.5	94	75.8	87.2	97.5	95.7	91.9	87.4	91		6.35	3.523e-05	1.148e-08
FALSE	High	Sequest HT (A2)	Unambiguous	[R].qAEEAEELSNVNLSk.[F]	N-Term(TMT6plex); K15(TMT6plex)	5	10	A0A1D5P603; A0A1D5NYC2; P02565; Q9DGM4; A0A1D5PUR6	A0A1D5P603; A0A1D5NYC2; A0A1D5P525; P02565; P13538; Q8AY28; Q9PTY2; Q9DGM4; R4GIG1; A0A1D5PUR6	0	2	0.7823	0	1	1	1060.07	2119.13	2119.13	-1.01	-0.00107	HCD (High Energy Collision Dissociation)	MS2	0	89.7	96	52.3881	26481	Dg31ZJ_bjhb1_7.raw	F1.7	86.5	94	75.8	87.2	97.5	95.7	91.9	87.4	91		6.43	3.523e-05	1.526e-08
FALSE	High	Sequest HT (A2)	Unambiguous	[R].aEGSDVANAVLDGADcIMLSGETAk.[G]	N-Term(TMT6plex); C16(Carbamidomethyl); K25(TMT6plex)	2	3	F1NW43; A0A1D5P9V0	F1NW43; A0A1D5P9V0; P00548	0	3	0.8256	0	1	1	984.828	2952.47	2952.47	-0.1	-0.0001	HCD (High Energy Collision Dissociation)	MS2	16.6145	78.2	84.023	90.7655	46681	Dg31ZJ_bjhb1_12.raw	F1.12	72.7	73	68	87	74.3	96.6	86.4	71.7	73.9		7.97	3.523e-05	4.196e-10
FALSE	High	Sequest HT (A2)	Unambiguous	[R].aDFDDSATYSAVATNIHGQASTNcAVVVR.[R]	N-Term(TMT6plex); C24(Carbamidomethyl)	1	3	F1NNW0	Q02173; A0A1D5PKV3; F1NNW0	0	4	0.7874	0	1	1	818.148	3269.57	3269.57	0.63	0.00052	HCD (High Energy Collision Dissociation)	MS2	42.2936	32.7	96	65.9585	34693	Dg31ZJ_bjhb1_15.raw	F1.15	27.5	39.7	26.6	31.9	34.1	34.1	41.3	29.1	30.4		6.68	3.523e-05	3.145e-08
FALSE	High	Sequest HT (A2)	Unambiguous	[K].sGDLAVTVTAPTGSk.[Q]	N-Term(TMT6plex); K15(TMT6plex)	1	2	F1NK40	F1NK40; H1AC38	0	3	0.7765	0	1	1	621.36	1862.07	1862.06	1.55	0.00096	HCD (High Energy Collision Dissociation)	MS2	69.0392	78.3	96	52.2679	26417	Dg31ZJ_bjhb1_7.raw	F1.7	211.7	111	85.6	45.2	64.7	49	48.7	40.5	48.6		5.28	3.523e-05	1.542e-05
FALSE	High	Sequest HT (A2)	Unambiguous	[R].qAEEAEELSNVNLSk.[F]	N-Term(TMT6plex); K15(TMT6plex)	5	10	A0A1D5P603; A0A1D5NYC2; P02565; Q9DGM4; A0A1D5PUR6	A0A1D5P603; A0A1D5NYC2; A0A1D5P525; P02565; P13538; Q8AY28; Q9PTY2; Q9DGM4; R4GIG1; A0A1D5PUR6	0	3	0.7051	0	1	1	707.046	2119.12	2119.13	-1.96	-0.00139	HCD (High Energy Collision Dissociation)	MS2	73.6367	88.3	96	52.2661	26416	Dg31ZJ_bjhb1_7.raw	F1.7	130.2	92.1	72.7	84.4	82	89.7	91	73.5	79.5		4.95	3.523e-05	3.88e-06
FALSE	High	Sequest HT (A2)	Unambiguous	[K].sPAMAEFSSQIR.[S]	N-Term(TMT6plex)	1	2	E1BVC2	A0A1D5P2A5; E1BVC2	0	2	0.7709	0	1	1	776.901	1552.79	1552.8	-2.77	-0.00215	HCD (High Energy Collision Dissociation)	MS2	0	101.8	96	52.2624	26414	Dg31ZJ_bjhb1_7.raw	F1.7	103.1	115	103.7	96	92	100.2	107.1	107	92.3		4.54	3.523e-05	4.063e-05
FALSE	High	Sequest HT (A2)	Unambiguous	[K].iAQDLEMYGVNYFNIk.[N]	N-Term(TMT6plex); K16(TMT6plex)	1	1	A0A1D5NYK7	A0A1D5NYK7	0	3	0.7947	0	1	1	792.762	2376.27	2376.27	1.24	0.00098	HCD (High Energy Collision Dissociation)	MS2	6.77889	87.8	96	90.7709	46684	Dg31ZJ_bjhb1_12.raw	F1.12	223.4	154.3	88.2	61.5	57.7	53.6	52.9	43.1	55.1		5.31	3.523e-05	8.174e-07
FALSE	High	Sequest HT (A2)	Unambiguous	[K].iAAANVVGIGHPSDPSEHFk.[C]	N-Term(TMT6plex); K20(TMT6plex)	1	3	F1NNW0	Q02173; A0A1D5PKV3; F1NNW0	0	5	0.6376	0	1	1	501.677	2504.35	2504.37	-4.78	-0.00239	HCD (High Energy Collision Dissociation)	MS2	13.4495	29.6	96	52.164	26362	Dg31ZJ_bjhb1_7.raw	F1.7	31.3	30.8	28.5	31.9	39.7	27.2	31.3	21.2	24.3		5.16	3.523e-05	1.38e-05
FALSE	High	Sequest HT (A2)	Unambiguous	[K].iAAANVVGIGHPSDPSEHFk.[C]	N-Term(TMT6plex); K20(TMT6plex)	1	3	F1NNW0	Q02173; A0A1D5PKV3; F1NNW0	0	4	0.8156	0	1	1	626.846	2504.36	2504.37	-0.86	-0.00054	HCD (High Energy Collision Dissociation)	MS2	14.3389	153.7	96	52.1013	26329	Dg31ZJ_bjhb1_7.raw	F1.7	149.3	152.7	149.6	160.1	164.1	158.5	161.6	144.2	142.8		6.29	3.523e-05	1.373e-08
FALSE	High	Sequest HT (A2)	Unambiguous	[K].eAYMGNVLQAGQGQAPAR.[Q]	N-Term(TMT6plex)	1	1	E1C0Q5	E1C0Q5	0	3	0.7252	0	1	1	697.359	2090.06	2090.07	-0.56	-0.00039	HCD (High Energy Collision Dissociation)	MS2	36.0484	46.5	96	52.0799	26318	Dg31ZJ_bjhb1_7.raw	F1.7	47.6	47.1	42.3	35.9	50.2	40.6	63.5	37.3	53.8		6.04	3.523e-05	5.627e-06
FALSE	High	Sequest HT (A2)	Unambiguous	[K].aVQQAEQLNNELATER.[A]	N-Term(TMT6plex)	1	2	A0A1D5P287	A0A1D5P287; P10587	0	3	0.6719	0	1	1	681.694	2043.07	2043.07	0.97	0.00066	HCD (High Energy Collision Dissociation)	MS2	78.7549	69.4	96	52.0543	26305	Dg31ZJ_bjhb1_7.raw	F1.7	89.2	120.8	75.4	66.8	53.3	45.2	60.9	50.8	62		5.09	3.523e-05	1.543e-05
FALSE	High	Sequest HT (A2)	Unambiguous	[K].lkEQADEVNSIVLSATAILAEPQk.[I]	N-Term(TMT6plex); K2(TMT6plex); K24(TMT6plex)	1	1	F1NSZ5	F1NSZ5	1	4	0.6534	0	1	1	814.478	3254.89	3254.88	2.33	0.0019	HCD (High Energy Collision Dissociation)	MS2	7.20855	45	96	90.7728	46685	Dg31ZJ_bjhb1_12.raw	F1.12	54.1	55.9	46.6	42.8	49.8	44.8	43.8	28.3	38.7		5.8	3.523e-05	1.713e-07
FALSE	High	Sequest HT (A2)	Unambiguous	[K].lSILYPATTGR.[N]	N-Term(TMT6plex)	1	2	F1NBV0	F1NBV0; Q5ZJF4	0	2	0.5462	0	1	1	710.922	1420.84	1420.84	0.45	0.00032	HCD (High Energy Collision Dissociation)	MS2	10.8406	153.2	21.861	65.981	34705	Dg31ZJ_bjhb1_15.raw	F1.15	167.2	185.8	134.2	150.1	152.5	160.7	153	135.8	139.5		3.57	3.523e-05	1.877e-05
FALSE	High	Sequest HT (A2)	Unambiguous	[R].tSVELFYLHAPDHGTPVEETLR.[A]	N-Term(TMT6plex)	1	1	F1P331	F1P331	0	4	0.7386	0	1	1	685.858	2740.41	2740.41	-1.15	-0.00079	HCD (High Energy Collision Dissociation)	MS2	28.2349	52.9	35.135	65.9897	34710	Dg31ZJ_bjhb1_15.raw	F1.15	42.9	54.7	40.8	65	54.9	58.4	58.7	46.3	54		5.05	3.523e-05	6.477e-08
FALSE	High	Sequest HT (A2)	Unambiguous	[K].iYVDDGLISLLVk.[E]	N-Term(TMT6plex); K13(TMT6plex)	2	3	F1NW43; A0A1D5P9V0	F1NW43; A0A1D5P9V0; P00548	0	2	0.5897	0	1	1	953.588	1906.17	1906.17	1.55	0.00147	HCD (High Energy Collision Dissociation)	MS2	0	34.4	96	90.8448	46723	Dg31ZJ_bjhb1_12.raw	F1.12	38.9	35.1	31.6	31.5	30.2	34.4	38.2	36.4	33.7		3.9	3.523e-05	3.262e-07
FALSE	High	Sequest HT (A2)	Unambiguous	[R].nAAWHkPGWDELVYYTVPLIQEMESR.[I]	N-Term(TMT6plex); K6(TMT6plex)	1	2	Q5ZJ12	Q5ZJ12; F1NZ68	0	5	0.6947	0	1	1	718.977	3590.85	3590.85	0.85	0.00061	HCD (High Energy Collision Dissociation)	MS2	80.7043	10.1	96	90.8366	46719	Dg31ZJ_bjhb1_12.raw	F1.12	12.3	12	7.7	10.2	8.7	13.2	9.6	9.6	7.9		4.16	3.523e-05	3.143e-06
FALSE	High	Sequest HT (A2)	Unambiguous	[R].lQLLEEEHDVER.[R]	N-Term(TMT6plex)	1	1	A0A3Q2U643	A0A3Q2U643	0	3	0.809	0	1	1	580.31	1738.92	1738.92	-0.21	-0.00012	HCD (High Energy Collision Dissociation)	MS2	2.02464	38.3	42.62	51.3112	25907	Dg31ZJ_bjhb1_7.raw	F1.7	39.2	48.4	36.4	39.1	40.5	44.2	34.2	29.6	32.7		5.97	3.523e-05	1.742e-06
FALSE	High	Sequest HT (A2)	Unambiguous	[K].sDQINGVMVLTLLDk.[I]	N-Term(TMT6plex); K15(TMT6plex)	2	3	Q90885; Q90899	Q90885; Q90899; Q90838	0	3	0.7196	0	1	1	702.073	2104.21	2104.21	-1.53	-0.00107	HCD (High Energy Collision Dissociation)	MS2	25.2341	72.2	96	90.8161	46708	Dg31ZJ_bjhb1_12.raw	F1.12	91	94.1	72.8	74.4	71.3	72.2	66.4	53.4	54.6		4.6	3.523e-05	1.104e-05
FALSE	High	Sequest HT (A2)	Unambiguous	[K].fMQDPMEIFVDDETk.[L]	N-Term(TMT6plex); K15(TMT6plex)	1	1	Q5ZHZ0	Q5ZHZ0	0	3	0.8273	0	1	1	768.382	2303.13	2303.13	-0.53	-0.00041	HCD (High Energy Collision Dissociation)	MS2	3.87704	101.3	96	90.8088	46704	Dg31ZJ_bjhb1_12.raw	F1.12	190.4	155.8	119.1	91.8	70	79.4	70.6	63.5	70.7		4.98	3.523e-05	1.143e-05
FALSE	High	Sequest HT (A2)	Unambiguous	[K].nSLESYTYNMk.[QH]	N-Term(TMT6plex); K11(TMT6plex)	1	12	Q7SX63	M4MA71; M4MBM4; Q7SX63; A0A5H3A847; B6EAX2; D6PVB7; B3VHV2; M4MA50; A0A5H3A935; P08106; A0A5H3A8X6; A0A5A4W3K3	0	2	0.8044	0	1	1	904.464	1807.92	1807.93	-5.53	-0.005	HCD (High Energy Collision Dissociation)	MS2	0	115.9	96	54.6584	27657	Dg31ZJ_bjhb1_7.raw	F1.7	106.4	125	100.7	118.9	118.2	167.5	121.7	89.3	95.5		5.42	3.523e-05	1.608e-05
FALSE	High	Sequest HT (A2)	Unambiguous	[K].hNDDEQYAWESSAGGSFTVR.[LT]	N-Term(TMT6plex)	2	11	A0A1L1RND0; A0A1D5PHC5	A0A1L1RND0; A0A1D5PHC5; F1NC33; Q5ZMA5; A0A1D5P5R0; Q04619; Q5ZKZ3; A0A1D5PUL6; Q5ZIC0; P11501; Q2XQE5	0	3	0.8501	0	1	1	829.046	2485.12	2485.12	0.86	0.00071	HCD (High Energy Collision Dissociation)	MS2	22.7655	73.6	96	51.443	25977	Dg31ZJ_bjhb1_7.raw	F1.7	71.9	81.4	73.2	73.3	61.1	79.4	88.6	70.4	62.7		5.47	3.523e-05	3.894e-07
FALSE	High	Sequest HT (A2)	Unambiguous	[R].qHMENEMAHYAcDcWDAESk.[T]	N-Term(TMT6plex); C12(Carbamidomethyl); C14(Carbamidomethyl); K20(TMT6plex)	1	2	Q5ZHR4	A0A1L1RX59; Q5ZHR4	0	4	0.913	0	1	1	743.322	2970.27	2970.27	-0.97	-0.00072	HCD (High Energy Collision Dissociation)	MS2	37.5816	68.7	96	51.6323	26080	Dg31ZJ_bjhb1_7.raw	F1.7	85.9	83.1	68.8	64.6	65.5	68.9	66	53.4	61.7		5.4	3.523e-05	2.411e-07
FALSE	High	Sequest HT (A2)	Unambiguous	[K].lSLcGEESFGTGSDHIR.[E]	N-Term(TMT6plex); C4(Carbamidomethyl)	1	2	F1NN63	F1NN63; Q2UZR2	0	3	0.8377	0	1	1	698.675	2094.01	2094.01	-0.25	-0.00017	HCD (High Energy Collision Dissociation)	MS2	0	41.9	96	51.7283	26131	Dg31ZJ_bjhb1_7.raw	F1.7	33.7	44.9	45.1	39.4	51.3	48.4	44.8	38.5	30.6		6.9	3.523e-05	6.926e-10
FALSE	High	Sequest HT (A2)	Unambiguous	[K].imTNGGESEAELSVEEk.[Q]	N-Term(TMT6plex); M2(Oxidation); K17(TMT6plex)	1	1	P16419	P16419	0	3	0.768	0	1	1	766.39	2297.16	2297.16	-0.91	-0.00069	HCD (High Energy Collision Dissociation)	MS2	70.6238	75.1	96	51.7424	26139	Dg31ZJ_bjhb1_7.raw	F1.7	81.6	72.6	72.4	77.5	68.8	82.3	81.6	68.2	70.8		5.43	3.523e-05	7.871e-07
FALSE	High	Sequest HT (A2)	Unambiguous	[R].aEELIENEEPVVLTDTNLVYPALk.[W]	N-Term(TMT6plex); K24(TMT6plex)	1	1	F1N863	F1N863	0	3	0.8435	0	1	1	1053.25	3157.74	3157.73	2.34	0.00246	HCD (High Energy Collision Dissociation)	MS2	0	48.5	96	90.7747	46686	Dg31ZJ_bjhb1_12.raw	F1.12	46.8	52.2	46.6	50.7	49.8	55.8	43	44.9	47.1		7.54	3.523e-05	4.43e-09
FALSE	High	Sequest HT (A2)	Unambiguous	[K].fYHAGLEQTDFk.[N]	N-Term(TMT6plex); K12(TMT6plex)	1	2	F1P1L8	F1P1L8; Q5ZLB6	0	3	0.7904	0	1	1	638.677	1914.02	1914.02	0.76	0.00048	HCD (High Energy Collision Dissociation)	MS2	41.9947	97.7	96	51.8961	26220	Dg31ZJ_bjhb1_7.raw	F1.7	125.7	107.2	96.3	95.5	84.8	97	101.4	81.7	89.6		6.06	3.523e-05	3.036e-05
FALSE	High	Sequest HT (A2)	Unambiguous	[K].iEQFVYASPHDNk.[S]	N-Term(TMT6plex); K13(TMT6plex)	2	3	Q5ZM75; R4GJ59	A0A1L1RK51; Q5ZM75; R4GJ59	0	3	0.7531	0	1	1	669.361	2006.07	2006.07	-2.93	-0.00196	HCD (High Energy Collision Dissociation)	MS2	48.1168	89	93.162	51.9272	26237	Dg31ZJ_bjhb1_7.raw	F1.7	96.5	99.2	82.3	93	81.8	88.6	96.9	81.2	81.5		4.9	3.523e-05	2.588e-05
FALSE	High	Sequest HT (A2)	Unambiguous	[K].yFQPPGEDLEHEDk.[Q]	N-Term(TMT6plex); K14(TMT6plex)	1	2	A0A1D5PCL0	A0A1D5PCL0; Q90985	0	3	0.754	0	1	1	721.366	2162.08	2162.08	1.3	0.00093	HCD (High Energy Collision Dissociation)	MS2	59.9168	174.2	96	51.6074	26066	Dg31ZJ_bjhb1_7.raw	F1.7	209	219.8	200.5	169	123.2	142.8	163.6	175.3	164.5		5.65	3.523e-05	4.652e-07
FALSE	High	Sequest HT (A2)	Unambiguous	[K].vVLEVSHDLQk.[H]	N-Term(TMT6plex); K11(TMT6plex)	1	1	P13731	P13731	0	3	0.7062	0	1	1	575.681	1725.03	1725.03	-1.99	-0.00115	HCD (High Energy Collision Dissociation)	MS2	44.6041	83.5	96	54.6776	27667	Dg31ZJ_bjhb1_7.raw	F1.7	224.5	132.8	92.3	53.2	52.9	59.4	51.5	39.4	45.7		4.97	3.523e-05	5.626e-06
FALSE	High	Sequest HT (A2)	Unambiguous	[K].vSEFDAVIFPGGFGVAk.[N]	N-Term(TMT6plex); K17(TMT6plex)	1	2	A0A1D5P5M6	E1BQD1; A0A1D5P5M6	0	3	0.8258	0	1	1	733.414	2198.23	2198.23	0.45	0.00033	HCD (High Energy Collision Dissociation)	MS2	2.18274	79.6	20.913	90.2921	46434	Dg31ZJ_bjhb1_12.raw	F1.12	88.3	90.5	85.1	82.1	76.3	75.9	82.5	64.8	70.7		4.88	3.523e-05	2.534e-05
FALSE	High	Sequest HT (A2)	Unambiguous	[R].aPVYAVEEALALGAQLPAVHR.[L]	N-Term(TMT6plex)	1	4	F1NVA3	F1NVA3; A0A3Q3AKM4; A0A3Q2UB32; Q5ZLQ1	0	4	0.7237	0	1	1	601.842	2404.35	2404.36	-3.9	-0.00235	HCD (High Energy Collision Dissociation)	MS2	42.108	15.2	96	90.2886	46432	Dg31ZJ_bjhb1_12.raw	F1.12	14.3	15.4	16.6	18.5	12.7	16	16.8	14.3	12.2		6.84	3.523e-05	1.858e-07
FALSE	High	Sequest HT (A2)	Unambiguous	[R].fVPQEMGVHTVDVk.[Y]	N-Term(TMT6plex); K14(TMT6plex)	2	4	A0A1D5PXM1; F1N8D4	A0A1D5PXM1; F1N8D4; A0A3Q2U9M2; A0A1D5NYG3	0	3	0.7113	0	1	1	682.047	2044.13	2044.13	-2.18	-0.00149	HCD (High Energy Collision Dissociation)	MS2	90.1033	119.3	96	58.3773	29648	Dg31ZJ_bjhb1_7.raw	F1.7	242.3	166.1	115.4	83.9	101.8	104.4	96.9	85	77.6		5.3	3.523e-05	2.776e-05
FALSE	High	Sequest HT (A2)	Unambiguous	[R].gVYTGLSAGLLR.[Q]	N-Term(TMT6plex)	1	1	A0A1D5PNK3	A0A1D5PNK3	0	2	0.6801	0	1	1	718.427	1435.85	1435.85	-0.86	-0.00062	HCD (High Energy Collision Dissociation)	MS2	0	256.9	64.047	65.6259	34515	Dg31ZJ_bjhb1_15.raw	F1.15	267.4	335.2	266.9	230.6	213.7	257.6	277.9	232.7	230.5		4.22	3.523e-05	2.747e-06
FALSE	High	Sequest HT (A2)	Unambiguous	[K].lASLTPGFSGADIANVcNEAALIAAR.[H]	N-Term(TMT6plex); C17(Carbamidomethyl)	1	1	E1BZ74	E1BZ74	0	3	0.7804	0	1	1	944.506	2831.5	2831.49	4.11	0.00388	HCD (High Energy Collision Dissociation)	MS2	4.88205	17.3	96	89.8619	46206	Dg31ZJ_bjhb1_12.raw	F1.12	13.1	19.3	16.7	16.1	16.8	18.2	20.4	16.9	18.4		7.65	3.523e-05	1.068e-08
FALSE	High	Sequest HT (A2)	Unambiguous	[R].iLGADTSAELEETGR.[V]	N-Term(TMT6plex)	2	6	A0A1D5PJG9; A0A1D5PN54	A0A1D5PJG9; A0A1L1RZJ6; Q8UVX3; A0A1D5P3S4; A0A1L1RY35; A0A1D5PN54	0	2	0.774	0	1	1	895.97	1790.93	1790.93	-0.36	-0.00032	HCD (High Energy Collision Dissociation)	MS2	8.89788	123.6	41.792	58.262	29586	Dg31ZJ_bjhb1_7.raw	F1.7	137.2	144.7	127.9	120	96.4	121.4	127.1	116.6	120.8		4.69	3.523e-05	7.347e-08
FALSE	High	Sequest HT (A2)	Unambiguous	[K].hAVSDPAILDSLDLTEEERR.[V]	N-Term(TMT6plex)	1	1	Q5ZLX2	Q5ZLX2	1	4	0.7774	0	1	1	624.578	2495.29	2495.29	-2.08	-0.0013	HCD (High Energy Collision Dissociation)	MS2	4.377	29.5	65.943	58.241	29575	Dg31ZJ_bjhb1_7.raw	F1.7	30.3	39	26.4	24.2	27.8	30.5	34.3	24.8	28.3		6.65	3.523e-05	2.515e-08
FALSE	High	Sequest HT (A2)	Unambiguous	[K].lAHDSIMDLENDk.[Q]	N-Term(TMT6plex); K13(TMT6plex)	5	9	F1P3X1; A0A1D5P603; A0A1D5NYC2; Q9DGM4; A0A1D5PUR6	F1P3X1; A0A1D5P603; A0A1D5NYC2; A0A1D5P525; P13538; Q8AY28; Q9PTY2; Q9DGM4; A0A1D5PUR6	0	3	0.7842	0	1	1	653.68	1959.02	1959.03	-0.68	-0.00044	HCD (High Energy Collision Dissociation)	MS2	0	76.5	96	58.2278	29568	Dg31ZJ_bjhb1_7.raw	F1.7	71.1	77.7	86.4	85.5	90.1	62.2	74.5	73.1	68.1		5.19	3.523e-05	1.248e-05
FALSE	High	Sequest HT (A2)	Unambiguous	[K].vANPVVEMDGDEMTR.[I]	N-Term(TMT6plex)	1	2	A0A1D5P8I7	A0A1D5P8I7; Q5ZL82	0	2	0.8239	0	1	1	946.457	1891.91	1891.91	-1.59	-0.0015	HCD (High Energy Collision Dissociation)	MS2	0	80.6	96	58.1906	29548	Dg31ZJ_bjhb1_7.raw	F1.7	77.8	95	72.4	80.5	75.6	92.1	88.4	73.2	70.4		4.94	3.523e-05	5.601e-09
FALSE	High	Sequest HT (A2)	Unambiguous	[K].mVPLQVQQSVSVYNQR.[K]	N-Term(TMT6plex)	1	2	Q5ZJ70	A0A1D5PLK6; Q5ZJ70	0	3	0.7606	0	1	1	702.383	2105.14	2105.14	-1.14	-0.0008	HCD (High Energy Collision Dissociation)	MS2	0	30.5	96	65.6345	34520	Dg31ZJ_bjhb1_15.raw	F1.15	36.4	32.5	25.8	38.5	25.9	32.5	32.7	28.5	22		5.68	3.523e-05	1.997e-05
FALSE	High	Sequest HT (A2)	Unambiguous	[K].gNNVSLDAIPITR.[A]	N-Term(TMT6plex)	1	1	A0A3Q2UHZ2	A0A3Q2UHZ2	0	2	0.5971	0	1	1	799.956	1598.9	1598.91	-0.86	-0.00069	HCD (High Energy Collision Dissociation)	MS2	52.2682	102.9	28.019	58.0752	29486	Dg31ZJ_bjhb1_7.raw	F1.7	89.7	104.6	98.9	96	178.1	97	92.3	86.8	83.1		2.78	3.523e-05	1.142e-05
FALSE	High	Sequest HT (A2)	Unambiguous	[K].sSLGYEITFSLLNPDPk.[S]	N-Term(TMT6plex); K17(TMT6plex)	1	1	F1NSL8	F1NSL8	0	3	0.6811	0	1	1	780.429	2339.27	2339.29	-7.34	-0.00573	HCD (High Energy Collision Dissociation)	MS2	9.34567	20.3	96	89.8675	46209	Dg31ZJ_bjhb1_12.raw	F1.12	33.3	30.2	21.5	17.5	16.7	18.1	17.4	15.4	12.8		3.23	3.523e-05	1.805e-05
FALSE	High	Sequest HT (A2)	Unambiguous	[K].eGIMHGETISFYck.[N]	N-Term(TMT6plex); C13(Carbamidomethyl); K14(TMT6plex)	1	1	A0A1D5PNU2	A0A1D5PNU2	0	3	0.7333	0	1	1	710.698	2130.08	2130.08	1.49	0.00106	HCD (High Energy Collision Dissociation)	MS2	0	72.4	96	58.0333	29464	Dg31ZJ_bjhb1_7.raw	F1.7	117.7	95.6	78.5	55.7	72.2	67.1	62.6	43.8	58		4.8	3.523e-05	4.534e-06
FALSE	High	Sequest HT (A2)	Unambiguous	[K].gNNVSLDAIPITR.[A]	N-Term(TMT6plex)	1	1	A0A3Q2UHZ2	A0A3Q2UHZ2	0	2	0.6297	0	1	1	799.956	1598.91	1598.91	-0.39	-0.00031	HCD (High Energy Collision Dissociation)	MS2	5.17384	89.8	13.183	58.0313	29463	Dg31ZJ_bjhb1_7.raw	F1.7	82	84.8	83.4	97.8	108.9	93.7	88.5	83.6	85.2		3.97	3.523e-05	3.299e-07
FALSE	High	Sequest HT (A2)	Unambiguous	[R].hAIATAQSGTPGPVFVELPIDVLYPFHVVEk.[E]	N-Term(TMT6plex); K31(TMT6plex)	1	2	A0A3Q3AXS8	A0A3Q3AXS8; A0A3Q3AMU6	0	5	0.6856	0	1	1	758.825	3790.1	3790.1	-0.68	-0.00051	HCD (High Energy Collision Dissociation)	MS2	74.7192	7.3	96	89.8731	46212	Dg31ZJ_bjhb1_12.raw	F1.12	9.7	8.3	8.4	6.7	6.5	6.2	7.2	5.4	6.9		6.52	3.523e-05	9.348e-09
FALSE	High	Sequest HT (A2)	Unambiguous	[R].iLGADTSAELEETGR.[V]	N-Term(TMT6plex)	2	6	A0A1D5PJG9; A0A1D5PN54	A0A1D5PJG9; A0A1L1RZJ6; Q8UVX3; A0A1D5P3S4; A0A1L1RY35; A0A1D5PN54	0	2	0.8176	0	1	1	895.97	1790.93	1790.93	-0.2	-0.00018	HCD (High Energy Collision Dissociation)	MS2	3.37906	176	5.763	57.9378	29412	Dg31ZJ_bjhb1_7.raw	F1.7	194.7	238.8	162.4	173.2	143.4	176.8	178.3	161.5	155.3		5.1	3.523e-05	2.081e-06
FALSE	High	Sequest HT (A2)	Unambiguous	[R].kLVIIEGDLER.[AT]	N-Term(TMT6plex); K1(TMT6plex)	6	18	Q8AWI4; A0A1D5P342; A0A1L1RVU7; Q90740; Q5ZLJ7; A0A1L1RU52	Q8AWI4; A0A1D5P342; A0A1L1RVU7; Q90740; Q91005; A0A1D5P2B9; Q5ZLJ7; Q90739; H9L3K0; A0A1D5PSX3; A0A452J839; A0A1L1RJZ6; A0A1L1RU52; P04268; Q91968; A0A1D5P9B0; A0A1D5PV56; H9L074	1	3	0.2967	0	1	1	581.699	1743.08	1743.08	2.03	0.00118	HCD (High Energy Collision Dissociation)	MS2	3.24467	87.7	0.365	58.3834	29651	Dg31ZJ_bjhb1_7.raw	F1.7	75.6	90.4	71.5	85.8	93	104.9	93.9	89.9	84.6		4.28	3.523e-05	3.756e-05
FALSE	High	Sequest HT (A2)	Unambiguous	[R].kLVIIEGDLER.[AT]	N-Term(TMT6plex); K1(TMT6plex)	6	18	Q8AWI4; A0A1D5P342; A0A1L1RVU7; Q90740; Q5ZLJ7; A0A1L1RU52	Q8AWI4; A0A1D5P342; A0A1L1RVU7; Q90740; Q91005; A0A1D5P2B9; Q5ZLJ7; Q90739; H9L3K0; A0A1D5PSX3; A0A452J839; A0A1L1RJZ6; A0A1L1RU52; P04268; Q91968; A0A1D5P9B0; A0A1D5PV56; H9L074	1	2	0.3392	0	1	1	872.042	1743.08	1743.08	-0.28	-0.00024	HCD (High Energy Collision Dissociation)	MS2	0	150.1	96	57.9306	29408	Dg31ZJ_bjhb1_7.raw	F1.7	133.6	158.3	132.7	138.7	163.8	164.6	174	138.3	146.9		3.98	3.523e-05	8.434e-06
FALSE	High	Sequest HT (A2)	Unambiguous	[R].iLGADTSAELEETGR.[V]	N-Term(TMT6plex)	2	6	A0A1D5PJG9; A0A1D5PN54	A0A1D5PJG9; A0A1L1RZJ6; Q8UVX3; A0A1D5P3S4; A0A1L1RY35; A0A1D5PN54	0	3	0.7809	0	1	1	597.65	1790.93	1790.93	0.38	0.00022	HCD (High Energy Collision Dissociation)	MS2	6.98891	19.3	6.631	57.9075	29396	Dg31ZJ_bjhb1_7.raw	F1.7	18	31.1	18.7	20.2	15.8	19.9	17.8	15.9	16		5.98	3.523e-05	3.819e-05
FALSE	High	Sequest HT (A2)	Unambiguous	[R].hPHDIIDDINSGAIEcPAS.[-]	N-Term(TMT6plex); C16(Carbamidomethyl)	1	1	E1BTG1	E1BTG1	0	3	0.818	0	1	1	764.036	2290.09	2290.1	-1.52	-0.00116	HCD (High Energy Collision Dissociation)	MS2	0	77.8	96	57.8685	29375	Dg31ZJ_bjhb1_7.raw	F1.7	84.7	75.3	79.7	89.2	80.4	81.8	81.4	65.2	62.5		4.67	3.523e-05	2.334e-07
FALSE	High	Sequest HT (A2)	Unambiguous	[R].kLVIIEGDLER.[AT]	N-Term(TMT6plex); K1(TMT6plex)	6	18	Q8AWI4; A0A1D5P342; A0A1L1RVU7; Q90740; Q5ZLJ7; A0A1L1RU52	Q8AWI4; A0A1D5P342; A0A1L1RVU7; Q90740; Q91005; A0A1D5P2B9; Q5ZLJ7; Q90739; H9L3K0; A0A1D5PSX3; A0A452J839; A0A1L1RJZ6; A0A1L1RU52; P04268; Q91968; A0A1D5P9B0; A0A1D5PV56; H9L074	1	3	0.2572	0	1	1	581.695	1743.07	1743.08	-3.6	-0.00209	HCD (High Energy Collision Dissociation)	MS2	22.7294	204.6	96	57.8558	29368	Dg31ZJ_bjhb1_7.raw	F1.7	197.5	212.7	189.9	196.8	219.2	230.5	231.4	173.1	190		4.51	3.523e-05	1.898e-05
FALSE	High	Sequest HT (A2)	Unambiguous	[R].aSLLQNESTNEQLQIHYk.[V]	N-Term(TMT6plex); K18(TMT6plex)	1	1	Q5ZJV0	Q5ZJV0	0	3	0.81	0	1	1	858.804	2574.4	2574.39	2.36	0.00202	HCD (High Energy Collision Dissociation)	MS2	0	66.7	96	57.7935	29335	Dg31ZJ_bjhb1_7.raw	F1.7	62.3	65	58.8	69.7	64.5	71.5	77.1	64.7	66.8		5.21	3.523e-05	1.08e-10
FALSE	High	Sequest HT (A2)	Unambiguous	[K].kFPLcDGSHTQHNDETGDNVGPLIIk.[R]	N-Term(TMT6plex); K1(TMT6plex); C5(Carbamidomethyl); K26(TMT6plex)	1	1	F1NG44	F1NG44	1	5	0.7697	0	1	1	716.781	3579.87	3579.88	-2.33	-0.00167	HCD (High Energy Collision Dissociation)	MS2	57.926	61.9	44.68	57.7808	29328	Dg31ZJ_bjhb1_7.raw	F1.7	52.9	84.8	51.5	69.3	56.6	70.9	65.3	54.7	51.2		5.47	3.523e-05	1.598e-06
FALSE	High	Sequest HT (A2)	Unambiguous	[R].iLGADTSAELEETGR.[V]	N-Term(TMT6plex)	2	6	A0A1D5PJG9; A0A1D5PN54	A0A1D5PJG9; A0A1L1RZJ6; Q8UVX3; A0A1D5P3S4; A0A1L1RY35; A0A1D5PN54	0	2	0.83	0	1	1	895.97	1790.93	1790.93	0.02	2e-05	HCD (High Energy Collision Dissociation)	MS2	0	164.5	82.076	57.7392	29305	Dg31ZJ_bjhb1_7.raw	F1.7	187.5	213.5	170.4	162.9	126	164.2	165.6	145.6	145		5	3.523e-05	7.459e-09
FALSE	High	Sequest HT (A2)	Unambiguous	[R].iLGADTSAELEETGR.[V]	N-Term(TMT6plex)	2	6	A0A1D5PJG9; A0A1D5PN54	A0A1D5PJG9; A0A1L1RZJ6; Q8UVX3; A0A1D5P3S4; A0A1L1RY35; A0A1D5PN54	0	3	0.6917	0	1	1	597.65	1790.94	1790.93	1.82	0.00109	HCD (High Energy Collision Dissociation)	MS2	15.0232	48.5	96	57.7204	29295	Dg31ZJ_bjhb1_7.raw	F1.7	46	60.1	40.8	51.4	38.7	53.3	53.8	48.6	43.6		6.13	3.523e-05	2.579e-06
FALSE	High	Sequest HT (A2)	Unambiguous	[R].gHEGIMYFVEk.[C]	N-Term(TMT6plex); K11(TMT6plex)	1	3	F1N9Z6	A0A1D5PSF9; F1N9Z6; Q90724	0	2	0.6268	0	1	1	884.478	1767.95	1767.95	-1.4	-0.00123	HCD (High Energy Collision Dissociation)	MS2	0	141.7	96	57.7151	29292	Dg31ZJ_bjhb1_7.raw	F1.7	95.3	110.2	103.7	125.6	118	122.2	209.6	172.9	217.9		4.18	3.523e-05	1.253e-05
FALSE	High	Sequest HT (A2)	Unambiguous	[K].hHDAGTAFIQTQQLHAAMADTFLEHMcR.[L]	N-Term(TMT6plex); C27(Carbamidomethyl)	2	3	F1NW43; A0A1D5P9V0	F1NW43; A0A1D5P9V0; P00548	0	5	0.7834	0	1	1	694.136	3466.65	3466.64	3.28	0.00228	HCD (High Energy Collision Dissociation)	MS2	33.2017	22.4	96	57.6769	29272	Dg31ZJ_bjhb1_7.raw	F1.7	15.2	20.2	16.8	16.6	19.8	16.7	48.1	20.1	28.4		7.11	3.523e-05	4.462e-07
FALSE	High	Sequest HT (A2)	Unambiguous	[R].vNVSDLTDLTVLNIk.[E]	N-Term(TMT6plex); K15(TMT6plex)	1	1	A0A3Q2TS15	A0A3Q2TS15	0	3	0.7652	0	1	1	701.42	2102.25	2102.25	-0.5	-0.00035	HCD (High Energy Collision Dissociation)	MS2	22.1047	362.7	87.077	89.8998	46226	Dg31ZJ_bjhb1_12.raw	F1.12	359.9	413.3	362.7	356.8	341.5	384.7	364.4	331.3	349.9		4.94	3.523e-05	3.976e-06
FALSE	High	Sequest HT (A2)	Unambiguous	[K].gNNVSLDAIPITR.[A]	N-Term(TMT6plex)	1	1	A0A3Q2UHZ2	A0A3Q2UHZ2	0	3	0.7208	0	1	1	533.64	1598.91	1598.91	0.39	0.00021	HCD (High Energy Collision Dissociation)	MS2	4.13214	19.4	44.64	57.6307	29247	Dg31ZJ_bjhb1_7.raw	F1.7	19.7	21.9	21.5	22.9	17.1	19.5	22.1	14.6	15.1		5.23	3.523e-05	4.206e-05
FALSE	High	Sequest HT (A2)	Unambiguous	[K].gNNVSLDAIPITR.[A]	N-Term(TMT6plex)	1	1	A0A3Q2UHZ2	A0A3Q2UHZ2	0	2	0.6304	0	1	1	799.957	1598.91	1598.91	0.02	2e-05	HCD (High Energy Collision Dissociation)	MS2	0	75.1	96	57.5615	29209	Dg31ZJ_bjhb1_7.raw	F1.7	77.1	81	71	74.7	66.9	83.2	83.8	65.9	72		3.95	3.523e-05	2.183e-07
FALSE	High	Sequest HT (A2)	Unambiguous	[K].imTNGGESEAELSVEEk.[Q]	N-Term(TMT6plex); M2(Oxidation); K17(TMT6plex)	1	1	P16419	P16419	0	3	0.7308	0	1	1	766.389	2297.15	2297.16	-2.23	-0.00171	HCD (High Energy Collision Dissociation)	MS2	0	68.9	96	57.5269	29191	Dg31ZJ_bjhb1_7.raw	F1.7	60.2	76.8	67.4	63.9	72.4	72.8	71.9	66	69		4.42	3.523e-05	7.862e-07
FALSE	High	Sequest HT (A2)	Unambiguous	[K].lAMQEFmILPVGADNFk.[E]	N-Term(TMT6plex); M7(Oxidation); K17(TMT6plex)	2	6	A0A1L1RQQ0; A0A1D5PSH6	A0A1L1RQQ0; A0A1D5PSH6; A0A1L1RKH8; Q5ZIQ4; A0A1L1RNS0; F1NZ78	0	3	0.3146	0	1	1	800.103	2398.29	2398.29	1.4	0.00112	HCD (High Energy Collision Dissociation)	MS2	0	38.1	96	89.9127	46233	Dg31ZJ_bjhb1_12.raw	F1.12	45.8	48.8	38.3	31.7	36.8	40.5	36.6	32.9	31.2		5.34	3.523e-05	2.197e-06
FALSE	High	Sequest HT (A2)	Unambiguous	[R].kLVIIEGDLER.[AT]	N-Term(TMT6plex); K1(TMT6plex)	6	18	Q8AWI4; A0A1D5P342; A0A1L1RVU7; Q90740; Q5ZLJ7; A0A1L1RU52	Q8AWI4; A0A1D5P342; A0A1L1RVU7; Q90740; Q91005; A0A1D5P2B9; Q5ZLJ7; Q90739; H9L3K0; A0A1D5PSX3; A0A452J839; A0A1L1RJZ6; A0A1L1RU52; P04268; Q91968; A0A1D5P9B0; A0A1D5PV56; H9L074	1	3	0.2791	0	1	1	581.697	1743.08	1743.08	-1.19	-0.00069	HCD (High Energy Collision Dissociation)	MS2	19.0534	299.3	21.435	57.9164	29401	Dg31ZJ_bjhb1_7.raw	F1.7	310.6	328.4	279.6	265.4	311.6	341.4	336.4	252.3	267.8		4.3	3.523e-05	1.757e-05
FALSE	High	Sequest HT (A2)	Unambiguous	[R].hGVYVWGETWEk.[A]	N-Term(TMT6plex); K12(TMT6plex)	1	2	Q5ZLP2	Q5ZLP2; A0A1D5PMW3	0	3	0.7595	0	1	1	650.347	1949.03	1949.03	-2.45	-0.00159	HCD (High Energy Collision Dissociation)	MS2	28.5786	111.2	96	58.4733	29700	Dg31ZJ_bjhb1_7.raw	F1.7	111.4	137.4	112.8	123.1	107.3	110.4	105.6	103.4	89.5		4.99	3.523e-05	9.503e-06
FALSE	High	Sequest HT (A2)	Unambiguous	[R].dLEEATLQHEATAAALR.[K]	N-Term(TMT6plex)	8	18	A0A1D5PFB7; F1P3X1; Q8JG72; A0A1D5P603; A0A1D5NYC2; P02565; Q9DGM4; A0A1D5PUR6	A0A1D5PFB7; F1P3X1; A0A1D5NWE9; Q8JG72; A0A1D5P603; A0A1D5NYC2; A0A1D5PXU1; A0A1D5P525; Q9DGM5; P02565; P13538; Q8AY28; Q9PTY2; Q9DGM4; A0A1D5NVW6; R4GIG1; A0A1D5NXZ4; A0A1D5PUR6	0	3	0.7415	0	1	1	690.033	2068.09	2068.09	-0.64	-0.00044	HCD (High Energy Collision Dissociation)	MS2	59.1306	51.6	96	58.5359	29734	Dg31ZJ_bjhb1_7.raw	F1.7	48.5	56.6	44.7	49.7	47.4	43.5	57.6	51.6	64.7		6.19	3.523e-05	5.145e-08
FALSE	High	Sequest HT (A2)	Unambiguous	[R].aLPFWNEEIVPQIk.[E]	N-Term(TMT6plex); K14(TMT6plex)	1	1	Q5ZLN1	Q5ZLN1	0	3	0.7038	0	1	1	714.75	2142.24	2142.24	0.22	0.00016	HCD (High Energy Collision Dissociation)	MS2	6.15301	48.6	96	89.8564	46203	Dg31ZJ_bjhb1_12.raw	F1.12	44.9	47.7	52.1	57.5	41.1	59.1	55.2	38.3	41.3		4.49	3.523e-05	2.269e-05
FALSE	High	Sequest HT (A2)	Unambiguous	[R].kLVIIEGDLER.[AT]	N-Term(TMT6plex); K1(TMT6plex)	6	18	Q8AWI4; A0A1D5P342; A0A1L1RVU7; Q90740; Q5ZLJ7; A0A1L1RU52	Q8AWI4; A0A1D5P342; A0A1L1RVU7; Q90740; Q91005; A0A1D5P2B9; Q5ZLJ7; Q90739; H9L3K0; A0A1D5PSX3; A0A452J839; A0A1L1RJZ6; A0A1L1RU52; P04268; Q91968; A0A1D5P9B0; A0A1D5PV56; H9L074	1	3	0.2362	0	1	1	581.698	1743.08	1743.08	0.9	0.00052	HCD (High Energy Collision Dissociation)	MS2	20.9482	113.9	96	59.4401	30216	Dg31ZJ_bjhb1_7.raw	F1.7	107	132	105.2	100.3	137.9	104.1	134.7	100.5	103.2		4.53	3.523e-05	7.107e-06
FALSE	High	Sequest HT (A2)	Unambiguous	[R].iLGADTSAELEETGR.[V]	N-Term(TMT6plex)	2	6	A0A1D5PJG9; A0A1D5PN54	A0A1D5PJG9; A0A1L1RZJ6; Q8UVX3; A0A1D5P3S4; A0A1L1RY35; A0A1D5PN54	0	2	0.7874	0	1	1	895.969	1790.93	1790.93	-1.54	-0.00138	HCD (High Energy Collision Dissociation)	MS2	0	36.1	96	59.4309	30212	Dg31ZJ_bjhb1_7.raw	F1.7	50.6	41.4	40.2	34.2	30.1	33.5	32.2	30.8	32		4.28	3.523e-05	4.331e-07
FALSE	High	Sequest HT (A2)	Unambiguous	[R].gVLSVSWcQADPELLLSSAk.[D]	N-Term(TMT6plex); C8(Carbamidomethyl); K20(TMT6plex)	1	4	A0A3Q2TX69	Q5F379; E1BXC8; A0A3Q2TX69; A0A3Q2TZ13	0	3	0.7765	0	1	1	873.483	2618.43	2618.43	2.94	0.00256	HCD (High Energy Collision Dissociation)	MS2	82.9351	49.2	96	89.8015	46175	Dg31ZJ_bjhb1_12.raw	F1.12	58.4	64.4	53.3	45.1	54.2	46.5	46.5	38.1	36		5.19	3.523e-05	1e-06
FALSE	High	Sequest HT (A2)	Unambiguous	[R].eTVVEVPQVTWEDIGGLEDVk.[R]	N-Term(TMT6plex); K21(TMT6plex)	2	6	A0A1D5PXG2; Q5ZMU9	A0A1D5PXG2; A0A1D5PF52; A0A1D5P448; A0A1D5NTY5; A0A1D5P8L6; Q5ZMU9	0	3	0.8419	0	1	1	934.172	2800.5	2800.5	-0.73	-0.00068	HCD (High Energy Collision Dissociation)	MS2	3.57325	30.2	96	89.8191	46184	Dg31ZJ_bjhb1_12.raw	F1.12	33.5	41.9	35.6	29.5	23.3	25.9	23.9	26.8	31.5		6.58	3.523e-05	1.073e-08
FALSE	High	Sequest HT (A2)	Unambiguous	[K].sVTQTAMGSSFEDDQEVIR.[F]	N-Term(TMT6plex)	1	1	A0A1D5PTH2	A0A1D5PTH2	0	3	0.7456	0	1	1	777.044	2329.12	2329.12	0.22	0.00017	HCD (High Energy Collision Dissociation)	MS2	0	26	96	59.3511	30169	Dg31ZJ_bjhb1_7.raw	F1.7	29	22.9	24.7	20.6	21	23.5	26.2	23.9	42.1		5.7	3.523e-05	9.528e-07
FALSE	High	Sequest HT (A2)	Unambiguous	[K].lLSSIDVDHTQYk.[F]	N-Term(TMT6plex); K13(TMT6plex)	1	2	Q9DGM4	A0A1D5P525; Q9DGM4	0	3	0.6459	0	1	1	659.707	1977.11	1977.11	0.56	0.00037	HCD (High Energy Collision Dissociation)	MS2	27.3397	79.8	96	59.3474	30167	Dg31ZJ_bjhb1_7.raw	F1.7	82.7	134.6	66.2	58.2	44.4	49.1	90.7	71.4	120.6		4.01	3.523e-05	1.554e-05
FALSE	High	Sequest HT (A2)	Unambiguous	[K].kIEEYAIcPDLk.[V]	N-Term(TMT6plex); K1(TMT6plex); C8(Carbamidomethyl); K12(TMT6plex)	1	2	F1NN63	F1NN63; Q2UZR2	1	3	0.6864	0	1	1	722.753	2166.24	2166.24	-0.04	-3e-05	HCD (High Energy Collision Dissociation)	MS2	5.29031	66.9	96	59.3274	30156	Dg31ZJ_bjhb1_7.raw	F1.7	54.2	70.4	62.2	75.7	68	67.6	76.9	62	65.5		4.91	3.523e-05	1.832e-06
FALSE	High	Sequest HT (A2)	Unambiguous	[K].vFSAMIDPLEIk.[F]	N-Term(TMT6plex); K12(TMT6plex)	1	1	E1C7T1	E1C7T1	0	2	0.7466	0	1	1	911.033	1821.06	1821.06	-0.08	-8e-05	HCD (High Energy Collision Dissociation)	MS2	36.502	40.6	96	89.8301	46190	Dg31ZJ_bjhb1_12.raw	F1.12	94.4	54	45.8	27.9	30.3	30.8	29.4	23.9	29		4.38	3.523e-05	6.036e-06
FALSE	High	Sequest HT (A2)	Unambiguous	[R].eDLMGLAIGTHGSNIQQAR.[K]	N-Term(TMT6plex)	2	5	Q5F3S6; A0A1D5PDA7	A0A1L1RN20; Q5F3S6; A0A1D5PL30; A0A1D5PDA7; A0A1L1RLY8	0	3	0.7347	0	1	1	747.394	2240.17	2240.17	0.44	0.00033	HCD (High Energy Collision Dissociation)	MS2	2.48015	58.3	96	59.2444	30112	Dg31ZJ_bjhb1_7.raw	F1.7	60.4	68.1	53	49.2	48.9	48.8	72.6	51.8	72.1		8.03	3.523e-05	1.303e-09
FALSE	High	Sequest HT (A2)	Unambiguous	[K].gcDVVVIPAGVPR.[K]	N-Term(TMT6plex); C2(Carbamidomethyl)	1	1	E1BVT3	E1BVT3	0	2	0.7685	0	1	1	784.445	1567.88	1567.88	-0.46	-0.00036	HCD (High Energy Collision Dissociation)	MS2	1.73375	247.4	52.176	59.238	30109	Dg31ZJ_bjhb1_7.raw	F1.7	222.7	307.6	220.3	262.7	209	266	287.3	227.1	224.3		4.19	3.523e-05	1.941e-06
FALSE	High	Sequest HT (A2)	Unambiguous	[R].sSLQSQcLNEVLk.[A]	N-Term(TMT6plex); C7(Carbamidomethyl); K13(TMT6plex)	1	1	F1NKL4	F1NKL4	0	2	0.6527	0	1	1	982.55	1964.09	1964.09	1.64	0.00161	HCD (High Energy Collision Dissociation)	MS2	20.9966	90.6	96	59.2143	30096	Dg31ZJ_bjhb1_7.raw	F1.7	138.5	124.5	106.1	84.5	59.9	60.1	82.7	71	88.3		4.78	3.523e-05	4.172e-08
FALSE	High	Sequest HT (A2)	Unambiguous	[K].qQEAAVELDELk.[K]	N-Term(TMT6plex); K12(TMT6plex)	1	2	A0A1L1RKY9	P12957; A0A1L1RKY9	0	3	0.6424	0	1	1	611.013	1831.02	1831.02	0.96	0.00059	HCD (High Energy Collision Dissociation)	MS2	54.7299	46.3	96	59.2124	30095	Dg31ZJ_bjhb1_7.raw	F1.7	76.4	61.3	35.9	44.8	39.3	41.3	39.5	33.6	44.3		3.02	3.523e-05	3.501e-05
FALSE	High	Sequest HT (A2)	Unambiguous	[R].dLEEATLQHEATAAALR.[K]	N-Term(TMT6plex)	8	18	A0A1D5PFB7; F1P3X1; Q8JG72; A0A1D5P603; A0A1D5NYC2; P02565; Q9DGM4; A0A1D5PUR6	A0A1D5PFB7; F1P3X1; A0A1D5NWE9; Q8JG72; A0A1D5P603; A0A1D5NYC2; A0A1D5PXU1; A0A1D5P525; Q9DGM5; P02565; P13538; Q8AY28; Q9PTY2; Q9DGM4; A0A1D5NVW6; R4GIG1; A0A1D5NXZ4; A0A1D5PUR6	0	3	0.6757	0	1	1	690.034	2068.09	2068.09	0.38	0.00026	HCD (High Energy Collision Dissociation)	MS2	31.4297	45.8	96	59.1805	30078	Dg31ZJ_bjhb1_7.raw	F1.7	70.2	46.1	38.9	41	38.2	42.6	48.9	42	44.3		4.81	3.523e-05	4.168e-05
FALSE	High	Sequest HT (A2)	Unambiguous	[K].aSMVTTETDPHGAFcFk.[A]	N-Term(TMT6plex); C15(Carbamidomethyl); K17(TMT6plex)	1	1	A0A1D5PJL7	A0A1D5PJL7	0	3	0.8182	0	1	1	786.394	2357.17	2357.17	0.5	0.00039	HCD (High Energy Collision Dissociation)	MS2	0	78.8	96	59.0901	30030	Dg31ZJ_bjhb1_7.raw	F1.7	76.1	91.2	62.5	88.2	93.4	82.9	84.3	59.5	70.8		5.61	3.523e-05	1.526e-06
FALSE	High	Sequest HT (A2)	Unambiguous	[K].vTAGDScTLEcTVDGTPELTAR.[W]	N-Term(TMT6plex); C7(Carbamidomethyl); C11(Carbamidomethyl)	1	2	A6BM71	A6BM71; Q98918	0	3	0.7113	0	1	1	861.416	2582.23	2582.23	2.51	0.00216	HCD (High Energy Collision Dissociation)	MS2	0	19.3	96	59.0676	30018	Dg31ZJ_bjhb1_7.raw	F1.7	22.5	23.7	20	16.8	17.2	12.5	26.2	18.4	16.7		6.79	3.523e-05	4.795e-08
FALSE	High	Sequest HT (A2)	Unambiguous	[R].aGNLPAAQPVGLEVPAR.[N]	N-Term(TMT6plex)	1	3	A0A1L1RRE9	A0A1L1RRE9; A0A1L1RTN0; Q04205	0	3	0.6455	0	1	1	630.366	1889.08	1889.08	1.77	0.00111	HCD (High Energy Collision Dissociation)	MS2	10.3258	36.3	96	59.0528	30010	Dg31ZJ_bjhb1_7.raw	F1.7	31.5	34.7	37.5	44.5	36.1	38.6	38.5	30.6	35.1		5.05	3.523e-05	4.189e-06
FALSE	High	Sequest HT (A2)	Unambiguous	[K].aGLLGLLEEMR.[D]	N-Term(TMT6plex)	8	18	A0A1D5PFB7; Q8JG72; A0A1D5P603; A0A1D5NYC2; P02565; A0A1D5P600; Q9DGM4; A0A1D5PUR6	A0A1D5PFB7; Q8JG72; A0A1D5P603; Q910C5; A0A1D5NYC2; A0A1D5PXU1; A0A1D5P525; Q9DGM5; P02565; P13538; Q8AY28; Q9PTY2; A0A1D5P600; Q9DGM4; A0A1D5NVW6; R4GIG1; A0A1D5NXZ4; A0A1D5PUR6	0	2	0.5763	0	1	1	715.916	1430.83	1430.82	1.18	0.00084	HCD (High Energy Collision Dissociation)	MS2	63.9689	144.6	96	89.8319	46191	Dg31ZJ_bjhb1_12.raw	F1.12	114.5	145.9	136.4	154.2	159	156.8	150.5	135.1	148.6		3.21	3.523e-05	3.114e-05
FALSE	High	Sequest HT (A2)	Unambiguous	[R].eLEHYGkPDSYFVQLPR.[E]	N-Term(TMT6plex); K7(TMT6plex)	1	2	E1BXL5	E1BXL5; A0A3Q3ANQ8	0	4	0.7561	0	1	1	634.845	2536.36	2536.36	-0.63	-0.0004	HCD (High Energy Collision Dissociation)	MS2	40.3431	91	96	58.5875	29762	Dg31ZJ_bjhb1_7.raw	F1.7	87.5	87.5	81.5	104.5	90	96.4	97.1	82.7	91.9		5.78	3.523e-05	5e-07
FALSE	High	Sequest HT (A2)	Unambiguous	[K].kDTGIYEVILkDDR.[G]	N-Term(TMT6plex); K1(TMT6plex); K11(TMT6plex)	1	3	F1N9Z6	A0A1D5PSF9; F1N9Z6; Q90724	2	4	0.5861	0	1	1	588.85	2352.38	2352.37	1.69	0.001	HCD (High Energy Collision Dissociation)	MS2	4.13628	126.2	96	58.657	29799	Dg31ZJ_bjhb1_7.raw	F1.7	129.9	97.6	78.9	95.6	163.7	179.1	165	106.5	119.1		3.6	3.523e-05	2.51e-06
FALSE	High	Sequest HT (A2)	Unambiguous	[R].fVPEELGPHSVAVk.[F]	N-Term(TMT6plex); K14(TMT6plex)	1	1	Q90WF0	Q90WF0	0	3	0.7642	0	1	1	656.384	1967.14	1967.14	-0.08	-5e-05	HCD (High Energy Collision Dissociation)	MS2	0	152.2	96	58.6605	29801	Dg31ZJ_bjhb1_7.raw	F1.7	189	198.3	162.4	140.6	118.7	139.7	132.3	146.2	143		5.47	3.523e-05	1.425e-07
FALSE	High	Sequest HT (A2)	Unambiguous	[K].lQTASDESYkDPTNIQLSk.[L]	N-Term(TMT6plex); K10(TMT6plex); K19(TMT6plex)	1	6	P07751	A0A3Q2U5Z2; A0A3Q2U342; A0A1D5PQC3; A0A3Q2U3B7; F1NHT3; P07751	1	4	0.5848	0	1	1	707.142	2825.55	2825.55	-1.2	-0.00085	HCD (High Energy Collision Dissociation)	MS2	0	44.1	96	58.7174	29831	Dg31ZJ_bjhb1_7.raw	F1.7	64.1	55.9	47	38.9	45.1	40.9	39.9	28.9	36		4.48	3.523e-05	3.209e-05
FALSE	High	Sequest HT (A2)	Unambiguous	[R].iLGADTSAELEETGR.[V]	N-Term(TMT6plex)	2	6	A0A1D5PJG9; A0A1D5PN54	A0A1D5PJG9; A0A1L1RZJ6; Q8UVX3; A0A1D5P3S4; A0A1L1RY35; A0A1D5PN54	0	2	0.763	0	1	1	895.965	1790.92	1790.93	-5.92	-0.0053	HCD (High Energy Collision Dissociation)	MS2	51.2558	150.3	96	58.7721	29860	Dg31ZJ_bjhb1_7.raw	F1.7	79.9	101.5	74.7	98.5	90.5	84	132.4	123.6	567.5		3.08	3.523e-05	6.503e-07
FALSE	High	Sequest HT (A2)	Unambiguous	[K].lQTASDESYkDPTNIQLSk.[L]	N-Term(TMT6plex); K10(TMT6plex); K19(TMT6plex)	1	6	P07751	A0A3Q2U5Z2; A0A3Q2U342; A0A1D5PQC3; A0A3Q2U3B7; F1NHT3; P07751	1	3	0.672	0	1	1	942.522	2825.55	2825.55	0.61	0.00058	HCD (High Energy Collision Dissociation)	MS2	0	53.7	96	58.7867	29868	Dg31ZJ_bjhb1_7.raw	F1.7	75.6	74.5	59.8	45.9	52.5	49.4	41.9	39.4	43.9		4.39	3.523e-05	2.639e-07
FALSE	High	Sequest HT (A2)	Unambiguous	[K].gPVTPSTFLEScGVADLITTcYGGR.[N]	N-Term(TMT6plex); C12(Carbamidomethyl); C21(Carbamidomethyl)	1	2	A0A3Q8WI14	A0A3Q8WI14; A0A1D5PA73	0	3	0.8648	0	1	1	963.139	2887.4	2887.42	-4.75	-0.00457	HCD (High Energy Collision Dissociation)	MS2	22.5736	18.5	96	89.9221	46238	Dg31ZJ_bjhb1_12.raw	F1.12	19.2	16	17.4	17	19.6	23.4	20.1	17.4	16.3		7.25	3.523e-05	8.016e-08
FALSE	High	Sequest HT (A2)	Unambiguous	[R].hAIATAQSGTPGPVFVELPIDVLYPFHVVEk.[E]	N-Term(TMT6plex); K31(TMT6plex)	1	2	A0A3Q3AXS8	A0A3Q3AXS8; A0A3Q3AMU6	0	4	0.778	0	1	1	948.28	3790.1	3790.1	0.1	0.0001	HCD (High Energy Collision Dissociation)	MS2	11.1596	16.7	96	89.8452	46198	Dg31ZJ_bjhb1_12.raw	F1.12	33.7	23.2	17.3	11.9	15	14	11.1	12.1	11.6		8.92	3.523e-05	1.007e-10
FALSE	High	Sequest HT (A2)	Unambiguous	[R].iLGADTSAELEETGR.[V]	N-Term(TMT6plex)	2	6	A0A1D5PJG9; A0A1D5PN54	A0A1D5PJG9; A0A1L1RZJ6; Q8UVX3; A0A1D5P3S4; A0A1L1RY35; A0A1D5PN54	0	3	0.6647	0	1	1	597.649	1790.93	1790.93	-0.92	-0.00055	HCD (High Energy Collision Dissociation)	MS2	72.1698	60.4	96	58.8333	29893	Dg31ZJ_bjhb1_7.raw	F1.7	43.3	53.6	47.7	49.9	56.8	47.5	97.4	52.2	95.1		3.46	3.523e-05	3.514e-05
FALSE	High	Sequest HT (A2)	Unambiguous	[R].sGVISDTELQQALSNGTWTPFNPATVR.[S]	N-Term(TMT6plex)	1	2	F1NHD8	F1NHD8; A0A1L1RSA2	0	3	0.8202	0	1	1	1040.21	3118.61	3118.6	3.55	0.00369	HCD (High Energy Collision Dissociation)	MS2	0	10.6	96	89.8432	46197	Dg31ZJ_bjhb1_12.raw	F1.12	15.5	14.3	9.9	11.4	8.2	10.7	9.9	7.4	7.7		6.84	3.523e-05	2.724e-08
FALSE	High	Sequest HT (A2)	Unambiguous	[R].aYGPGLEPQGNVVLQPAR.[F]	N-Term(TMT6plex)	1	2	Q90WF0	O42095; Q90WF0	0	3	0.7263	0	1	1	699.056	2095.15	2095.15	2.26	0.00158	HCD (High Energy Collision Dissociation)	MS2	11.8909	42.6	96	58.8781	29917	Dg31ZJ_bjhb1_7.raw	F1.7	47.8	48.7	50.7	38.6	37.3	43.9	41.4	36.7	38.3		5.48	3.523e-05	4.337e-05
FALSE	High	Sequest HT (A2)	Unambiguous	[R].aYGPGLEPQGNVVLQPAR.[F]	N-Term(TMT6plex)	1	2	Q90WF0	O42095; Q90WF0	0	2	0.7687	0	1	1	1048.08	2095.15	2095.15	0.83	0.00087	HCD (High Energy Collision Dissociation)	MS2	0	21.6	96	58.9154	29937	Dg31ZJ_bjhb1_7.raw	F1.7	24.2	23.4	29	24	15.3	16.7	21.8	18.9	20.7		5.75	3.523e-05	2.405e-09
FALSE	High	Sequest HT (A2)	Unambiguous	[K].tIAFHSAETLEQIk.[S]	N-Term(TMT6plex); K14(TMT6plex)	1	1	Q5ZL33	Q5ZL33	0	3	0.6632	0	1	1	682.726	2046.16	2046.16	-0.27	-0.00018	HCD (High Energy Collision Dissociation)	MS2	4.74084	96.3	96	58.9228	29941	Dg31ZJ_bjhb1_7.raw	F1.7	120.8	124	108.8	90.9	77.5	92.9	92.7	70.7	88.5		5.85	3.523e-05	1.126e-06
FALSE	High	Sequest HT (A2)	Unambiguous	[K].iMTNGGESEAELSVEEk.[Q]	N-Term(TMT6plex); K17(TMT6plex)	1	1	P16419	P16419	0	2	0.8276	0	1	1	1141.09	2281.16	2281.16	0.59	0.00067	HCD (High Energy Collision Dissociation)	MS2	0	360.9	81.755	59.0062	29985	Dg31ZJ_bjhb1_7.raw	F1.7	357.8	373.3	339.9	339.5	343.7	377.9	421.6	302.8	391.4		7.31	3.523e-05	8.871e-09
FALSE	High	Sequest HT (A2)	Unambiguous	[K].iMTNGGESEAELSVEEk.[Q]	N-Term(TMT6plex); K17(TMT6plex)	1	1	P16419	P16419	0	3	0.7345	0	1	1	761.059	2281.16	2281.16	0.19	0.00015	HCD (High Energy Collision Dissociation)	MS2	56.2465	74.9	96	58.8296	29891	Dg31ZJ_bjhb1_7.raw	F1.7	78.5	84.3	72.2	69.8	67.7	75.6	85.1	68	73.3		5.65	3.523e-05	1.375e-06
FALSE	High	Sequest HT (A2)	Unambiguous	[R].lGLSVFDYFDTHGDFTLR.[S]	N-Term(TMT6plex)	1	1	P07583	P07583	0	3	0.7671	0	1	1	778.065	2332.18	2332.18	-0.02	-2e-05	HCD (High Energy Collision Dissociation)	MS2	10.0995	38.3	96	91.0145	46812	Dg31ZJ_bjhb1_12.raw	F1.12	95.1	70.4	36.9	25.3	25	24.8	24.5	17.9	25		7	3.523e-05	1.428e-09
FALSE	High	Sequest HT (A2)	Unambiguous	[K].mTEEEVEELmk.[G]	N-Term(TMT6plex); M10(Oxidation); K11(TMT6plex)	2	2	P02605; P02604	P02605; P02604	0	2	0.7708	0	1	1	921.468	1841.93	1841.93	0.24	0.00022	HCD (High Energy Collision Dissociation)	MS2	4.9596	335.2	47.542	57.4432	29145	Dg31ZJ_bjhb1_7.raw	F1.7	331.6	364.1	335.8	330.2	316.9	354.8	347.9	320.1	315.8		3.49	3.523e-05	3.139e-05
FALSE	High	Sequest HT (A2)	Unambiguous	[K].lDLMDEGTDAR.[D]	N-Term(TMT6plex)	2	7	A0A1D5PI72; A0A3Q2U7G4	E1BXY4; A0A1D5PI72; F1NQQ1; A0A1D5PP94; A0A3Q2U7G4; A0A3Q2U1D7; A0A1D5PDR7	0	2	0.6192	0	1	1	732.864	1464.72	1464.72	-0.03	-2e-05	HCD (High Energy Collision Dissociation)	MS2	74.1227	91.4	96	57.3919	29117	Dg31ZJ_bjhb1_7.raw	F1.7	139.8	123.3	98.7	78.6	70.5	72.3	82	73.7	83.4		3.86	3.523e-05	3.644e-05
FALSE	High	Sequest HT (A2)	Unambiguous	[R].lYTLVFEEIcGR.[F]	N-Term(TMT6plex); C10(Carbamidomethyl)	1	1	A0A1D5PPP2	A0A1D5PPP2	0	2	0.6163	0	1	1	864.962	1728.92	1728.92	-1.4	-0.00121	HCD (High Energy Collision Dissociation)	MS2	24.1236	195.9	96	90.1867	46378	Dg31ZJ_bjhb1_12.raw	F1.12	230.3	240.2	211	202.5	197.7	189.3	174.2	157.1	161.1		4.17	3.523e-05	1.162e-05
FALSE	High	Sequest HT (A2)	Unambiguous	[K].eLLTVGQEHWk.[R]	N-Term(TMT6plex); K11(TMT6plex)	1	1	E1BTY4	E1BTY4	0	3	0.6711	0	1	1	600.015	1798.03	1798.03	1.63	0.00098	HCD (High Energy Collision Dissociation)	MS2	16.292	106.2	96	55.6096	28162	Dg31ZJ_bjhb1_7.raw	F1.7	139.7	137.1	101.8	97.5	98.5	94.9	106.5	84.2	95.9		4.56	3.523e-05	5.711e-06
FALSE	High	Sequest HT (A2)	Unambiguous	[R].tVQIEASTVEIEER.[G]	N-Term(TMT6plex)	2	2	Q5ZMH1; E1C3D2	Q5ZMH1; E1C3D2	0	3	0.5807	0	1	1	611.668	1832.99	1832.98	4.26	0.0026	HCD (High Energy Collision Dissociation)	MS2	54.58	45	96	55.5913	28152	Dg31ZJ_bjhb1_7.raw	F1.7	74.3	59.2	48.3	39.7	35.7	37.1	40.5	38	32.1		3.84	3.523e-05	2.94e-05
FALSE	High	Sequest HT (A2)	Unambiguous	[K].fEEFQTDLAAHEER.[V]	N-Term(TMT6plex)	2	8	A0A3Q2TVB7; P07751	A0A3Q2U5Z2; A0A3Q2U342; A0A1D5PQC3; A0A3Q2U3B7; A0A3Q2TVB7; F1NHT3; A0A1D5PVG1; P07751	0	3	0.8257	0	1	1	650.984	1950.94	1950.94	-1.54	-0.001	HCD (High Energy Collision Dissociation)	MS2	63.8122	52.2	96	55.5778	28145	Dg31ZJ_bjhb1_7.raw	F1.7	53.5	58.1	54.7	49.3	55.6	47.1	58.1	48.4	44.9		3.73	3.523e-05	3.107e-06
FALSE	High	Sequest HT (A2)	Unambiguous	[R].vFDkEGNGTVMGAELR.[H]	N-Term(TMT6plex); K4(TMT6plex)	3	4	P02605; P02604; F1P5V6	P02606; P02605; P02604; F1P5V6	1	3	0	0	1	1	727.73	2181.18	2181.17	0.68	0.0005	HCD (High Energy Collision Dissociation)	MS2	17.1716	213.1	96	55.5455	28127	Dg31ZJ_bjhb1_7.raw	F1.7	231.1	194.6	178.2	168.4	261.9	267.4	262.6	156.8	196.8		4.34	3.523e-05	4.861e-06
FALSE	High	Sequest HT (A2)	Unambiguous	[R].dLEEATLQHEATAAALR.[K]	N-Term(TMT6plex)	8	18	A0A1D5PFB7; F1P3X1; Q8JG72; A0A1D5P603; A0A1D5NYC2; P02565; Q9DGM4; A0A1D5PUR6	A0A1D5PFB7; F1P3X1; A0A1D5NWE9; Q8JG72; A0A1D5P603; A0A1D5NYC2; A0A1D5PXU1; A0A1D5P525; Q9DGM5; P02565; P13538; Q8AY28; Q9PTY2; Q9DGM4; A0A1D5NVW6; R4GIG1; A0A1D5NXZ4; A0A1D5PUR6	0	3	0.5219	0	1	1	690.034	2068.09	2068.09	0.38	0.00026	HCD (High Energy Collision Dissociation)	MS2	87.7678	56.3	19.694	55.5046	28106	Dg31ZJ_bjhb1_7.raw	F1.7	52.3	61.1	51.5	62.9	58.2	63.1	55.2	52.7	49.9		2.28	3.523e-05	1.538e-05
FALSE	High	Sequest HT (A2)	Unambiguous	[K].imTNGGESEAELSVEEk.[Q]	N-Term(TMT6plex); M2(Oxidation); K17(TMT6plex)	1	1	P16419	P16419	0	3	0.6953	0	1	1	766.392	2297.16	2297.16	1.02	0.00078	HCD (High Energy Collision Dissociation)	MS2	13.6611	52.7	96	55.4855	28096	Dg31ZJ_bjhb1_7.raw	F1.7	46.5	54.2	49.9	49.6	54.4	55	59.7	48.2	56.8		4.66	3.523e-05	8.959e-07
FALSE	High	Sequest HT (A2)	Unambiguous	[R].qAEEAEELSNVNLSk.[F]	N-Term(TMT6plex); K15(TMT6plex)	5	10	A0A1D5P603; A0A1D5NYC2; P02565; Q9DGM4; A0A1D5PUR6	A0A1D5P603; A0A1D5NYC2; A0A1D5P525; P02565; P13538; Q8AY28; Q9PTY2; Q9DGM4; R4GIG1; A0A1D5PUR6	0	3	0.7198	0	1	1	707.046	2119.12	2119.13	-1.66	-0.00117	HCD (High Energy Collision Dissociation)	MS2	9.33726	99.5	96	55.4081	28054	Dg31ZJ_bjhb1_7.raw	F1.7	90.4	98.2	80	87.4	151.5	111.9	102.8	94.5	78.4		4.96	3.523e-05	2.185e-06
FALSE	High	Sequest HT (A2)	Unambiguous	[K].tAPYVVTGSVDQTVk.[V]	N-Term(TMT6plex); K15(TMT6plex)	1	1	Q9PTR5	Q9PTR5	0	3	0.6967	0	1	1	675.055	2023.15	2023.15	0.81	0.00055	HCD (High Energy Collision Dissociation)	MS2	12.5085	73.8	96	55.3917	28045	Dg31ZJ_bjhb1_7.raw	F1.7	83.6	85.5	68.1	62.3	95.6	62.9	75.4	60.6	70.3		6	3.523e-05	1.998e-06
FALSE	High	Sequest HT (A2)	Unambiguous	[R].aQTLPASVTITSESSPGk.[R]	N-Term(TMT6plex); K18(TMT6plex)	1	3	A0A1D5PJY1	A0A1D5NUY5; A0A1D5P797; A0A1D5PJY1	0	3	0.758	0	1	1	744.753	2232.24	2232.25	-1.82	-0.00136	HCD (High Energy Collision Dissociation)	MS2	36.9496	80.4	96	55.3565	28026	Dg31ZJ_bjhb1_7.raw	F1.7	111.8	94.9	75.9	68.2	91.2	77.6	79.7	62.5	61.4		5.33	3.523e-05	4.25e-06
FALSE	High	Sequest HT (A2)	Unambiguous	[K].hHDAGTAFIQTQQLHAAMADTFLEHmcR.[L]	N-Term(TMT6plex); M26(Oxidation); C27(Carbamidomethyl)	2	3	F1NW43; A0A1D5P9V0	F1NW43; A0A1D5P9V0; P00548	0	5	0.1917	0	1	1	697.333	3482.63	3482.64	-0.35	-0.00025	HCD (High Energy Collision Dissociation)	MS2	31.7964	21.5	96	55.3547	28025	Dg31ZJ_bjhb1_7.raw	F1.7	22.5	23.6	16.7	19.5	32.5	18.4	25.3	17.4	17.4		4.8	3.523e-05	5.565e-07
FALSE	High	Sequest HT (A2)	Unambiguous	[K].cDPAGYYcGFk.[A]	N-Term(TMT6plex); C1(Carbamidomethyl); C8(Carbamidomethyl); K11(TMT6plex)	1	1	F1NEQ6	F1NEQ6	0	2	0.8262	0	1	1	898.432	1795.86	1795.85	0.97	0.00087	HCD (High Energy Collision Dissociation)	MS2	49.3226	158.8	96	55.3125	28003	Dg31ZJ_bjhb1_7.raw	F1.7	198.9	185.8	160.2	174.1	159.6	152.8	140.5	134.1	123.1		3.97	3.523e-05	8.58e-06
FALSE	High	Sequest HT (A2)	Unambiguous	[R].lFQVEYAIEAIk.[L]	N-Term(TMT6plex); K12(TMT6plex)	1	1	Q5ZJX9	Q5ZJX9	0	3	0.7433	0	1	1	628.042	1882.11	1882.11	0.56	0.00035	HCD (High Energy Collision Dissociation)	MS2	13.2578	102.6	58.91	90.2174	46394	Dg31ZJ_bjhb1_12.raw	F1.12	138.3	127.7	116.4	105.3	99.5	100.7	89.1	68.8	77.8		5.22	3.523e-05	3.909e-06
FALSE	High	Sequest HT (A2)	Unambiguous	[R].nLLVENIIDIYk.[Q]	N-Term(TMT6plex); K12(TMT6plex)	3	5	A0A1D5PVE1; A0A1D5P5D3; A0A1D5NXT6	A0A1D5PVE1; A0A1D5P5D3; A0A1D5NXT6; A0A3Q2TY43; A0A1L1RXT1	0	3	0.6898	0	1	1	635.72	1905.15	1905.15	-0.55	-0.00035	HCD (High Energy Collision Dissociation)	MS2	0	168.9	96	90.2192	46395	Dg31ZJ_bjhb1_12.raw	F1.12	182.6	206.7	163.3	183.6	149.7	184.1	159.2	134.5	156.1		4.61	3.523e-05	1.048e-05
FALSE	High	Sequest HT (A2)	Unambiguous	[R].eGSLDSPATDVFGcTEEGEkR.[W]	N-Term(TMT6plex); C14(Carbamidomethyl); K20(TMT6plex)	1	2	F1NPQ0	Q5ZI37; F1NPQ0	1	3	0.7161	0	1	1	914.781	2742.33	2742.33	-0.51	-0.00047	HCD (High Energy Collision Dissociation)	MS2	0	62.2	96	55.6948	28208	Dg31ZJ_bjhb1_7.raw	F1.7	80.8	81.1	57.5	55.6	58	63.9	64.7	44.7	53.5		6.41	3.523e-05	1.5e-11
FALSE	High	Sequest HT (A2)	Unambiguous	[K].sLDkDPMLLSGTHVMEGSGR.[M]	N-Term(TMT6plex); K4(TMT6plex)	1	5	A0A3Q2TVE8	A0A3Q2TVE8; A0A1D5PJX0; A0A1D5PDT3; A0A1D5PU07; E1C784	1	4	0.7312	0	1	1	647.845	2588.36	2588.36	0.23	0.00015	HCD (High Energy Collision Dissociation)	MS2	38.256	50.1	96	55.2383	27963	Dg31ZJ_bjhb1_7.raw	F1.7	37.6	50.3	42.8	59	62	46.1	55.6	46.2	51.4		5.99	3.523e-05	1.019e-07
FALSE	High	Sequest HT (A2)	Unambiguous	[R].lISGAQHPGSAAGVYETTQHFNDIk.[E]	N-Term(TMT6plex); K25(TMT6plex)	1	3	Q5F3E6	A0A1L1RN08; A0A1D5NT90; Q5F3E6	0	4	0.8252	0	1	1	775.662	3099.62	3099.63	-0.46	-0.00036	HCD (High Energy Collision Dissociation)	MS2	2.8073	52.1	96	55.1532	27918	Dg31ZJ_bjhb1_7.raw	F1.7	56.5	72	51.8	48.1	74.7	40.7	48.2	28	49.1		8.18	3.523e-05	4.21e-10
FALSE	High	Sequest HT (A2)	Unambiguous	[K].kFEVFNPANEEk.[I]	N-Term(TMT6plex); K1(TMT6plex); K12(TMT6plex)	1	2	P27463	P27463; F1NJC7	1	3	0.5879	0	1	1	713.741	2139.21	2139.21	1.93	0.00138	HCD (High Energy Collision Dissociation)	MS2	29.159	55.1	96	55.1322	27907	Dg31ZJ_bjhb1_7.raw	F1.7	74.9	58.7	49.5	58.3	52	40.2	57.8	63.7	40.4		4.95	3.523e-05	3.985e-05
FALSE	High	Sequest HT (A2)	Unambiguous	[K].cAANLGLTDGFR.[M]	N-Term(TMT6plex); C1(Carbamidomethyl)	1	1	A0A1L1RUE3	A0A1L1RUE3	0	2	0.6882	0	1	1	762.399	1523.79	1523.78	4.65	0.00354	HCD (High Energy Collision Dissociation)	MS2	35.547	69	96	55.0786	27879	Dg31ZJ_bjhb1_7.raw	F1.7	70.5	71.1	62	69.5	72	70.1	73.6	68	64.2		3.56	3.523e-05	1.389e-05
FALSE	High	Sequest HT (A2)	Unambiguous	[R].eVENVVVTALAGLk.[G]	N-Term(TMT6plex); K14(TMT6plex)	1	2	P11009	P11009; F1NAD3	0	3	0.7739	0	1	1	634.054	1900.15	1900.15	-1.72	-0.00109	HCD (High Energy Collision Dissociation)	MS2	2.06767	93.4	16.903	90.2468	46410	Dg31ZJ_bjhb1_12.raw	F1.12	45.6	79.2	64.9	121.3	83.1	123.8	119.8	103.2	99.8		4.91	3.523e-05	6.628e-06
FALSE	High	Sequest HT (A2)	Unambiguous	[R].aEGSDVANAVLDGADcIMLSGETAk.[G]	N-Term(TMT6plex); C16(Carbamidomethyl); K25(TMT6plex)	2	3	F1NW43; A0A1D5P9V0	F1NW43; A0A1D5P9V0; P00548	0	3	0.7843	0	1	1	984.823	2952.45	2952.47	-4.93	-0.00485	HCD (High Energy Collision Dissociation)	MS2	80.5234	167	96	90.2487	46411	Dg31ZJ_bjhb1_12.raw	F1.12	134.2	174.8	138.4	181.4	162.3	197.7	182.4	169.8	162.2		6.63	3.523e-05	4.626e-08
FALSE	High	Sequest HT (A2)	Unambiguous	[K].dLPHIVNADGQHLFcR.[Y]	N-Term(TMT6plex); C15(Carbamidomethyl)	1	5	A0A1D5NTN8	A0A1D5NTN8; A0A3Q2TY29; A0A1D5PK92; A0A3Q2UMS3; A0A3Q2U9E5	0	4	0.6645	0	1	1	531.028	2121.09	2121.09	2.59	0.00137	HCD (High Energy Collision Dissociation)	MS2	37.4873	23.8	96	55.0402	27858	Dg31ZJ_bjhb1_7.raw	F1.7	24.2	24.7	27.6	21.6	23.8	27.6	22	20.7	21.8		4.65	3.523e-05	6.3e-06
FALSE	High	Sequest HT (A2)	Unambiguous	[R].kQQMAEEMVEAAGEDER.[E]	N-Term(TMT6plex); K1(TMT6plex)	1	2	A0A1D6UPS9	Q5ZI54; A0A1D6UPS9	1	3	0.5356	0	1	1	803.728	2409.17	2409.18	-4.11	-0.0033	HCD (High Energy Collision Dissociation)	MS2	85.32	64.1	96	55.0043	27840	Dg31ZJ_bjhb1_7.raw	F1.7	84.3	76.5	66	57	60.8	65.6	52	52.6	61.9		4.07	3.523e-05	3.857e-07
FALSE	High	Sequest HT (A2)	Unambiguous	[R].dLEEATLQHEATAAALR.[K]	N-Term(TMT6plex)	8	18	A0A1D5PFB7; F1P3X1; Q8JG72; A0A1D5P603; A0A1D5NYC2; P02565; Q9DGM4; A0A1D5PUR6	A0A1D5PFB7; F1P3X1; A0A1D5NWE9; Q8JG72; A0A1D5P603; A0A1D5NYC2; A0A1D5PXU1; A0A1D5P525; Q9DGM5; P02565; P13538; Q8AY28; Q9PTY2; Q9DGM4; A0A1D5NVW6; R4GIG1; A0A1D5NXZ4; A0A1D5PUR6	0	3	0.7381	0	1	1	690.036	2068.09	2068.09	3.6	0.00248	HCD (High Energy Collision Dissociation)	MS2	1.5565	32.3	1.318	54.9899	27832	Dg31ZJ_bjhb1_7.raw	F1.7	28	40.1	29	30.5	32.3	30.6	39	28.2	33.4		6.3	3.523e-05	3.656e-09
FALSE	High	Sequest HT (A2)	Unambiguous	[R].aVkDELLSEkPEVk.[Q]	N-Term(TMT6plex); K3(TMT6plex); K10(TMT6plex); K14(TMT6plex)	2	14	A0A1D5PA51; Q90931	Q90927; Q90929; A0A1D5PA51; F6U2E7; Q90926; A0A1L1RKS3; Q90931; Q90925; Q90928; A0A1D5P086; F1NT77; P17923; Q90930; P17926	1	4	0.5642	0	1	1	626.14	2501.54	2501.54	1.4	0.00087	HCD (High Energy Collision Dissociation)	MS2	12.1569	104	96	54.9559	27814	Dg31ZJ_bjhb1_7.raw	F1.7	161.5	150.5	118.2	91.7	85	98.9	90.4	69.5	70.4		1.79	3.523e-05	2.542e-05
FALSE	High	Sequest HT (A2)	Unambiguous	[K].ySIPLDAMEQVLAk.[Q]	N-Term(TMT6plex); K14(TMT6plex)	1	1	A0A3Q2U3M8	A0A3Q2U3M8	0	2	0.7061	0	1	1	1018.58	2036.16	2036.15	3.75	0.00382	HCD (High Energy Collision Dissociation)	MS2	32.3543	401.7	96	90.254	46414	Dg31ZJ_bjhb1_12.raw	F1.12	377.9	424.8	397.5	416.4	399.7	425.7	416.6	379.2	377.5		5.41	3.523e-05	2.392e-07
FALSE	High	Sequest HT (A2)	Unambiguous	[R].aPVYAVEEALALGAQLPAVHR.[L]	N-Term(TMT6plex)	1	4	F1NVA3	F1NVA3; A0A3Q3AKM4; A0A3Q2UB32; Q5ZLQ1	0	3	0.8041	0	1	1	802.121	2404.35	2404.36	-2.29	-0.00184	HCD (High Energy Collision Dissociation)	MS2	21.9134	55.8	96	90.2559	46415	Dg31ZJ_bjhb1_12.raw	F1.12	61.7	60.9	56.7	59.2	50.4	65.4	53.1	44.7	49.8		7.81	3.523e-05	2.239e-09
FALSE	High	Sequest HT (A2)	Unambiguous	[R].lFQVEYAIEAIk.[L]	N-Term(TMT6plex); K12(TMT6plex)	1	1	Q5ZJX9	Q5ZJX9	0	3	0.7683	0	1	1	628.042	1882.11	1882.11	0.95	0.0006	HCD (High Energy Collision Dissociation)	MS2	20.1788	81.3	34.099	90.2594	46417	Dg31ZJ_bjhb1_12.raw	F1.12	91.8	114.8	81.1	76.5	84.1	74.7	69.1	67.1	72.4		4.79	3.523e-05	3.328e-06
FALSE	High	Sequest HT (A2)	Unambiguous	[R].aEDEEEINAELTAkk.[R]	N-Term(TMT6plex); K14(TMT6plex); K15(TMT6plex)	6	12	F1P3X1; Q8JG72; A0A1D5P603; A0A1D5NYC2; Q9DGM4; A0A1D5PUR6	F1P3X1; Q8JG72; A0A1D5P603; A0A1D5NYC2; A0A1D5P525; Q9DGM5; P13538; Q8AY28; Q9PTY2; Q9DGM4; A0A1D5NVW6; A0A1D5PUR6	1	3	0.7516	0	1	1	793.111	2377.32	2377.31	4.82	0.00382	HCD (High Energy Collision Dissociation)	MS2	48.557	84.7	96	54.8106	27736	Dg31ZJ_bjhb1_7.raw	F1.7	121.3	86.3	145.7	30.8	172	43.8	40.5	77.5	44.2		4.83	3.523e-05	1.116e-08
FALSE	High	Sequest HT (A2)	Unambiguous	[R].lFQVEYAIEAIk.[L]	N-Term(TMT6plex); K12(TMT6plex)	1	1	Q5ZJX9	Q5ZJX9	0	2	0.6924	0	1	1	941.56	1882.11	1882.11	1.66	0.00157	HCD (High Energy Collision Dissociation)	MS2	0	231.1	96	90.2831	46429	Dg31ZJ_bjhb1_12.raw	F1.12	276.7	290.6	239.1	246.9	248.3	221.9	194.9	178.9	182.2		5.56	3.523e-05	7.583e-07
FALSE	High	Sequest HT (A2)	Unambiguous	[K].ySIPLDAMEQVLAk.[Q]	N-Term(TMT6plex); K14(TMT6plex)	1	1	A0A3Q2U3M8	A0A3Q2U3M8	0	3	0.7722	0	1	1	679.39	2036.16	2036.15	2.64	0.00179	HCD (High Energy Collision Dissociation)	MS2	8.12532	208.2	63.44	90.2209	46396	Dg31ZJ_bjhb1_12.raw	F1.12	196.5	215.1	198.9	221.9	207.4	217.7	223.1	188.5	204.4		4.61	3.523e-05	1.416e-06
FALSE	High	Sequest HT (A2)	Unambiguous	[K].tVTEGESVTLEcHISGHPQPTVTWYR.[ED]	N-Term(TMT6plex); C12(Carbamidomethyl)	2	4	A6BM71; Q9IAR9	A6BM71; Q90720; Q98918; Q9IAR9	0	4	0.6839	0	1	1	804.152	3213.59	3213.58	0.63	0.0005	HCD (High Energy Collision Dissociation)	MS2	46.3967	33.6	96	55.8096	28269	Dg31ZJ_bjhb1_7.raw	F1.7	26	28.2	28.3	37.9	36.3	36.2	41	35.1	33.2		3.48	3.523e-05	2.967e-08
FALSE	High	Sequest HT (A2)	Unambiguous	[K].eDGTQSLIIVPAMPEDSGEWAVIAQNR.[A]	N-Term(TMT6plex)	2	3	A6BM71; Q9IAR9	A6BM71; Q98918; Q9IAR9	0	3	0.8583	0	1	1	1052.53	3155.58	3155.59	-1.68	-0.00177	HCD (High Energy Collision Dissociation)	MS2	8.5728	44.8	96	90.1848	46377	Dg31ZJ_bjhb1_12.raw	F1.12	42.3	48.6	44.8	40.3	46.8	46.7	46.4	44	42.9		6.21	3.523e-05	3.637e-11
FALSE	High	Sequest HT (A2)	Unambiguous	[R].eNSTEGLQSPSAGDkPPQDNAPF.[-]	N-Term(TMT6plex); K15(TMT6plex)	1	7	A0A1L1S003	A0A1L1RQD7; A0A1L1RMB6; A0A1D5PFP7; A0A1L1S003; A0A1D5PV84; A0A1D5NXQ7; Q5ZI93	0	3	0.7726	0	1	1	948.808	2844.41	2844.41	1.03	0.00097	HCD (High Energy Collision Dissociation)	MS2	0	22.8	96	55.8834	28308	Dg31ZJ_bjhb1_7.raw	F1.7	39.3	31.9	24.2	20.3	20	18.4	18.8	15.8	16.1		6.42	3.523e-05	2.742e-06
FALSE	High	Sequest HT (A2)	Unambiguous	[R].aPPTNTcPHPEITR.[I]	N-Term(TMT6plex); C7(Carbamidomethyl)	1	2	A0A3Q2U4J3	A0A3Q2U4J3; A0A1D5NYA7	0	3	0.7765	0	1	1	607.316	1819.93	1819.93	0.29	0.00018	HCD (High Energy Collision Dissociation)	MS2	0	33.5	96	24.4441	12063	Dg31ZJ_bjhb1_15.raw	F1.15	39.9	42.8	37.3	30.9	25.3	28.5	33.4	31.8	31.2		5.1	3.523e-05	4.23e-05
FALSE	High	Sequest HT (A2)	Unambiguous	[R].tVGTPIASVPGSTNTGTVPGSEk.[D]	N-Term(TMT6plex); K23(TMT6plex)	1	2	A0A1D5PI39	A0A1D5PI39; Q5F418	0	3	0.8217	0	1	1	872.482	2615.43	2615.43	1.32	0.00115	HCD (High Energy Collision Dissociation)	MS2	16.5205	37.1	96	57.2008	29015	Dg31ZJ_bjhb1_7.raw	F1.7	50.5	47.1	38.7	35.7	26.1	41.9	32.3	32.5	29.4		6.17	3.523e-05	4.002e-07
FALSE	High	Sequest HT (A2)	Unambiguous	[K].kVWLDPNETNEIANANSR.[Q]	N-Term(TMT6plex); K1(TMT6plex)	1	2	Q5ZKK8	Q6EE39; Q5ZKK8	1	3	0.8053	0	1	1	843.785	2529.34	2529.35	-2.27	-0.00192	HCD (High Energy Collision Dissociation)	MS2	30.0624	51.9	96	57.1468	28986	Dg31ZJ_bjhb1_7.raw	F1.7	67.4	51.4	32.5	34	35.4	42.1	68.8	59.3	75.9		4.57	3.523e-05	3.066e-06
FALSE	High	Sequest HT (A2)	Unambiguous	[K].vIGGLPDVVTIMDGk.[T]	N-Term(TMT6plex); K15(TMT6plex)	1	3	F1NNW0	Q02173; A0A1D5PKV3; F1NNW0	0	2	0.7256	0	1	1	986.579	1972.15	1972.16	-1.91	-0.00189	HCD (High Energy Collision Dissociation)	MS2	55.5797	199.2	51.454	89.979	46268	Dg31ZJ_bjhb1_12.raw	F1.12	166.9	198.4	179.8	197.5	187.6	212.4	258.6	193.9	198.1		5.54	3.523e-05	1.005e-07
FALSE	High	Sequest HT (A2)	Unambiguous	[R].aEGSDVANAVLDGADcIMLSGETAk.[G]	N-Term(TMT6plex); C16(Carbamidomethyl); K25(TMT6plex)	2	3	F1NW43; A0A1D5P9V0	F1NW43; A0A1D5P9V0; P00548	0	4	0.7961	0	1	1	738.874	2952.48	2952.47	2.02	0.00149	HCD (High Energy Collision Dissociation)	MS2	76.0715	53.7	56.221	89.984	46271	Dg31ZJ_bjhb1_12.raw	F1.12	47.4	54.5	45.2	66	55.5	63.7	54.3	52.3	44.4		7.21	3.523e-05	2.385e-07
FALSE	High	Sequest HT (A2)	Unambiguous	[K].aGLLGLLEEmR.[D]	N-Term(TMT6plex); M10(Oxidation)	8	18	A0A1D5PFB7; Q8JG72; A0A1D5P603; A0A1D5NYC2; P02565; A0A1D5P600; Q9DGM4; A0A1D5PUR6	A0A1D5PFB7; Q8JG72; A0A1D5P603; Q910C5; A0A1D5NYC2; A0A1D5PXU1; A0A1D5P525; Q9DGM5; P02565; P13538; Q8AY28; Q9PTY2; A0A1D5P600; Q9DGM4; A0A1D5NVW6; R4GIG1; A0A1D5NXZ4; A0A1D5PUR6	0	2	0.7171	0	1	1	723.911	1446.81	1446.82	-3.45	-0.0025	HCD (High Energy Collision Dissociation)	MS2	0	146.2	96	90.0054	46282	Dg31ZJ_bjhb1_12.raw	F1.12	126.2	160.1	144.3	159.7	146.4	151.8	156.9	136.4	134.4		3.5	3.523e-05	4.33e-05
FALSE	High	Sequest HT (A2)	Unambiguous	[K].iLLAELEQLk.[G]	N-Term(TMT6plex); K10(TMT6plex)	1	4	F1NJ08	A0A1L1RXL9; P09654; F1NJ08; Q49MC1	0	2	0.631	0	1	1	814.523	1628.04	1628.04	-0.75	-0.00061	HCD (High Energy Collision Dissociation)	MS2	0	334.7	23.021	90.0117	46285	Dg31ZJ_bjhb1_12.raw	F1.12	800.6	592.2	360.7	262.6	221.5	231.9	218.2	147.6	176.6		4.58	3.523e-05	4.162e-05
FALSE	High	Sequest HT (A2)	Unambiguous	[K].tFFPEEISSMVLTk.[M]	N-Term(TMT6plex); K14(TMT6plex)	1	11	Q7SX63	Q7SX63; A0A2I4KE16; A0A5H3A847; B6EAX2; D6PVB7; B3VHV2; A0A5H3A935; P08106; A0A4P8GB30; A0A5H3A8X6; A0A5A4W3K3	0	3	0.6389	0	1	1	696.388	2087.15	2087.15	0.19	0.00013	HCD (High Energy Collision Dissociation)	MS2	25.0092	128.2	39.227	90.038	46299	Dg31ZJ_bjhb1_12.raw	F1.12	100.6	134.2	128.6	138.3	145.2	153.4	140.2	101.8	111.5		3.96	3.523e-05	2.27e-05
FALSE	High	Sequest HT (A2)	Unambiguous	[K].aLTLQDLDNIWAAQAGk.[H]	N-Term(TMT6plex); K17(TMT6plex)	1	2	V9GVG9	V9GVG9; E1BWJ5	0	3	0.7766	0	1	1	762.767	2286.29	2286.29	0.49	0.00037	HCD (High Energy Collision Dissociation)	MS2	0	122.4	96	90.0907	46327	Dg31ZJ_bjhb1_12.raw	F1.12	148.9	150.1	129.1	122.9	108.1	118.1	111.5	105.8	107.5		6.76	3.523e-05	2.513e-09
FALSE	High	Sequest HT (A2)	Unambiguous	[K].iEDEQALGMQLQk.[K]	N-Term(TMT6plex); K13(TMT6plex)	6	13	Q8JG72; A0A1D5P603; A0A1D5NYC2; P02565; Q9DGM4; A0A1D5PUR6	Q8JG72; A0A1D5P603; A0A1D5NYC2; A0A1D5P525; Q9DGM5; P02565; P13538; Q8AY28; Q9PTY2; Q9DGM4; A0A1D5NVW6; R4GIG1; A0A1D5PUR6	0	3	0.7129	0	1	1	654.365	1961.08	1961.08	2	0.00131	HCD (High Energy Collision Dissociation)	MS2	2.99321	56.8	0.125	65.6827	34546	Dg31ZJ_bjhb1_15.raw	F1.15	48.6	62.6	53.5	54.2	65.8	54.7	57.6	55.5	58.8		5.05	3.523e-05	6.378e-06
FALSE	High	Sequest HT (A2)	Unambiguous	[-].mPDDPDLEVYk.[T]	N-Term(Prot)(Met-loss); N-Term(TMT6plex); K11(TMT6plex)	1	1	E1C6C9	E1C6C9	0	2	0.7474	0	1	1	824.946	1648.88	1648.88	0.76	0.00063	HCD (High Energy Collision Dissociation)	MS2	0	177	96	56.8597	28832	Dg31ZJ_bjhb1_7.raw	F1.7	177.1	204.5	160.6	181	122.1	223.4	192	167.5	164.4		3.8	3.523e-05	7.974e-06
FALSE	High	Sequest HT (A2)	Unambiguous	[K].iDQISMEEVDR.[L]	N-Term(TMT6plex)	1	2	F1NIK3	Q5ZL61; F1NIK3	0	2	0.7197	0	1	1	782.398	1563.79	1563.79	-0.32	-0.00025	HCD (High Energy Collision Dissociation)	MS2	5.42201	120.3	93.904	56.8579	28831	Dg31ZJ_bjhb1_7.raw	F1.7	143.8	152.6	130.9	111	111.5	113.4	115.2	96.5	108		4.78	3.523e-05	1.212e-05
FALSE	High	Sequest HT (A2)	Unambiguous	[R].aAQMLQADPYSVPAR.[D]	N-Term(TMT6plex)	1	2	P12003	Q6LDD0; P12003	0	3	0.6281	0	1	1	616.325	1846.96	1846.97	-4.28	-0.00264	HCD (High Energy Collision Dissociation)	MS2	39.82	51	96	56.5703	28677	Dg31ZJ_bjhb1_7.raw	F1.7	49.4	44.6	42.6	62.2	51.8	56.1	50.8	45.7	55.9		4.06	3.523e-05	3.468e-05
FALSE	High	Sequest HT (A2)	Unambiguous	[K].vSHVSTGGGASLELLEGk.[V]	N-Term(TMT6plex); K18(TMT6plex)	1	2	F1NU17	F1NU17; P51903	0	3	0.7676	0	1	1	733.752	2199.24	2199.24	1.65	0.00121	HCD (High Energy Collision Dissociation)	MS2	0	102	96	56.5513	28667	Dg31ZJ_bjhb1_7.raw	F1.7	86.4	109.6	89.8	115.6	106.1	105.8	113.9	97.1	93.4		5.98	3.523e-05	6.141e-10
FALSE	High	Sequest HT (A2)	Unambiguous	[K].yTLPPGVEATAVR.[S]	N-Term(TMT6plex)	1	3	F1P593	Q00649; F1P593; A0A510HDY6	0	2	0.7291	0	1	1	801.956	1602.91	1602.91	0.07	6e-05	HCD (High Energy Collision Dissociation)	MS2	3.19171	85.2	22.674	56.5476	28665	Dg31ZJ_bjhb1_7.raw	F1.7	57.4	63.1	63.9	131.3	99.7	108.5	84.8	78.4	79.9		3.47	3.523e-05	3.605e-05
FALSE	High	Sequest HT (A2)	Unambiguous	[R].cWSSTAASAPEMcPIR.[S]	N-Term(TMT6plex); C1(Carbamidomethyl); C13(Carbamidomethyl)	1	2	F1NII7	Q9DDR6; F1NII7	0	3	0.7618	0	1	1	684.987	2052.95	2052.95	-1.2	-0.00082	HCD (High Energy Collision Dissociation)	MS2	14.2592	33.9	96	56.5281	28654	Dg31ZJ_bjhb1_7.raw	F1.7	41.5	35.9	36.7	37	27.4	31.2	35.8	28.4	30.9		5.5	3.523e-05	1.859e-05
FALSE	High	Sequest HT (A2)	Unambiguous	[K].lVGAIVYYDGQHNDAR.[M]	N-Term(TMT6plex)	1	1	F1NCA2	F1NCA2	0	3	0.847	0	1	1	674.02	2020.05	2020.04	0.33	0.00022	HCD (High Energy Collision Dissociation)	MS2	9.43266	47.1	96	56.4869	28632	Dg31ZJ_bjhb1_7.raw	F1.7	49.9	46.9	39.8	50.3	45.2	46.6	54.1	48.2	42.5		6.6	3.523e-05	2.558e-07
FALSE	High	Sequest HT (A2)	Unambiguous	[K].hILENELQIPASk.[M]	N-Term(TMT6plex); K13(TMT6plex)	1	1	A0A1D5NY89	A0A1D5NY89	0	3	0.7048	0	1	1	650.719	1950.14	1950.14	0.6	0.00039	HCD (High Energy Collision Dissociation)	MS2	74.5138	83.3	96	55.8871	28310	Dg31ZJ_bjhb1_7.raw	F1.7	96.2	91.8	77.6	85.3	77.8	91.2	84.8	71	73.9		4.54	3.523e-05	1.755e-05
FALSE	High	Sequest HT (A2)	Unambiguous	[K].vSEFDAVIFPGGFGVAk.[N]	N-Term(TMT6plex); K17(TMT6plex)	1	2	A0A1D5P5M6	E1BQD1; A0A1D5P5M6	0	2	0.819	0	1	1	1099.61	2198.22	2198.23	-2	-0.00219	HCD (High Energy Collision Dissociation)	MS2	0	269.4	96	90.174	46371	Dg31ZJ_bjhb1_12.raw	F1.12	312.6	357.7	268.9	233.1	253.2	279.6	284.1	223.3	212.3		6.74	3.523e-05	1.638e-09
FALSE	High	Sequest HT (A2)	Unambiguous	[K].nSVDLTWQPPR.[H]	N-Term(TMT6plex)	1	1	Q07784	Q07784	0	2	0.5888	0	1	1	771.418	1541.83	1541.83	0.89	0.00069	HCD (High Energy Collision Dissociation)	MS2	54.0489	129.3	96	55.8987	28316	Dg31ZJ_bjhb1_7.raw	F1.7	129.4	133.2	132.7	126.8	127.1	130.1	132.8	112.8	138.7		1.97	3.523e-05	4.317e-05
FALSE	High	Sequest HT (A2)	Unambiguous	[R].acDVLYPPGPPSNPk.[V]	N-Term(TMT6plex); C2(Carbamidomethyl); K15(TMT6plex)	1	1	A0A3Q2TS15	A0A3Q2TS15	0	3	0.723	0	1	1	690.708	2070.11	2070.11	0.36	0.00025	HCD (High Energy Collision Dissociation)	MS2	2.74606	45.4	2.109	55.9754	28357	Dg31ZJ_bjhb1_7.raw	F1.7	38.5	47	44.3	44.6	46.9	51.7	48	40.8	46.9		4.44	3.523e-05	1.046e-06
FALSE	High	Sequest HT (A2)	Unambiguous	[K].yTLPPGVEATAVR.[S]	N-Term(TMT6plex)	1	3	F1P593	Q00649; F1P593; A0A510HDY6	0	2	0.732	0	1	1	801.956	1602.9	1602.91	-0.2	-0.00016	HCD (High Energy Collision Dissociation)	MS2	5.95229	61.7	5.029	56.0156	28379	Dg31ZJ_bjhb1_7.raw	F1.7	44.8	47.8	44.5	106	65.6	81	55.5	57.8	52.6		3.47	3.523e-05	2.172e-05
FALSE	High	Sequest HT (A2)	Unambiguous	[K].kMEGDLNEMEIQLSHANR.[MVHTQ]	N-Term(TMT6plex); K1(TMT6plex)	9	21	A0A1D5PFB7; F1P3X1; Q8JG72; F1NM49; A0A1D5NYC2; A0A1D5NZY9; A0A1D5P600; Q9DGM4; A0A1D5PUR6	A0A1D5PFB7; F1P3X1; P29616; Q91411; Q8JG72; F1NM49; Q910C5; A0A1D5NYC2; A0A1D5PXU1; A0A1D5NZY9; A0A1D5P525; P79793; P13538; Q8AY28; A0A1D5P600; Q9DGM4; Q9IBD4; Q90WH5; A0A1D5NXZ4; A0A1D5PUR6; Q8UWA0	1	4	0.5591	0	1	1	644.086	2573.32	2573.32	0.34	0.00022	HCD (High Energy Collision Dissociation)	MS2	52.0306	53.6	96	56.0604	28403	Dg31ZJ_bjhb1_7.raw	F1.7	54.8	56.9	44.6	47.7	57.6	63.4	57.9	51.3	48.6		4.65	3.523e-05	2.371e-05
FALSE	High	Sequest HT (A2)	Unambiguous	[R].aAEAGDDDLIPFGDRPTVSR.[F]	N-Term(TMT6plex)	1	2	A0A1D5P331	A0A1D5P331; E1BZI9	0	3	0.7267	0	1	1	777.73	2331.18	2331.18	-0.64	-0.0005	HCD (High Energy Collision Dissociation)	MS2	0	33.4	96	57.3956	29119	Dg31ZJ_bjhb1_7.raw	F1.7	40.1	40.4	34.1	31.2	27.5	26.5	37.3	29.3	33.9		3	3.523e-05	2.718e-06
FALSE	High	Sequest HT (A2)	Unambiguous	[K].imTNGGESEAELSVEEk.[Q]	N-Term(TMT6plex); M2(Oxidation); K17(TMT6plex)	1	1	P16419	P16419	0	3	0.726	0	1	1	766.392	2297.16	2297.16	0.98	0.00075	HCD (High Energy Collision Dissociation)	MS2	16.78	34.4	96	56.084	28416	Dg31ZJ_bjhb1_7.raw	F1.7	36	33.4	31.3	34.4	38.5	36.1	36.5	30.9	32.4		5.11	3.523e-05	2.929e-07
FALSE	High	Sequest HT (A2)	Unambiguous	[K].gPVTPSTFLEScGVADLITTcYGGR.[N]	N-Term(TMT6plex); C12(Carbamidomethyl); C21(Carbamidomethyl)	1	2	A0A3Q8WI14	A0A3Q8WI14; A0A1D5PA73	0	3	0.796	0	1	1	963.143	2887.42	2887.42	-0.34	-0.00032	HCD (High Energy Collision Dissociation)	MS2	68.4965	64.8	96	90.1514	46359	Dg31ZJ_bjhb1_12.raw	F1.12	67	82	70.3	65.9	51.9	51.9	63.2	64.7	66.5		5.05	3.523e-05	8.96e-07
FALSE	High	Sequest HT (A2)	Unambiguous	[K].mGSLGLLAVEVPEQFk.[G]	N-Term(TMT6plex); K16(TMT6plex)	1	2	A0A1L1RPL6	A0A1L1RPL6; Q5ZL56	0	3	0.6807	0	1	1	726.085	2176.24	2176.25	-1.66	-0.0012	HCD (High Energy Collision Dissociation)	MS2	49.9875	97.5	96	90.1458	46356	Dg31ZJ_bjhb1_12.raw	F1.12	90.9	120.7	87	100.8	82.1	111.3	113.1	88.1	83.2		5.48	3.523e-05	2.195e-07
FALSE	High	Sequest HT (A2)	Unambiguous	[R].qEEAAGGASIAEYDLk.[D]	N-Term(TMT6plex); K16(TMT6plex)	1	1	A0A3Q2U536	A0A3Q2U536	0	3	0.7375	0	1	1	704.04	2110.11	2110.11	-0.22	-0.00016	HCD (High Energy Collision Dissociation)	MS2	62.7821	52	96	56.2429	28502	Dg31ZJ_bjhb1_7.raw	F1.7	47.4	55.6	54.3	51.6	46.4	55.2	52.5	52.1	52.7		5.22	3.523e-05	7.382e-06
FALSE	High	Sequest HT (A2)	Unambiguous	[R].vGVVQYSHEGTFEAIk.[L]	N-Term(TMT6plex); K16(TMT6plex)	1	1	P15988	P15988	0	3	0.6789	0	1	1	741.412	2222.22	2222.22	0.23	0.00017	HCD (High Energy Collision Dissociation)	MS2	0	44.9	96	56.2797	28522	Dg31ZJ_bjhb1_7.raw	F1.7	55.1	48.4	32	39.2	52.9	50.2	48.3	32.9	45		5.7	3.523e-05	2.689e-07
FALSE	High	Sequest HT (A2)	Unambiguous	[R].vLASGPGLSPSGVPASLPVEFAIDAR.[R]	N-Term(TMT6plex)	1	1	Q90WF0	Q90WF0	0	4	0.7537	0	1	1	684.885	2736.52	2736.51	1.56	0.00107	HCD (High Energy Collision Dissociation)	MS2	0	21.4	96	90.1316	46348	Dg31ZJ_bjhb1_12.raw	F1.12	23.1	25.8	22.9	20	20.6	19	22.7	18.4	19.9		5.4	3.523e-05	1.103e-07
FALSE	High	Sequest HT (A2)	Unambiguous	[R].kVTYGVHPAEVAEEVLR.[T]	N-Term(TMT6plex); K1(TMT6plex)	1	1	A0A1D5PDI2	A0A1D5PDI2	1	4	0.6812	0	1	1	589.59	2355.34	2355.34	-3.01	-0.00177	HCD (High Energy Collision Dissociation)	MS2	48.08	25.6	96	56.4173	28596	Dg31ZJ_bjhb1_7.raw	F1.7	24.5	29.2	23.5	21.8	25.1	25	31.6	23.6	26.4		4.8	3.523e-05	2.863e-05
FALSE	High	Sequest HT (A2)	Unambiguous	[R].qAEEAEELSNVNLSk.[F]	N-Term(TMT6plex); K15(TMT6plex)	5	10	A0A1D5P603; A0A1D5NYC2; P02565; Q9DGM4; A0A1D5PUR6	A0A1D5P603; A0A1D5NYC2; A0A1D5P525; P02565; P13538; Q8AY28; Q9PTY2; Q9DGM4; R4GIG1; A0A1D5PUR6	0	3	0.7308	0	1	1	707.045	2119.12	2119.13	-3.35	-0.00237	HCD (High Energy Collision Dissociation)	MS2	24.909	49.2	96	56.1033	28426	Dg31ZJ_bjhb1_7.raw	F1.7	45.5	51	40.4	40.5	94.2	40.7	48.6	43.8	37.7		4.83	3.523e-05	4.307e-07
FALSE	High	Sequest HT (A2)	Unambiguous	[R].lIDDMVAQVLk.[S]	N-Term(TMT6plex); K11(TMT6plex)	1	2	A0A1D5P8I7	A0A1D5P8I7; Q5ZL82	0	2	0.5975	0	1	1	852.013	1703.02	1703.02	0.12	0.00011	HCD (High Energy Collision Dissociation)	MS2	9.70294	362.9	77.925	91.0309	46821	Dg31ZJ_bjhb1_12.raw	F1.12	334.7	410.1	346.9	371.8	318.9	389.3	422.7	350.6	321.4		4.77	3.523e-05	4.627e-06
FALSE	High	Sequest HT (A2)	Unambiguous	[R].fHWEQDQIAHMk.[N]	N-Term(TMT6plex); K12(TMT6plex)	1	2	Q5ZM62	A0A3Q2U0D5; Q5ZM62	0	4	0.7573	0	1	1	507.767	2028.05	2028.05	-2.5	-0.00127	HCD (High Energy Collision Dissociation)	MS2	19.3523	70	91.381	50.1702	25294	Dg31ZJ_bjhb1_7.raw	F1.7	71	77.8	61.7	67.4	56.6	69.3	88	65.7	72.7		5.85	3.523e-05	3.051e-06
FALSE	High	Sequest HT (A2)	Unambiguous	[R].hVFGESDELIGQk.[V]	N-Term(TMT6plex); K13(TMT6plex)	1	1	P00940	P00940	0	3	0.7031	0	1	1	639.687	1917.05	1917.05	-0.66	-0.00042	HCD (High Energy Collision Dissociation)	MS2	0	76.6	91.866	50.1388	25277	Dg31ZJ_bjhb1_7.raw	F1.7	94.7	87.2	76.6	85	55	74.7	77.9	74.4	64.1		4.85	3.523e-05	1.263e-05
FALSE	High	Sequest HT (A2)	Unambiguous	[K].lMDHGQSSPEDVDMYSTR.[S]	N-Term(TMT6plex)	1	3	Q5ZK55	Q5ZK55; A0A1D5PAF6; F1NH92	0	3	0.9088	0	1	1	766.35	2297.04	2297.04	-0.65	-0.0005	HCD (High Energy Collision Dissociation)	MS2	36.5704	44.3	96	45.179	22595	Dg31ZJ_bjhb1_7.raw	F1.7	40.7	59.7	39.4	40	51.6	39.3	50.2	34.9	42.5		6.8	3.523e-05	1.576e-07
FALSE	High	Sequest HT (A2)	Unambiguous	[K].gANIQLLDLPGIIEGAAQGk.[G]	N-Term(TMT6plex); K20(TMT6plex)	1	2	F1NIK3	Q5ZL61; F1NIK3	0	3	0.7342	0	1	1	812.813	2436.42	2436.42	0.74	0.0006	HCD (High Energy Collision Dissociation)	MS2	53.0577	49.4	96	92.3827	47525	Dg31ZJ_bjhb1_12.raw	F1.12	58.2	68.4	53.5	46.3	44.9	51.7	49.5	38.6	33.1		5.53	3.523e-05	6.826e-06
FALSE	High	Sequest HT (A2)	Unambiguous	[K].nLYGDFFTGDSYLVLNTIR.[Q]	N-Term(TMT6plex)	3	5	A0A1D5PH32; A0A1L1RYW9; O93510	F1NKF3; A0A1D5PH32; A0A1L1RYW9; O93510; A0A1D5PNS4	0	3	0.7505	0	1	1	813.092	2437.26	2437.26	0.77	0.00062	HCD (High Energy Collision Dissociation)	MS2	62.9532	42.2	96	92.3865	47527	Dg31ZJ_bjhb1_12.raw	F1.12	53.8	52.1	43.4	42	41.1	43	37.3	33.1	33.9		4.81	3.523e-05	1.656e-06
FALSE	High	Sequest HT (A2)	Unambiguous	[R].mAVLANEGDAYPLGALPVGTLIcNLESHPGk.[G]	N-Term(TMT6plex); C23(Carbamidomethyl); K31(TMT6plex)	1	1	F1NY85	F1NY85	0	4	0.7012	0	1	1	917.242	3665.95	3665.94	1.16	0.00106	HCD (High Energy Collision Dissociation)	MS2	27.3342	17.5	96	92.3884	47528	Dg31ZJ_bjhb1_12.raw	F1.12	22.8	23.2	17.6	15.1	14	19.7	19.5	13.1	12.6		5.79	3.523e-05	1.228e-10
FALSE	High	Sequest HT (A2)	Unambiguous	[R].eADIDGDGQVNYEEFVQMMTAk.[-]	N-Term(TMT6plex); K22(TMT6plex)	1	3	A0A3Q3AZM2	A0A3Q3AZM2; P62149; A0A1D5P2H5	0	3	0.8322	0	1	1	983.474	2948.41	2948.41	0.12	0.00012	HCD (High Energy Collision Dissociation)	MS2	43.0952	45.4	96	92.4168	47543	Dg31ZJ_bjhb1_12.raw	F1.12	44.2	55.4	52.7	39.2	38.6	50.4	47.1	42.3	39.1		5.9	3.523e-05	4.446e-09
FALSE	High	Sequest HT (A2)	Unambiguous	[R].cEAGYYGDPILGSGDHcRPcPcPDGPESGR.[Q]	N-Term(TMT6plex); C1(Carbamidomethyl); C17(Carbamidomethyl); C20(Carbamidomethyl); C22(Carbamidomethyl)	1	2	F1NJ23	F1NJ23; A0A3Q2TWS9	0	4	0.8869	0	1	1	892.136	3565.52	3565.52	0.38	0.00034	HCD (High Energy Collision Dissociation)	MS2	0	16.5	96	44.965	22478	Dg31ZJ_bjhb1_7.raw	F1.7	16	21.9	15.3	15.7	19.8	15.6	18.6	11.2	14.5		6.01	3.523e-05	1.365e-10
FALSE	High	Sequest HT (A2)	Unambiguous	[K].tASEmVLADDNFSTIVAAVEEGR.[A]	N-Term(TMT6plex); M5(Oxidation)	2	3	Q03669; P13585	Q03669; P13585; A0A1L1RKB7	0	3	0.7893	0	1	1	890.781	2670.33	2670.31	5.94	0.00529	HCD (High Energy Collision Dissociation)	MS2	26.3394	19.7	96	92.4206	47545	Dg31ZJ_bjhb1_12.raw	F1.12	19.3	19.3	18.3	22.6	17.1	20.4	19.9	20.4	19.7		5.41	3.523e-05	2.654e-06
FALSE	High	Sequest HT (A2)	Unambiguous	[R].dLDMLSTVLDDNEAMIYNR.[A]	N-Term(TMT6plex)	1	2	Q5ZK12	Q5ZK12; F1NMN3	0	3	0.7518	0	1	1	819.733	2457.18	2457.18	-0.26	-0.00022	HCD (High Energy Collision Dissociation)	MS2	5.79731	18.1	96	92.4261	47548	Dg31ZJ_bjhb1_12.raw	F1.12	21.8	17.6	17.6	17.6	18.1	19.8	13.2	17.5	19.8		5.52	3.523e-05	2.35e-05
FALSE	High	Sequest HT (A2)	Unambiguous	[K].tASEMVLADDNFSTIVAAVEEGR.[A]	N-Term(TMT6plex)	2	3	Q03669; P13585	Q03669; P13585; A0A1L1RKB7	0	4	0.7542	0	1	1	664.334	2654.31	2654.32	-1.24	-0.00083	HCD (High Energy Collision Dissociation)	MS2	52.6702	12.3	96	92.4299	47550	Dg31ZJ_bjhb1_12.raw	F1.12	16.9	18.3	15.6	9.3	9.3	9.9	10.5	8.2	12.6		5.98	3.523e-05	3.553e-07
FALSE	High	Sequest HT (A2)	Unambiguous	[R].kAGTQIENIEEDFRDGLk.[L]	N-Term(TMT6plex); K1(TMT6plex); K18(TMT6plex)	1	7	A0A1D5P9P3	Q5ZIW4; P05094; A0A1D5P9P3; A0A1D5PF13; Q5ZJN7; A0A1D5P522; A0A1D5PBQ2	2	4	0.6636	0	1	1	688.39	2750.54	2750.53	3.52	0.00242	HCD (High Energy Collision Dissociation)	MS2	7.79643	47.1	96	66.4425	34953	Dg31ZJ_bjhb1_15.raw	F1.15	61.7	45.5	25	28.2	79.7	54.1	56.2	28.6	45.2		3.27	3.523e-05	7.232e-07
FALSE	High	Sequest HT (A2)	Unambiguous	[R].lLEAQAcTGGIIDPGTGER.[C]	N-Term(TMT6plex); C7(Carbamidomethyl)	1	1	A0A3Q2U2F9	A0A3Q2U2F9	0	3	0.8126	0	1	1	729.715	2187.13	2187.13	0.97	0.00071	HCD (High Energy Collision Dissociation)	MS2	9.28538	22.9	96	66.4508	34957	Dg31ZJ_bjhb1_15.raw	F1.15	25.2	27.5	20.6	21.2	20.5	24.5	22.1	22.4	21.9		6.67	3.523e-05	2.342e-08
FALSE	High	Sequest HT (A2)	Unambiguous	[R].dADALIAGAPGAPmDVk.[C]	N-Term(TMT6plex); M14(Oxidation); K17(TMT6plex)	1	3	F1NNW0	Q02173; A0A1D5PKV3; F1NNW0	0	3	0.7807	0	1	1	696.048	2086.13	2086.13	1.48	0.00103	HCD (High Energy Collision Dissociation)	MS2	0	23.4	96	66.4563	34960	Dg31ZJ_bjhb1_15.raw	F1.15	24.9	19.4	18.6	23.7	21.9	26.6	26.3	25.9	23.4		4.97	3.523e-05	5.455e-06
FALSE	High	Sequest HT (A2)	Unambiguous	[K].aAPILWSHTEPTER.[I]	N-Term(TMT6plex)	1	1	F1NH40	F1NH40	0	3	0.8523	0	1	1	612.998	1836.98	1836.98	-0.45	-0.00028	HCD (High Energy Collision Dissociation)	MS2	5.52958	78.9	96	44.7882	22383	Dg31ZJ_bjhb1_7.raw	F1.7	74.3	91.9	76.9	62.7	75.9	64.4	92.6	76.9	94.1		5.62	3.523e-05	2.974e-06
FALSE	High	Sequest HT (A2)	Unambiguous	[K].sFINIVVLDRPGPPVGPVVLSDITEESVTLR.[W]	N-Term(TMT6plex)	1	1	A0A3Q2TS15	A0A3Q2TS15	0	4	0.8138	0	1	1	887.752	3547.99	3547.99	-2.3	-0.00204	HCD (High Energy Collision Dissociation)	MS2	11.2281	28.3	96	92.4585	47565	Dg31ZJ_bjhb1_12.raw	F1.12	26	36.2	30.3	29.7	29.3	29.2	25.7	25.2	22.8		8.7	3.523e-05	1.147e-09
FALSE	High	Sequest HT (A2)	Unambiguous	[R].aEGSDVANAVLDGADcIMLSGETAk.[G]	N-Term(TMT6plex); C16(Carbamidomethyl); K25(TMT6plex)	2	3	F1NW43; A0A1D5P9V0	F1NW43; A0A1D5P9V0; P00548	0	4	0.7347	0	1	1	738.873	2952.47	2952.47	0.71	0.00053	HCD (High Energy Collision Dissociation)	MS2	15.9456	27.6	96	92.3771	47522	Dg31ZJ_bjhb1_12.raw	F1.12	24	30.9	25.5	30.9	25.4	33.1	34.1	21.2	23.7		6.03	3.523e-05	1.388e-05
FALSE	High	Sequest HT (A2)	Unambiguous	[R].gVMLAVDAITAELk.[K]	N-Term(TMT6plex); K14(TMT6plex)	1	1	Q5ZL72	Q5ZL72	0	2	0.7496	0	1	1	945.063	1889.12	1889.12	-0.01	-1e-05	HCD (High Energy Collision Dissociation)	MS2	6.67134	140.6	83.151	92.4897	47582	Dg31ZJ_bjhb1_12.raw	F1.12	178.3	184.6	146	135.1	131.4	137.8	120.5	114.5	116.9		5.83	3.523e-05	3.801e-08
FALSE	High	Sequest HT (A2)	Unambiguous	[K].hADSTAELGEQIDNLQR.[V]	N-Term(TMT6plex)	6	14	F1P3X1; Q8JG72; A0A1D5P603; A0A1D5NYC2; Q9DGM4; A0A1D5PUR6	F1P3X1; A0A1D5NWE9; Q8JG72; A0A1D5P603; A0A1D5NYC2; A0A1D5P525; Q9DGM5; P13538; Q8AY28; Q9PTY2; Q9DGM4; A0A1D5NVW6; R4GIG1; A0A1D5PUR6	0	3	0.7763	0	1	1	709.361	2126.07	2126.07	0.59	0.00042	HCD (High Energy Collision Dissociation)	MS2	9.78033	51.1	23.667	44.6773	22322	Dg31ZJ_bjhb1_7.raw	F1.7	84.5	81.1	41.6	52.4	46.1	46.2	39.9	29.4	38.6		6.17	3.523e-05	3.987e-07
FALSE	High	Sequest HT (A2)	Unambiguous	[K].fcLEGMEESGSEGLDELIFAQR.[N]	N-Term(TMT6plex); C2(Carbamidomethyl)	1	3	Q5ZLV5	A0A1L1RIP9; Q5ZLV5; F1P463	0	3	0.8463	0	1	1	916.101	2746.29	2746.29	-1.05	-0.00096	HCD (High Energy Collision Dissociation)	MS2	0	11.4	96	92.5218	47599	Dg31ZJ_bjhb1_12.raw	F1.12	14.6	15.3	9.2	12.5	12.7	10.4	10.2	8.1	9.6		6.57	3.523e-05	6.378e-10
FALSE	High	Sequest HT (A2)	Unambiguous	[K].mTTETASEDDNFGTAQSNk.[A]	N-Term(TMT6plex); K19(TMT6plex)	1	2	A0A3Q3B2M9	A0A3Q3B2M9; F1NAK4	0	3	0.8072	0	1	1	835.732	2505.18	2505.18	-0.5	-0.00041	HCD (High Energy Collision Dissociation)	MS2	0	35.6	96	44.6523	22308	Dg31ZJ_bjhb1_7.raw	F1.7	57.8	41.1	41.9	25.9	30.7	25	35.7	31.6	30.7		4.72	3.523e-05	8.365e-07
FALSE	High	Sequest HT (A2)	Unambiguous	[K].yIIDGWHAIEPNNPLFLPSPLLDk.[L]	N-Term(TMT6plex); K24(TMT6plex)	1	2	A0A1L1RS37	A0A1L1RS37; E1BZH9	0	4	0.7796	0	1	1	805.952	3220.78	3220.78	1.16	0.00094	HCD (High Energy Collision Dissociation)	MS2	6.7481	37.7	96	92.5404	47608	Dg31ZJ_bjhb1_12.raw	F1.12	36.1	48	34.4	41.6	37.8	35.6	36.7	36.2	32.6		5.4	3.523e-05	1.864e-07
FALSE	High	Sequest HT (A2)	Unambiguous	[K].lcYVALDFENEMATAASSSSLEk.[S]	N-Term(TMT6plex); C2(Carbamidomethyl); K23(TMT6plex)	3	8	P68139; P68034; A0A1D5NV17	P63270; A0A3Q3AWV3; A0A1D5PK53; F1P476; P68139; P68034; A0A1D5NV17; P08023	0	4	0.6693	0	1	1	749.378	2994.49	2994.48	1.74	0.0013	HCD (High Energy Collision Dissociation)	MS2	51.0872	39.6	96	92.546	47611	Dg31ZJ_bjhb1_12.raw	F1.12	41.1	40.6	37.7	45.7	36.2	40	35.3	40.6	39		3.84	3.523e-05	3.541e-07
FALSE	High	Sequest HT (A2)	Unambiguous	[K].iTQVISScFTR.[L]	N-Term(TMT6plex); C8(Carbamidomethyl)	1	2	F1NFL6	F1NFL6; P02845	0	2	0.7135	0	1	1	770.921	1540.83	1540.84	-0.89	-0.00068	HCD (High Energy Collision Dissociation)	MS2	11.5271	55.8	96	66.46	34962	Dg31ZJ_bjhb1_15.raw	F1.15	18.7	25.6	16.4	67.5	95.1	64.5	105.9	58.6	50		3.63	3.523e-05	5.373e-06
FALSE	High	Sequest HT (A2)	Unambiguous	[K].mQGTLEDQIISANPLLEAFGNAk.[T]	N-Term(TMT6plex); M1(Oxidation); K23(TMT6plex)	6	13	F1P3X1; A0A1D5PFA3; A0A1D5P603; A0A1D5NYC2; P02565; A0A1D5PUR6	F1P3X1; A0A1D5PFA3; A0A1D5P603; A0A1D5NYC2; A0A1D5P525; Q9DGM5; P02565; P13538; Q8AY28; Q9PTY2; A0A1D5NVW6; R4GIG1; A0A1D5PUR6	0	3	0.8244	0	1	1	978.863	2934.57	2934.56	2.91	0.00285	HCD (High Energy Collision Dissociation)	MS2	8.09088	38.6	96	92.5479	47612	Dg31ZJ_bjhb1_12.raw	F1.12	40.2	39.5	38.8	43.2	34.7	39.1	38.4	36.9	36.5		7.06	3.523e-05	1.836e-09
FALSE	High	Sequest HT (A2)	Unambiguous	[R].sScILFQDIFQQLDk.[A]	N-Term(TMT6plex); C3(Carbamidomethyl); K15(TMT6plex)	1	3	F1NPQ2	F1NPQ2; Q788U9; A0A1C7CYU2	0	3	0.7732	0	1	1	767.418	2300.24	2300.24	1.42	0.00109	HCD (High Energy Collision Dissociation)	MS2	11.9196	55.4	96	92.5799	47629	Dg31ZJ_bjhb1_12.raw	F1.12	76.7	70.2	65.7	43.5	47.6	47.6	45.1	47	54.9		5.07	3.523e-05	1.877e-05
FALSE	High	Sequest HT (A2)	Unambiguous	[K].iDLFRPQIGIVNVTDADSVWMEIR.[D]	N-Term(TMT6plex)	1	6	F1NQT9	A0A140F3H8; F1NQT9; P19204; A0A140F3I0; A0A140F3H9; A0A140F3H6	0	3	0.7608	0	1	1	1006.21	3016.62	3016.61	2.37	0.00239	HCD (High Energy Collision Dissociation)	MS2	5.80607	31.2	96	92.5837	47631	Dg31ZJ_bjhb1_12.raw	F1.12	31.7	45.4	25.1	31.5	27.3	36.3	26.3	29.4	27.5		5.77	3.523e-05	5.169e-08
FALSE	High	Sequest HT (A2)	Unambiguous	[K].vVTTPAFMcETELHNIFDGIGAMVk.[N]	N-Term(TMT6plex); C9(Carbamidomethyl); K25(TMT6plex)	1	2	Q5ZM94	Q5ZM94; F1NT93	0	4	0.7967	0	1	1	810.424	3238.67	3238.67	0.53	0.00043	HCD (High Energy Collision Dissociation)	MS2	9.39121	95.7	96	92.6199	47649	Dg31ZJ_bjhb1_12.raw	F1.12	91.5	110.6	89.2	93.5	78.8	115	105.7	87.1	89.5		7.77	3.523e-05	1.719e-06
FALSE	High	Sequest HT (A2)	Unambiguous	[K].lGEIVTTIPTIGFNVETVEYk.[N]	N-Term(TMT6plex); K21(TMT6plex)	2	6	F1NN08; Q5ZKR9	A0A1D5P090; F1NN08; A0A3Q2U6I8; Q5ZMA0; P49702; Q5ZKR9	0	3	0.8041	0	1	1	927.862	2781.57	2781.57	0.73	0.00067	HCD (High Energy Collision Dissociation)	MS2	6.36699	83.4	87.85	92.6597	47670	Dg31ZJ_bjhb1_12.raw	F1.12	156.8	125	90.5	72	62.8	66.8	62.2	51.6	62.8		7.35	3.523e-05	4.667e-07
FALSE	High	Sequest HT (A2)	Unambiguous	[R].kAYDLQSDNVYk.[S]	N-Term(TMT6plex); K1(TMT6plex); K12(TMT6plex)	1	1	Q9DEG4	Q9DEG4	1	3	0.6714	0	1	1	711.072	2131.2	2131.2	0.03	2e-05	HCD (High Energy Collision Dissociation)	MS2	44.036	213	96	44.3803	22161	Dg31ZJ_bjhb1_7.raw	F1.7	223.8	233.6	192.1	200.6	210.9	224.6	230.5	196.5	204.2		3.5	3.523e-05	8.48e-06
FALSE	High	Sequest HT (A2)	Unambiguous	[R].nLVTTFQNIEGMLEk.[V]	N-Term(TMT6plex); K15(TMT6plex)	1	1	A0A1D5P9J0	A0A1D5P9J0	0	3	0.7851	0	1	1	732.41	2195.22	2195.21	0.4	0.00029	HCD (High Energy Collision Dissociation)	MS2	65.2544	88.5	96	92.6616	47671	Dg31ZJ_bjhb1_12.raw	F1.12	111.8	143.5	96	82.8	74.4	101.2	65	53.8	67.8		5.63	3.523e-05	1.011e-06
FALSE	High	Sequest HT (A2)	Unambiguous	[R].mVEENMALER.[H]	N-Term(TMT6plex)	1	3	F1NNW0	Q02173; A0A1D5PKV3; F1NNW0	0	2	0.6018	0	1	1	725.865	1450.72	1450.72	-0.55	-0.0004	HCD (High Energy Collision Dissociation)	MS2	37.5455	88.1	96	44.2371	22083	Dg31ZJ_bjhb1_7.raw	F1.7	83.6	89.4	75.8	86.7	95.5	85.4	102.6	79.1	94.5		3.34	3.523e-05	3.821e-05
FALSE	High	Sequest HT (A2)	Unambiguous	[R].lQDAEEHVEAVNSk.[C]	N-Term(TMT6plex); K14(TMT6plex)	2	4	A0A1D5P603; P02565	A0A1D5P603; P02565; Q9PTY2; R4GIG1	0	3	0.7823	0	1	1	676.366	2027.08	2027.08	0.54	0.00037	HCD (High Energy Collision Dissociation)	MS2	17.7623	121.9	96	44.6841	22326	Dg31ZJ_bjhb1_7.raw	F1.7	120	145.4	116.8	119.2	122.3	112.6	128.5	118.4	113.5		4.41	3.523e-05	2.076e-05
FALSE	High	Sequest HT (A2)	Unambiguous	[R].lEDGSQFDSSVGR.[G]	N-Term(TMT6plex)	1	2	A0A3Q3A9L2	A0A3Q3A9L2; A0A3Q2U5K7	0	2	0.7105	0	1	1	813.398	1625.79	1625.8	-5.04	-0.0041	HCD (High Energy Collision Dissociation)	MS2	0	122.6	96	45.2265	22621	Dg31ZJ_bjhb1_7.raw	F1.7	153.3	158.6	116	118.1	111.9	127.4	91.9	106.6	119.2		4.18	3.523e-05	8.58e-07
FALSE	High	Sequest HT (A2)	Unambiguous	[R].gVMLAVDAITAELk.[K]	N-Term(TMT6plex); K14(TMT6plex)	1	1	Q5ZL72	Q5ZL72	0	3	0.7757	0	1	1	630.378	1889.12	1889.12	0.13	8e-05	HCD (High Energy Collision Dissociation)	MS2	7.55973	75.2	74.716	92.3381	47502	Dg31ZJ_bjhb1_12.raw	F1.12	88.2	111.8	79.1	78.3	63	70.3	64.3	58	63.4		5.35	3.523e-05	1.631e-05
FALSE	High	Sequest HT (A2)	Unambiguous	[R].aDFDDSATYSAVATNIHGQASTNcAVVVR.[R]	N-Term(TMT6plex); C24(Carbamidomethyl)	1	3	F1NNW0	Q02173; A0A1D5PKV3; F1NNW0	0	3	0.8693	0	1	1	1090.53	3269.57	3269.57	1.21	0.00132	HCD (High Energy Collision Dissociation)	MS2	0	11.5	96	66.4094	34935	Dg31ZJ_bjhb1_15.raw	F1.15	10.9	8.4	10.8	10	19.8	10.4	14.1	7.8	11.7		8.8	3.523e-05	7.958e-14
FALSE	High	Sequest HT (A2)	Unambiguous	[K].nLTEEMAVLDETIAk.[L]	N-Term(TMT6plex); K15(TMT6plex)	1	2	A0A1D5NYC2	A0A1D5NYC2; P13538	0	3	0.4746	0	1	1	712.394	2135.17	2135.17	0.56	0.0004	HCD (High Energy Collision Dissociation)	MS2	78.7162	22	96	91.9367	47291	Dg31ZJ_bjhb1_12.raw	F1.12	19.9	30.2	20.5	21.5	20.8	19.7	22.8	20.5	22.4		2.95	3.523e-05	1.81e-05
FALSE	High	Sequest HT (A2)	Unambiguous	[K].tYELFIESVPLLk.[S]	N-Term(TMT6plex); K13(TMT6plex)	1	1	E1C9H8	E1C9H8	0	3	0.6752	0	1	1	670.735	2010.19	2010.19	-0.5	-0.00033	HCD (High Energy Collision Dissociation)	MS2	11.1697	60.1	96	91.9404	47293	Dg31ZJ_bjhb1_12.raw	F1.12	55.5	71.5	64.5	55.3	53.4	69.6	64	51.4	56		3.91	3.523e-05	3.383e-05
FALSE	High	Sequest HT (A2)	Unambiguous	[R].aGGEEDDGQNLWScILSEVSTR.[S]	N-Term(TMT6plex); C14(Carbamidomethyl)	1	1	Q90828	Q90828	0	3	0.6778	0	1	1	884.752	2652.24	2652.24	0.1	9e-05	HCD (High Energy Collision Dissociation)	MS2	4.58031	15.3	96	91.9798	47314	Dg31ZJ_bjhb1_12.raw	F1.12	17.9	18.5	15.2	13.8	14.7	16.7	14.6	11.6	14.6		3.6	3.523e-05	1.429e-07
FALSE	High	Sequest HT (A2)	Unambiguous	[R].iDNMEDcATLR.[L]	N-Term(TMT6plex); C7(Carbamidomethyl)	1	1	P16419	P16419	0	2	0.5701	0	1	1	783.876	1566.75	1566.75	-0.21	-0.00016	HCD (High Energy Collision Dissociation)	MS2	0	66.6	96	45.9849	23034	Dg31ZJ_bjhb1_7.raw	F1.7	71.7	64	65.9	70.3	57.6	72.9	66.4	60	70.7		3.21	3.523e-05	1.877e-05
FALSE	High	Sequest HT (A2)	Unambiguous	[K].vEGDVcSLNEFSITGSTYAPEGDVLk.[N]	N-Term(TMT6plex); C6(Carbamidomethyl); K26(TMT6plex)	1	1	P13585	P13585	0	3	0.844	0	1	1	1082.55	3245.63	3245.63	-0.93	-0.00101	HCD (High Energy Collision Dissociation)	MS2	22.2901	23.2	96	92.0155	47332	Dg31ZJ_bjhb1_12.raw	F1.12	25	30.1	26.2	19.6	19.4	23	21	22.3	22.2		6.54	3.523e-05	2.437e-11
FALSE	High	Sequest HT (A2)	Unambiguous	[K].mTISPDYAYGSTGHPGIIPPNATLIFDVELMk.[L]	N-Term(TMT6plex); K32(TMT6plex)	1	1	Q90ZG0	Q90ZG0	0	4	0.8056	0	1	1	977.517	3907.05	3907.04	1.31	0.00128	HCD (High Energy Collision Dissociation)	MS2	0	68.1	96	92.0229	47336	Dg31ZJ_bjhb1_12.raw	F1.12	41.9	81.7	59.8	65.3	95.2	72.9	76.7	52.7	66.9		7.2	3.523e-05	1.561e-06
FALSE	High	Sequest HT (A2)	Unambiguous	[R].vSATLTVkPILITSMLEDINAEEk.[D]	N-Term(TMT6plex); K8(TMT6plex); K24(TMT6plex)	1	2	A6BM71	A6BM71; Q98918	0	4	0.7565	0	1	1	826.483	3302.91	3302.91	0.05	4e-05	HCD (High Energy Collision Dissociation)	MS2	0	67.8	96	92.0248	47337	Dg31ZJ_bjhb1_12.raw	F1.12	62.7	80.8	77.2	71.6	54.8	65.4	66.1	64.7	66.5		6.94	3.523e-05	5.389e-07
FALSE	High	Sequest HT (A2)	Unambiguous	[K].vLDRPGPPEGPLk.[V]	N-Term(TMT6plex); K13(TMT6plex)	1	1	A0A3Q2TS15	A0A3Q2TS15	0	3	0.7263	0	1	1	611.704	1833.1	1833.1	-0.54	-0.00033	HCD (High Energy Collision Dissociation)	MS2	25.6181	178.1	96	45.9263	23002	Dg31ZJ_bjhb1_7.raw	F1.7	187.3	195.6	176.5	172.3	179.2	176.9	193.4	165.7	155.7		3.69	3.523e-05	1.16e-05
FALSE	High	Sequest HT (A2)	Unambiguous	[R].dVPASGMYFMTYEWLk.[N]	N-Term(TMT6plex); K16(TMT6plex)	1	1	R4GLG2	R4GLG2	0	3	0.8084	0	1	1	799.407	2396.21	2396.21	-0.43	-0.00035	HCD (High Energy Collision Dissociation)	MS2	10.1998	42.3	96	92.0359	47343	Dg31ZJ_bjhb1_12.raw	F1.12	43.2	55.9	36.9	34.5	31.1	43.6	53	42	40.6		5.01	3.523e-05	1.57e-07
FALSE	High	Sequest HT (A2)	Unambiguous	[R].eYFGEFGEIEAIELPMDPk.[T]	N-Term(TMT6plex); K19(TMT6plex)	1	5	F1NIB4	F1NIB4; A0A3Q3ADU5; Q90626; Q90602; A0A1D5NX25	0	3	0.8226	0	1	1	891.456	2672.35	2672.36	-1.61	-0.00144	HCD (High Energy Collision Dissociation)	MS2	27.6653	50.2	96	92.0627	47357	Dg31ZJ_bjhb1_12.raw	F1.12	71.5	69.9	53.8	41.2	57.9	40.8	42.4	30.7	43.6		5.75	3.523e-05	4.25e-07
FALSE	High	Sequest HT (A2)	Unambiguous	[R].gQTcVVHYTGMLEDGkk.[F]	N-Term(TMT6plex); C4(Carbamidomethyl); K16(TMT6plex); K17(TMT6plex)	1	1	Q90ZG0	Q90ZG0	1	4	0.7111	0	1	1	653.357	2610.4	2610.4	2.25	0.00147	HCD (High Energy Collision Dissociation)	MS2	72.5142	97.1	83.8	45.8892	22982	Dg31ZJ_bjhb1_7.raw	F1.7	70.3	113.6	90.6	90.7	143.6	80.2	115	68	101.6		5.33	3.523e-05	8.121e-06
FALSE	High	Sequest HT (A2)	Unambiguous	[R].vHQILEGTNEVMR.[M]	N-Term(TMT6plex)	1	1	F1NNW2	F1NNW2	0	3	0.754	0	1	1	585.653	1754.94	1754.94	0.9	0.00052	HCD (High Energy Collision Dissociation)	MS2	61.96	57.9	96	45.8876	22981	Dg31ZJ_bjhb1_7.raw	F1.7	80.4	83.4	60.1	56.2	46.2	46.8	54.9	45.1	48.3		4.35	3.523e-05	2.449e-05
FALSE	High	Sequest HT (A2)	Unambiguous	[R].vEDTEDLIAmASDMLEk.[A]	N-Term(TMT6plex); M10(Oxidation); K17(TMT6plex)	1	3	F1NI05	F1NI05; Q90ZN3; A0A3Q2UAJ4	0	3	0.1303	0	1	1	795.401	2384.19	2384.2	-3.33	-0.00265	HCD (High Energy Collision Dissociation)	MS2	31.1692	62	96	92.0809	47367	Dg31ZJ_bjhb1_12.raw	F1.12	72	74.8	67.8	59.1	52.4	61.7	61.6	54.5	53.9		4.22	3.523e-05	7.722e-06
FALSE	High	Sequest HT (A2)	Unambiguous	[R].kYEEQLAAYk.[A]	N-Term(TMT6plex); K1(TMT6plex); K10(TMT6plex)	1	3	Q8AYT2	Q8AYT2; Q8UUJ6; F1NG46	1	3	0.7126	0	1	1	644.048	1930.13	1930.13	1.8	0.00116	HCD (High Energy Collision Dissociation)	MS2	83.6776	204.2	96	45.8653	22969	Dg31ZJ_bjhb1_7.raw	F1.7	226.7	255.9	198.9	205.4	186.1	207.4	203.7	169.7	184.3		4.14	3.523e-05	2.846e-06
FALSE	High	Sequest HT (A2)	Unambiguous	[R].dcEQAENWMAAR.[E]	N-Term(TMT6plex); C2(Carbamidomethyl)	2	8	A0A3Q2TVB7; P07751	A0A3Q2U5Z2; A0A3Q2U342; A0A1D5PQC3; A0A3Q2U3B7; A0A3Q2TVB7; F1NHT3; A0A1D5PVG1; P07751	0	2	0.6566	0	1	1	855.381	1709.76	1709.76	-1.12	-0.00095	HCD (High Energy Collision Dissociation)	MS2	0	94.2	96	45.8244	22947	Dg31ZJ_bjhb1_7.raw	F1.7	136.6	130.8	87.8	83.9	86.9	95.7	85.7	65	75.3		2.97	3.523e-05	2.869e-05
FALSE	High	Sequest HT (A2)	Unambiguous	[R].gSQkPDALTTGAGNPIGDk.[L]	N-Term(TMT6plex); K4(TMT6plex); K19(TMT6plex)	1	4	Q5ZMM4	Q5ZMM4; Q5ZL24; A0A1D5PPU9; A0A1L1RX38	0	3	0.8071	0	1	1	838.809	2514.41	2514.41	-0.81	-0.00068	HCD (High Energy Collision Dissociation)	MS2	57.0117	55	96	45.8189	22944	Dg31ZJ_bjhb1_7.raw	F1.7	63.9	80.3	42.9	44.2	46.2	46.5	113.8	25.4	32.1		6.17	3.523e-05	8.108e-10
FALSE	High	Sequest HT (A2)	Unambiguous	[K].aIGNTFFDAGAAEFLIPk.[L]	N-Term(TMT6plex); K18(TMT6plex)	1	1	F1NPI8	F1NPI8	0	3	0.7953	0	1	1	780.772	2340.3	2340.3	0.14	0.00011	HCD (High Energy Collision Dissociation)	MS2	60.4231	43.1	96	92.0828	47368	Dg31ZJ_bjhb1_12.raw	F1.12	50.4	50.6	39	40	37.8	46	39.3	43.3	41.7		5.96	3.523e-05	1.591e-07
FALSE	High	Sequest HT (A2)	Unambiguous	[K].mATGIEDSELR.[R]	N-Term(TMT6plex)	1	1	F1P2U1	F1P2U1	0	2	0.537	0	1	1	725.875	1450.74	1450.74	1.2	0.00087	HCD (High Energy Collision Dissociation)	MS2	16.9083	169.3	96	45.3383	22682	Dg31ZJ_bjhb1_7.raw	F1.7	168.4	194.3	146	189	147.6	178.5	176.5	163.9	159.5		4.19	3.523e-05	3.946e-06
FALSE	High	Sequest HT (A2)	Unambiguous	[K].lEWLTLMPTAENLDk.[V]	N-Term(TMT6plex); K15(TMT6plex)	1	3	A0A1D5P2W2	A0A1D5P2W2; A0A3Q3AYW8; F1NW17	0	3	0.6309	0	1	1	744.751	2232.24	2232.24	0.93	0.00069	HCD (High Energy Collision Dissociation)	MS2	15.616	35.1	96	92.2568	47459	Dg31ZJ_bjhb1_12.raw	F1.12	59.8	47.5	29.2	35.6	29.3	27.1	34	23.4	30.2		3.82	3.523e-05	1.63e-05
FALSE	High	Sequest HT (A2)	Unambiguous	[K].hADSTAELGEQIDNLQR.[V]	N-Term(TMT6plex)	6	14	F1P3X1; Q8JG72; A0A1D5P603; A0A1D5NYC2; Q9DGM4; A0A1D5PUR6	F1P3X1; A0A1D5NWE9; Q8JG72; A0A1D5P603; A0A1D5NYC2; A0A1D5P525; Q9DGM5; P13538; Q8AY28; Q9PTY2; Q9DGM4; A0A1D5NVW6; R4GIG1; A0A1D5PUR6	0	3	0.7828	0	1	1	709.362	2126.07	2126.07	1.63	0.00116	HCD (High Energy Collision Dissociation)	MS2	6.3258	66	96	45.3627	22695	Dg31ZJ_bjhb1_7.raw	F1.7	65.5	70.1	60.8	69.9	64.9	61.4	81.2	57.6	62.8		6.4	3.523e-05	2.227e-08
FALSE	High	Sequest HT (A2)	Unambiguous	[R].aPEVSQYIYQAYDAILk.[N]	N-Term(TMT6plex); K17(TMT6plex)	1	1	A0A1D5P7Y8	A0A1D5P7Y8	0	3	0.755	0	1	1	810.783	2430.33	2430.33	0.58	0.00047	HCD (High Energy Collision Dissociation)	MS2	10.8144	48.9	96	92.255	47458	Dg31ZJ_bjhb1_12.raw	F1.12	76.8	59.9	47.3	42.1	46.8	47.7	44.9	35.9	38.9		5.51	3.523e-05	4.739e-06
FALSE	High	Sequest HT (A2)	Unambiguous	[K].wYLNDHQIkPDER.[V]	N-Term(TMT6plex); K9(TMT6plex)	2	3	A6BM71; Q9YH41	A6BM71; Q9YH41; Q98918	0	4	0.7242	0	1	1	543.796	2172.16	2172.16	0.13	7e-05	HCD (High Energy Collision Dissociation)	MS2	2.45979	84.4	76.086	45.3846	22707	Dg31ZJ_bjhb1_7.raw	F1.7	89	92.2	80.1	90.7	77.6	84.6	85	75.8	84.9		5.62	3.523e-05	4.764e-06
FALSE	High	Sequest HT (A2)	Unambiguous	[R].gEFEAGFETGGQTR.[E]	N-Term(TMT6plex)	1	4	A0A1D5PQQ5	A0A1D5PQQ5; A0A3Q3B2T4; E1BW59; A0A3Q2UD79	0	2	0.7914	0	1	1	857.915	1714.82	1714.82	-0.08	-7e-05	HCD (High Energy Collision Dissociation)	MS2	0	132.2	96	45.444	22740	Dg31ZJ_bjhb1_7.raw	F1.7	127.5	150.3	126.8	136.9	126.2	135.9	141.2	113	131.8		5.13	3.523e-05	3.986e-07
FALSE	High	Sequest HT (A2)	Unambiguous	[K].aQLTPAQAAALkEER.[R]	N-Term(TMT6plex); K12(TMT6plex)	1	3	Q8AYT2	Q8AYT2; Q8UUJ6; F1NG46	1	3	0.6879	0	1	1	685.737	2055.2	2055.2	0.24	0.00017	HCD (High Energy Collision Dissociation)	MS2	21.9568	108	96	44.2316	22080	Dg31ZJ_bjhb1_7.raw	F1.7	127	131.4	83.7	102.1	115	114	121	83.3	94.6		5.03	3.523e-05	4.696e-07
FALSE	High	Sequest HT (A2)	Unambiguous	[K].iIFHPEFLSSTSPLLPVDYEEFVR.[G]	N-Term(TMT6plex)	1	4	A0A3Q2UIK1	A0A3Q2UIK1; A0A3Q2TZX8; A0A3Q2U5M9; Q805C1	0	3	0.8723	0	1	1	1022.21	3064.63	3064.62	0.77	0.00079	HCD (High Energy Collision Dissociation)	MS2	0	15.3	96	92.2189	47439	Dg31ZJ_bjhb1_12.raw	F1.12	14.6	16.9	16.5	12.3	14	14.9	16.2	13.9	18.7		7.52	3.523e-05	5.544e-10
FALSE	High	Sequest HT (A2)	Unambiguous	[R].lWVIFPGEEGLDYGGVAR.[E]	N-Term(TMT6plex)	1	1	A0A1D5PQP3	A0A1D5PQP3	0	3	0.6956	0	1	1	736.397	2207.18	2207.17	2.74	0.00202	HCD (High Energy Collision Dissociation)	MS2	11.1248	13.2	96	92.1754	47416	Dg31ZJ_bjhb1_12.raw	F1.12	15.5	15.7	15	15.3	11.8	9.8	13.4	13.6	8.7		4.5	3.523e-05	1.573e-05
FALSE	High	Sequest HT (A2)	Unambiguous	[R].dIWDYFHDVLLQk.[Y]	N-Term(TMT6plex); K13(TMT6plex)	1	1	A0A1D5PXN3	A0A1D5PXN3	0	3	0.7879	0	1	1	717.395	2150.17	2150.17	0.77	0.00055	HCD (High Energy Collision Dissociation)	MS2	0	56.9	96	92.1488	47403	Dg31ZJ_bjhb1_12.raw	F1.12	85.7	65.4	52.8	50.7	46.2	63.1	48.2	44.5	55.5		4.62	3.523e-05	3.012e-05
FALSE	High	Sequest HT (A2)	Unambiguous	[K].gLTLVEIWEGLSVDDIkk.[S]	N-Term(TMT6plex); K17(TMT6plex); K18(TMT6plex)	1	2	Q5F3M8	Q5F3M8; F1N9Z7	1	4	0.7171	0	1	1	676.404	2702.59	2702.59	-0.69	-0.00046	HCD (High Energy Collision Dissociation)	MS2	2.10618	76	82.125	92.1379	47397	Dg31ZJ_bjhb1_12.raw	F1.12	84.3	91.2	72.6	73.9	69.3	77.6	77.3	62.6	75.3		6.08	3.523e-05	2.452e-07
FALSE	High	Sequest HT (A2)	Unambiguous	[K].gLTLVEIWEGLSVDDIkk.[S]	N-Term(TMT6plex); K17(TMT6plex); K18(TMT6plex)	1	2	Q5F3M8	Q5F3M8; F1N9Z7	1	3	0.8292	0	1	1	901.538	2702.6	2702.59	1.54	0.00139	HCD (High Energy Collision Dissociation)	MS2	74.3445	90.6	96	92.1113	47383	Dg31ZJ_bjhb1_12.raw	F1.12	99.3	104.6	74.4	88	86.7	90.6	106.2	78.4	87.2		6.79	3.523e-05	3.749e-11
FALSE	High	Sequest HT (A2)	Unambiguous	[K].kDYNEAYNYYTk.[A]	N-Term(TMT6plex); K1(TMT6plex); K12(TMT6plex)	1	3	Q5F3X5	Q5F3X5; A0A1D5P709; A0A1L1RKA0	1	3	0.6928	0	1	1	753.735	2259.19	2259.19	0.16	0.00012	HCD (High Energy Collision Dissociation)	MS2	0	83.8	96	45.7113	22886	Dg31ZJ_bjhb1_7.raw	F1.7	88.4	106.1	87	79.2	74.9	84.6	88.7	63.3	82.4		5.11	3.523e-05	2.607e-07
FALSE	High	Sequest HT (A2)	Unambiguous	[K].mEGDLNEmEIQLSHANR.[MVHTQ]	N-Term(TMT6plex); M8(Oxidation)	9	21	A0A1D5PFB7; F1P3X1; Q8JG72; F1NM49; A0A1D5NYC2; A0A1D5NZY9; A0A1D5P600; Q9DGM4; A0A1D5PUR6	A0A1D5PFB7; F1P3X1; P29616; Q91411; Q8JG72; F1NM49; Q910C5; A0A1D5NYC2; A0A1D5PXU1; A0A1D5NZY9; A0A1D5P525; P79793; P13538; Q8AY28; A0A1D5P600; Q9DGM4; Q9IBD4; Q90WH5; A0A1D5NXZ4; A0A1D5PUR6; Q8UWA0	0	3	0.4373	0	1	1	744.691	2232.06	2232.06	-0.17	-0.00013	HCD (High Energy Collision Dissociation)	MS2	44.0547	39.5	96	45.7168	22889	Dg31ZJ_bjhb1_7.raw	F1.7	30.2	31.8	32.2	30	36.2	28.9	67.9	38	60		5.74	3.523e-05	7.814e-07
FALSE	High	Sequest HT (A2)	Unambiguous	[R].cQTLDLDDMTQHEGDVELVVNYIEGVQVk.[M]	N-Term(TMT6plex); C1(Carbamidomethyl); K29(TMT6plex)	1	6	A0A1D5PL70	Q90989; A0A1D5PL70; Q90880; Q98921; Q98923; Q98922	0	4	0.8133	0	1	1	952.234	3805.92	3805.9	3.44	0.00327	HCD (High Energy Collision Dissociation)	MS2	5.20095	24.6	96	92.1773	47417	Dg31ZJ_bjhb1_12.raw	F1.12	31.4	31.7	26.7	21.9	25.5	22.3	22.9	17.7	21.5		6	3.523e-05	6.523e-08
FALSE	High	Sequest HT (A2)	Unambiguous	[K].vLSGAEVTVGHEEEEGGk.[W]	N-Term(TMT6plex); K18(TMT6plex)	1	2	Q5ZM94	Q5ZM94; F1NT93	0	3	0.8438	0	1	1	762.406	2285.2	2285.2	0.74	0.00056	HCD (High Energy Collision Dissociation)	MS2	2.84651	96.8	16.165	46.0673	23078	Dg31ZJ_bjhb1_7.raw	F1.7	83.6	112.3	86.6	101.6	79.3	113.9	103.4	88	102.1		7.68	3.523e-05	7.487e-10
FALSE	High	Sequest HT (A2)	Unambiguous	[R].sWGADVINMTTVPEVILAk.[E]	N-Term(TMT6plex); K19(TMT6plex)	1	3	F1NCV7	F1NCV7; Q5ZHQ7; A0A1D5P7B9	0	3	0.7377	0	1	1	834.806	2502.4	2502.4	0.03	2e-05	HCD (High Energy Collision Dissociation)	MS2	27.2897	27.1	96	92.7127	47697	Dg31ZJ_bjhb1_12.raw	F1.12	45.6	29.1	19.8	26.2	24.4	22.9	30.5	21.8	23.9		4.88	3.523e-05	2.039e-05
FALSE	High	Sequest HT (A2)	Unambiguous	[R].kQSVEDIMk.[D]	N-Term(TMT6plex); K1(TMT6plex); K9(TMT6plex)	1	2	F1NN63	F1NN63; Q2UZR2	1	3	0.6141	0	1	1	589.022	1765.05	1765.05	1.38	0.00081	HCD (High Energy Collision Dissociation)	MS2	12.0676	375.3	32.087	44.1757	22050	Dg31ZJ_bjhb1_7.raw	F1.7	327.1	430.7	308.7	358.4	363.9	492.1	418.8	326.3	351.7		3.68	3.523e-05	2.796e-05
FALSE	High	Sequest HT (A2)	Unambiguous	[R].dPLGGLADMFGQMPGSGIGTGPGVIQDR.[F]	N-Term(TMT6plex)	1	3	F1P4A7	F1P4A7; Q5KTT9; F1NQU7	0	3	0.8413	0	1	1	991.506	2972.5	2972.48	7.67	0.0076	HCD (High Energy Collision Dissociation)	MS2	16.9885	11.9	96	93.3495	48030	Dg31ZJ_bjhb1_12.raw	F1.12	10.2	13.9	9.8	10.9	11.6	12	15.8	10.4	12.8		7.75	3.523e-05	3.421e-09
FALSE	High	Sequest HT (A2)	Unambiguous	[R].fLQDSVEHcIIGVTILSQLTNEINQADTTHPLTk.[H]	N-Term(TMT6plex); C9(Carbamidomethyl); K34(TMT6plex)	1	6	A0A3Q2UD33	A0A3Q2UD33; A0A3Q2UFA8; F1NFR4; A0A1D5PBZ5; A0A3Q3A2S6; Q5ZLT0	0	4	0.8517	0	1	1	1074.32	4294.27	4294.28	-1.02	-0.0011	HCD (High Energy Collision Dissociation)	MS2	0	7.4	96	93.3514	48031	Dg31ZJ_bjhb1_12.raw	F1.12	10.2	8.6	7.1	9	7.6	9.2	5.7	2.9	6.5		8.09	3.523e-05	8.044e-12
FALSE	High	Sequest HT (A2)	Unambiguous	[R].gMGGAFVLVLYDEIk.[K]	N-Term(TMT6plex); K15(TMT6plex)	2	3	Q5ZMJ6; A0A1D5PCU1	F1NJ10; Q5ZMJ6; A0A1D5PCU1	0	3	0.7575	0	1	1	690.729	2070.17	2070.17	0.43	0.0003	HCD (High Energy Collision Dissociation)	MS2	0	65.2	96	93.3911	48052	Dg31ZJ_bjhb1_12.raw	F1.12	74.9	85.3	61.2	62.9	58.8	73.9	60.8	57.9	51.3		4.99	3.523e-05	1.021e-05
FALSE	High	Sequest HT (A2)	Unambiguous	[R].eIVHIQAGQcGNQIGAk.[F]	N-Term(TMT6plex); C10(Carbamidomethyl); K17(TMT6plex)	2	7	P32882; P09244	P09203; F1NMU4; P32882; P09652; G1K338; P09244; A0A1D5PEI5	0	4	0	0	1	1	571.068	2281.25	2281.25	0.65	0.00037	HCD (High Energy Collision Dissociation)	MS2	60.105	71.6	96	43.4548	21658	Dg31ZJ_bjhb1_7.raw	F1.7	100.4	94.4	67.7	62.3	68.5	59.2	72.7	59.5	59.9		5.18	3.523e-05	2.188e-05
FALSE	High	Sequest HT (A2)	Unambiguous	[K].dIGkPLETGPk.[G]	N-Term(TMT6plex); K4(TMT6plex); K11(TMT6plex)	1	2	Q5ZMC0	Q5ZMC0; A0A3Q3AS95	0	3	0.6119	0	1	1	614.716	1842.13	1842.13	2.04	0.00125	HCD (High Energy Collision Dissociation)	MS2	13.7721	176.3	96	43.4529	21657	Dg31ZJ_bjhb1_7.raw	F1.7	196.8	207	192.7	188	183	176.2	172.1	140.6	129.9		2.86	3.523e-05	1.989e-05
FALSE	High	Sequest HT (A2)	Unambiguous	[K].gMLDPLEVHLLDFPNIVIk.[G]	N-Term(TMT6plex); K19(TMT6plex)	1	1	E1BZT5	E1BZT5	0	3	0.8209	0	1	1	874.512	2621.52	2621.51	3.24	0.00283	HCD (High Energy Collision Dissociation)	MS2	6.80669	29.2	96	93.4024	48058	Dg31ZJ_bjhb1_12.raw	F1.12	48.1	47.2	29.2	24.8	19.8	23.7	26.1	20.2	24.1		5.75	3.523e-05	1.808e-08
FALSE	High	Sequest HT (A2)	Unambiguous	[R].aEGSDVANAVLDGADcIMLSGETAk.[G]	N-Term(TMT6plex); C16(Carbamidomethyl); K25(TMT6plex)	2	3	F1NW43; A0A1D5P9V0	F1NW43; A0A1D5P9V0; P00548	0	3	0.8344	0	1	1	984.827	2952.47	2952.47	-0.88	-0.00087	HCD (High Energy Collision Dissociation)	MS2	4.73372	37.8	96	93.4179	48066	Dg31ZJ_bjhb1_12.raw	F1.12	31.9	37.5	34.3	38.9	40	40.3	39.2	41.2	37		7.55	3.523e-05	5.862e-10
FALSE	High	Sequest HT (A2)	Unambiguous	[K].mEYLYEQMVNFQQTVDSAk.[E]	N-Term(TMT6plex); K19(TMT6plex)	1	1	R4GIV3	R4GIV3	0	3	0.7769	0	1	1	928.132	2782.38	2782.38	-0.99	-0.00092	HCD (High Energy Collision Dissociation)	MS2	1.89944	71	96	93.4216	48068	Dg31ZJ_bjhb1_12.raw	F1.12	75.8	82.5	67.1	73.4	67	70.8	67	66.8	68.3		6.5	3.523e-05	4.031e-08
FALSE	High	Sequest HT (A2)	Unambiguous	[R].eIVHIQAGQcGNQIGAk.[F]	N-Term(TMT6plex); C10(Carbamidomethyl); K17(TMT6plex)	2	7	P32882; P09244	P09203; F1NMU4; P32882; P09652; G1K338; P09244; A0A1D5PEI5	0	3	0	0	1	1	761.088	2281.25	2281.25	-0.26	-0.00019	HCD (High Energy Collision Dissociation)	MS2	49.5184	158.2	96	43.4152	21636	Dg31ZJ_bjhb1_7.raw	F1.7	408.6	278.4	152.8	113.4	107.4	100.2	103.2	74.2	85.4		5.42	3.523e-05	1.452e-07
FALSE	High	Sequest HT (A2)	Unambiguous	[K].kAEAGAGAATEFQFR.[G]	N-Term(TMT6plex); K1(TMT6plex)	1	1	E1C4N0	E1C4N0	1	3	0.7692	0	1	1	671.37	2012.09	2012.1	-0.94	-0.00063	HCD (High Energy Collision Dissociation)	MS2	42.2671	172.5	45.439	43.4115	21634	Dg31ZJ_bjhb1_7.raw	F1.7	272.9	240.5	161.4	138	144.1	163.2	162.3	130	140.3		5.85	3.523e-05	3.625e-08
FALSE	High	Sequest HT (A2)	Unambiguous	[K].tASEMVLADDNFSTIVAAVEEGR.[A]	N-Term(TMT6plex)	2	3	Q03669; P13585	Q03669; P13585; A0A1L1RKB7	0	3	0.8339	0	1	1	885.444	2654.32	2654.32	-0.38	-0.00034	HCD (High Energy Collision Dissociation)	MS2	6.62665	18.3	96	93.4579	48087	Dg31ZJ_bjhb1_12.raw	F1.12	16.4	16.2	15.5	16.2	17.3	16.2	23.9	23.6	19		8.43	3.523e-05	1.226e-08
FALSE	High	Sequest HT (A2)	Unambiguous	[K].lDEFGEQLSk.[V]	N-Term(TMT6plex); K10(TMT6plex)	2	3	Q03669; P13585	Q03669; P13585; A0A1L1RKB7	0	2	0.6573	0	1	1	812.454	1623.9	1623.9	0.87	0.00071	HCD (High Energy Collision Dissociation)	MS2	17.6837	183.9	96	66.5704	35020	Dg31ZJ_bjhb1_15.raw	F1.15	184.9	215	190.4	186.4	145	170.2	180.4	173.4	209		4.29	3.523e-05	2.348e-05
FALSE	High	Sequest HT (A2)	Unambiguous	[K].sFINIVVLDRPGPPVGPVVLSDITEESVTLR.[W]	N-Term(TMT6plex)	1	1	A0A3Q2TS15	A0A3Q2TS15	0	4	0.8182	0	1	1	887.752	3547.99	3547.99	-2.02	-0.00179	HCD (High Energy Collision Dissociation)	MS2	48.1925	13.7	96	93.4972	48108	Dg31ZJ_bjhb1_12.raw	F1.12	13.3	10.5	13.1	15	15.1	14.6	15.4	15.2	11.4		7.92	3.523e-05	6.161e-10
FALSE	High	Sequest HT (A2)	Unambiguous	[K].ePkPEVkPVPTPVEk.[I]	N-Term(TMT6plex); K3(TMT6plex); K7(TMT6plex); K15(TMT6plex)	4	6	A6BM71; A6BM73; A6BLM8; A6BLM7	A6BM71; A6BLM5; A6BLM6; A6BM73; A6BLM8; A6BLM7	0	4	0.7206	0	1	1	648.404	2590.6	2590.6	-1.48	-0.00096	HCD (High Energy Collision Dissociation)	MS2	43.3242	114	29.529	43.3493	21600	Dg31ZJ_bjhb1_7.raw	F1.7	173.6	152.3	134.5	104.2	91.9	100.7	99.2	92.6	77		3.4	3.523e-05	3.701e-05
FALSE	High	Sequest HT (A2)	Unambiguous	[K].kAEAGAGAATEFQFR.[G]	N-Term(TMT6plex); K1(TMT6plex)	1	1	E1C4N0	E1C4N0	1	3	0.7425	0	1	1	671.369	2012.09	2012.1	-1.39	-0.00093	HCD (High Energy Collision Dissociation)	MS2	38.2794	153.7	26.822	43.5667	21719	Dg31ZJ_bjhb1_7.raw	F1.7	174.9	201.1	138.7	132.2	139.8	147	164.2	140.8	144.7		5.36	3.523e-05	1.218e-06
FALSE	High	Sequest HT (A2)	Unambiguous	[K].nADGFIDIEELGEILR.[A]	N-Term(TMT6plex)	1	1	P02588	P02588	0	3	0.756	0	1	1	678.363	2033.08	2033.08	0.1	7e-05	HCD (High Energy Collision Dissociation)	MS2	1.64903	16.9	71.657	93.5007	48110	Dg31ZJ_bjhb1_12.raw	F1.12	14.1	15.3	14.4	15.6	16.1	21.2	21.1	18.8	15.8		5.86	3.523e-05	2.964e-06
FALSE	High	Sequest HT (A2)	Unambiguous	[K].lGGSEDEQIQNAcDk.[L]	N-Term(TMT6plex); C13(Carbamidomethyl); K15(TMT6plex)	1	2	A0A1D5PC23	A0A1D5PC23; Q5ZKN8	0	3	0.6565	0	1	1	708.021	2122.05	2122.05	-0.78	-0.00055	HCD (High Energy Collision Dissociation)	MS2	7.65036	103.3	96	43.2703	21557	Dg31ZJ_bjhb1_7.raw	F1.7	168.2	142.2	110.5	109.2	87.7	89.7	84.2	69	68.8		5.88	3.523e-05	5.129e-06
FALSE	High	Sequest HT (A2)	Unambiguous	[R].nVEDLSGGELQR.[F]	N-Term(TMT6plex)	1	2	Q5ZJX6	Q2UXM6; Q5ZJX6	0	2	0.6683	0	1	1	773.407	1545.81	1545.81	-0.66	-0.00051	HCD (High Energy Collision Dissociation)	MS2	0	89.2	96	43.2479	21545	Dg31ZJ_bjhb1_7.raw	F1.7	96.3	117.3	96	85.5	87.2	92.5	84.7	72.6	71		4.1	3.523e-05	6.584e-06
FALSE	High	Sequest HT (A2)	Unambiguous	[R].yFPSIAELENAFVTk.[S]	N-Term(TMT6plex); K15(TMT6plex)	1	1	A0A1D5PTV1	A0A1D5PTV1	0	3	0.4122	0	1	1	729.742	2187.21	2187.21	1.2	0.00088	HCD (High Energy Collision Dissociation)	MS2	39.7211	57.4	96	93.6081	48167	Dg31ZJ_bjhb1_12.raw	F1.12	67.7	62.3	59	54.2	54.4	51.4	53.4	49.8	64.8		2.96	3.523e-05	2.387e-05
FALSE	High	Sequest HT (A2)	Unambiguous	[K].tMLEDLGMDDEGDDDPVPLPNVNAAILk.[K]	N-Term(TMT6plex); K28(TMT6plex)	1	1	Q5ZKF5	Q5ZKF5	0	4	0.7889	0	1	1	864.687	3455.73	3455.73	-1.38	-0.00119	HCD (High Energy Collision Dissociation)	MS2	12.4803	54.4	96	93.6256	48176	Dg31ZJ_bjhb1_12.raw	F1.12	64.9	60.4	55.6	55.1	51.6	61.3	47	44.1	49.5		6.87	3.523e-05	9.778e-08
FALSE	High	Sequest HT (A2)	Unambiguous	[R].eFGEEALNSLQk.[S]	N-Term(TMT6plex); K12(TMT6plex)	1	1	F1NSM1	F1NSM1	0	3	0.6667	0	1	1	608.337	1823	1823	0.94	0.00057	HCD (High Energy Collision Dissociation)	MS2	48.7929	88.6	96	66.5777	35024	Dg31ZJ_bjhb1_15.raw	F1.15	107.2	104.3	90.5	82	79.6	85.8	82.2	78.6	87.6		3.15	3.523e-05	1.244e-05
FALSE	High	Sequest HT (A2)	Unambiguous	[R].dLMAcAQTGSGk.[T]	N-Term(TMT6plex); C5(Carbamidomethyl); K12(TMT6plex)	1	2	Q5F491	Q5F491; A0A3Q2U0S7	0	2	0.7277	0	1	1	848.938	1696.87	1696.88	-3.99	-0.00339	HCD (High Energy Collision Dissociation)	MS2	0	110.7	96	43.1732	21505	Dg31ZJ_bjhb1_7.raw	F1.7	114.5	128.3	114.6	113.1	105.6	114	111.7	88.9	105.4		4.59	3.523e-05	3.307e-07
FALSE	High	Sequest HT (A2)	Unambiguous	[K].vFDFELTkEEMATILSLNR.[N]	N-Term(TMT6plex); K8(TMT6plex)	1	1	E1BVD1	E1BVD1	1	3	0.6375	0	1	1	905.502	2714.49	2714.48	2.89	0.00262	HCD (High Energy Collision Dissociation)	MS2	19.2819	213.8	96	93.6597	48194	Dg31ZJ_bjhb1_12.raw	F1.12	262.6	239.4	184.6	186.6	224	253.6	225	159.5	189.1		4.69	3.523e-05	1.592e-07
FALSE	High	Sequest HT (A2)	Unambiguous	[K].rPVDDGGSEITGYYVER.[R]	N-Term(TMT6plex)	1	1	A0A3Q2TS15	A0A3Q2TS15	0	3	0.7738	0	1	1	714.693	2142.06	2142.07	-0.94	-0.00067	HCD (High Energy Collision Dissociation)	MS2	0	25.8	14.619	43.1556	21495	Dg31ZJ_bjhb1_7.raw	F1.7	23.3	27	22.1	26	27.1	26.2	25.2	30.9	24.4		5.35	3.523e-05	3.496e-09
FALSE	High	Sequest HT (A2)	Unambiguous	[R].mGVEAVMALLEGTPDTPAcVVSLSGNQAVR.[L]	N-Term(TMT6plex); M1(Oxidation); C19(Carbamidomethyl)	1	2	Q90YA3	Q90YA3; A0A1D5PUQ7	0	4	0.1392	0	1	1	830.173	3317.67	3317.67	-1.11	-0.00092	HCD (High Energy Collision Dissociation)	MS2	35.8712	8.7	96	93.7674	48250	Dg31ZJ_bjhb1_12.raw	F1.12	8.6	10.2	4.9	10.2	7.9	7.5	9.2	10.5	9.6		5.1	3.523e-05	1.192e-06
FALSE	High	Sequest HT (A2)	Unambiguous	[K].eVSTTLNADEAVAR.[G]	N-Term(TMT6plex)	1	1	A0A1D5PPF8	A0A1D5PPF8	0	2	0.7191	0	1	1	852.957	1704.91	1704.9	5.94	0.00507	HCD (High Energy Collision Dissociation)	MS2	0	97.6	96	42.9831	21402	Dg31ZJ_bjhb1_7.raw	F1.7	108.4	136.3	95.1	104.8	85.3	105	95.5	76.5	71.3		4.77	3.523e-05	1.013e-06
FALSE	High	Sequest HT (A2)	Unambiguous	[K].dEDDQFPPEIWELLk.[G]	N-Term(TMT6plex); K15(TMT6plex)	1	1	P16419	P16419	0	3	0.7787	0	1	1	778.074	2332.21	2332.21	-1.08	-0.00084	HCD (High Energy Collision Dissociation)	MS2	14.5758	22.4	96	93.7886	48260	Dg31ZJ_bjhb1_12.raw	F1.12	21.2	24.5	24.3	22.5	20.8	22.6	22.3	22.4	21.4		4.7	3.523e-05	4.429e-06
FALSE	High	Sequest HT (A2)	Unambiguous	[R].dGHNLISLLEVLSGDTLPR.[E]	N-Term(TMT6plex)	2	5	A0A3Q2UF64; F1NRP8	A0A1D5P1U1; A0A3Q2UF64; A0A1D5P0Y6; F1NRP8; A0A3Q3A3X3	0	3	0.8091	0	1	1	760.092	2278.26	2278.26	0.44	0.00033	HCD (High Energy Collision Dissociation)	MS2	0	5.8	96	93.8246	48279	Dg31ZJ_bjhb1_12.raw	F1.12	10.5	6	3.2	3.8	4.4	5.3	5.2	6.4	7.1		6.6	3.523e-05	4.077e-08
FALSE	High	Sequest HT (A2)	Unambiguous	[K].nAVIMVMELcAEDELLDR.[M]	N-Term(TMT6plex); C10(Carbamidomethyl)	1	3	A0A3Q2TVP3	A0A3Q2TVP3; A0A3Q2U9K9; A0A1D5PTF1	0	3	0.7975	0	1	1	784.061	2350.17	2350.17	1.77	0.00139	HCD (High Energy Collision Dissociation)	MS2	21.2326	13.4	96	93.8506	48293	Dg31ZJ_bjhb1_12.raw	F1.12	11.3	16.1	11.2	17.5	12.4	13.1	11.9	14.5	13		5.53	3.523e-05	1.914e-06
FALSE	High	Sequest HT (A2)	Unambiguous	[R].aEGSDVANAVLDGADcIMLSGETAk.[G]	N-Term(TMT6plex); C16(Carbamidomethyl); K25(TMT6plex)	2	3	F1NW43; A0A1D5P9V0	F1NW43; A0A1D5P9V0; P00548	0	3	0.8331	0	1	1	984.827	2952.47	2952.47	-1.44	-0.00142	HCD (High Energy Collision Dissociation)	MS2	6.67039	36.3	96	93.941	48339	Dg31ZJ_bjhb1_12.raw	F1.12	33.5	34.2	30.8	38.8	37.3	41.8	37.4	38.3	34.7		7.97	3.523e-05	6.753e-10
FALSE	High	Sequest HT (A2)	Unambiguous	[R].qQDAQEFFLHLINLVER.[N]	N-Term(TMT6plex)	1	2	A0A1I7Q407	A0A1I7Q407; E1BY77	0	3	0.8482	0	1	1	777.087	2329.25	2329.25	-1.48	-0.00115	HCD (High Energy Collision Dissociation)	MS2	9.48865	18.2	96	93.5842	48154	Dg31ZJ_bjhb1_12.raw	F1.12	23.7	23.6	19.8	15.1	11.4	15.8	20.5	18.6	15.4		6.52	3.523e-05	2.344e-09
FALSE	High	Sequest HT (A2)	Unambiguous	[K].aDAVSDAELLPLVELELR.[E]	N-Term(TMT6plex)	1	2	A0A1X9WEL5	A0A1X9WEL5; P84172	0	3	0.7857	0	1	1	728.079	2182.22	2182.22	2.87	0.00208	HCD (High Energy Collision Dissociation)	MS2	0	10.5	96	93.3076	48008	Dg31ZJ_bjhb1_12.raw	F1.12	11.2	13.5	10.9	12.7	10.4	9.4	8.6	9	8.4		6.16	3.523e-05	3.89e-08
FALSE	High	Sequest HT (A2)	Unambiguous	[K].lFVGGLSFDTNEQSLEQVFSk.[Y]	N-Term(TMT6plex); K21(TMT6plex)	1	3	Q45KQ2	A0A3Q3AZJ6; Q5ZLU8; Q45KQ2	0	3	0.7496	0	1	1	935.169	2803.49	2803.49	-0.14	-0.00013	HCD (High Energy Collision Dissociation)	MS2	0	47.8	96	93.302	48005	Dg31ZJ_bjhb1_12.raw	F1.12	117.6	74	51	32.2	27.9	25.9	34.1	37.3	30.6		6.71	3.523e-05	5.097e-08
FALSE	High	Sequest HT (A2)	Unambiguous	[R].qSQLVVDWLESIAk.[D]	N-Term(TMT6plex); K14(TMT6plex)	1	2	A0A3Q2UD87	A0A3Q2UD87; F1NH49	0	3	0.6452	0	1	1	692.067	2074.19	2074.19	-3.78	-0.00262	HCD (High Energy Collision Dissociation)	MS2	28.0114	27.8	96	93.2715	47989	Dg31ZJ_bjhb1_12.raw	F1.12	46.3	38.2	25.5	23	25.7	27.1	26.6	18.5	18.9		4.03	3.523e-05	2.2e-05
FALSE	High	Sequest HT (A2)	Unambiguous	[K].vEQLGADGNVEESQk.[V]	N-Term(TMT6plex); K15(TMT6plex)	1	1	Q5ZLW7	Q5ZLW7	0	3	0.7369	0	1	1	687.701	2061.09	2061.09	1.11	0.00076	HCD (High Energy Collision Dissociation)	MS2	10.1952	74.6	96	44.1522	22037	Dg31ZJ_bjhb1_7.raw	F1.7	125.1	97.9	79.4	62.6	65.5	54.3	66.4	59.4	61.2		5.55	3.523e-05	5.031e-07
FALSE	High	Sequest HT (A2)	Unambiguous	[R].eTIYPYLEDIPDPEVNWIPcTDPTR.[F]	N-Term(TMT6plex); C20(Carbamidomethyl)	2	5	Q5ZHM4; A0A1D5PEU7	F1P4I7; E1BUA6; A0A1D5PLM9; Q5ZHM4; A0A1D5PEU7	0	3	0.8151	0	1	1	1088.2	3262.58	3262.58	0.5	0.00055	HCD (High Energy Collision Dissociation)	MS2	0	13.7	96	92.7469	47715	Dg31ZJ_bjhb1_12.raw	F1.12	23.1	13.3	12.1	13.3	9.8	14.2	15	11.5	11.4		6.11	3.523e-05	1.362e-06
FALSE	High	Sequest HT (A2)	Unambiguous	[R].gDTAGQDSGIQSSSGPSFGVQER.[D]	N-Term(TMT6plex)	1	4	Q5ZMI4	A0A3Q2U184; A0A1L1S0M1; Q5ZMI4; A0A1D5PKF0	0	3	0.7717	0	1	1	832.733	2496.18	2496.18	1.43	0.00119	HCD (High Energy Collision Dissociation)	MS2	26.8046	43.3	96	44.1185	22019	Dg31ZJ_bjhb1_7.raw	F1.7	59.9	62.5	41.4	41.8	41.6	36	36.1	32.8	37.2		6	3.523e-05	2.971e-08
FALSE	High	Sequest HT (A2)	Unambiguous	[K].rPVDDGGSEITGYYVER.[R]	N-Term(TMT6plex)	1	1	A0A3Q2TS15	A0A3Q2TS15	0	3	0.7062	0	1	1	714.694	2142.07	2142.07	0.44	0.00031	HCD (High Energy Collision Dissociation)	MS2	57.4588	109.9	96	44.1015	22010	Dg31ZJ_bjhb1_7.raw	F1.7	101.9	107.3	99.8	103.5	110.1	138.2	111.9	114.6	101.4		3.71	3.523e-05	6.867e-07
FALSE	High	Sequest HT (A2)	Unambiguous	[K].hADSTAELGEQIDNLQR.[V]	N-Term(TMT6plex)	6	14	F1P3X1; Q8JG72; A0A1D5P603; A0A1D5NYC2; Q9DGM4; A0A1D5PUR6	F1P3X1; A0A1D5NWE9; Q8JG72; A0A1D5P603; A0A1D5NYC2; A0A1D5P525; Q9DGM5; P13538; Q8AY28; Q9PTY2; Q9DGM4; A0A1D5NVW6; R4GIG1; A0A1D5PUR6	0	3	0.7433	0	1	1	709.362	2126.07	2126.07	2.13	0.00151	HCD (High Energy Collision Dissociation)	MS2	13.5616	65.5	96	44.0978	22008	Dg31ZJ_bjhb1_7.raw	F1.7	69.7	69.8	63.5	71.2	74.7	76	68.7	50.3	45.9		5.61	3.523e-05	8.952e-07
FALSE	High	Sequest HT (A2)	Unambiguous	[K].sSMINYLLGLDDTPYQLYTGAEPTTSEFTVImHGPk.[L]	N-Term(TMT6plex); M32(Oxidation); K36(TMT6plex)	1	2	A0A1D5PLW0	A0A1D5PLW0; A0A1D5P984	0	4	0.8191	0	1	1	1116.82	4464.24	4464.24	0.73	0.00082	HCD (High Energy Collision Dissociation)	MS2	15.4959	7.3	96	92.7581	47721	Dg31ZJ_bjhb1_12.raw	F1.12	6.1	9.8	6.4	6.7	9.1	8.6	6.8	5.8	6.8		7.63	3.523e-05	5.514e-12
FALSE	High	Sequest HT (A2)	Unambiguous	[R].sMSLVLDEFYSSLk.[V]	N-Term(TMT6plex); K14(TMT6plex)	1	1	F1NUD1	F1NUD1	0	3	0.7494	0	1	1	693.046	2077.12	2077.13	-2.94	-0.00203	HCD (High Energy Collision Dissociation)	MS2	9.74596	33.2	96	92.7981	47741	Dg31ZJ_bjhb1_12.raw	F1.12	35.3	45.7	30.6	35.8	29.7	30.5	37.2	25.4	28.3		4.35	3.523e-05	1.875e-05
FALSE	High	Sequest HT (A2)	Unambiguous	[R].eNPNLVMPPkPAER.[T]	N-Term(TMT6plex); K10(TMT6plex)	1	2	Q5ZLR0	Q5ZLR0; A0A1D5PBF6	0	3	0.7244	0	1	1	684.056	2050.15	2050.15	0.57	0.00039	HCD (High Energy Collision Dissociation)	MS2	0	82.1	96	44.0838	22000	Dg31ZJ_bjhb1_7.raw	F1.7	122	118.4	92.9	71.3	66.3	62.9	71	59.5	74.5		4.79	3.523e-05	2.09e-05
FALSE	High	Sequest HT (A2)	Unambiguous	[R].tLLVDGFYAAEQVLR.[Q]	N-Term(TMT6plex)	1	1	Q5F4B3	Q5F4B3	0	3	0.7781	0	1	1	642.03	1924.08	1924.07	0.8	0.00051	HCD (High Energy Collision Dissociation)	MS2	5.54807	11.6	96	92.8247	47755	Dg31ZJ_bjhb1_12.raw	F1.12	12.9	15.3	12.4	11.7	8.7	12.6	9	11.9	10.2		6.13	3.523e-05	6.106e-07
FALSE	High	Sequest HT (A2)	Unambiguous	[R].aLIEILGSLDPETR.[V]	N-Term(TMT6plex)	1	3	Q5ZI23	Q5ZI23; A0A1D5P901; A0A3Q2U554	0	3	0.7995	0	1	1	586.007	1756.01	1756.01	-0.19	-0.00011	HCD (High Energy Collision Dissociation)	MS2	17.5685	21.4	21.819	92.8814	47784	Dg31ZJ_bjhb1_12.raw	F1.12	19.3	20.3	20.9	24.9	22.3	22.5	20.7	23.3	18.8		3.89	3.523e-05	2.871e-05
FALSE	High	Sequest HT (A2)	Unambiguous	[K].tPGAMEHELVLHQLR.[C]	N-Term(TMT6plex)	7	14	F1P3X1; Q8JG72; A0A1D5P603; A0A1D5NYC2; P02565; Q9DGM4; A0A1D5PUR6	F1P3X1; Q8JG72; A0A1D5P603; A0A1D5NYC2; A0A1D5P525; Q9DGM5; P02565; P13538; Q8AY28; Q9PTY2; Q9DGM4; A0A1D5NVW6; R4GIG1; A0A1D5PUR6	0	4	0.769	0	1	1	490.771	1960.06	1960.06	-1.25	-0.00061	HCD (High Energy Collision Dissociation)	MS2	34.0225	48.6	96	44.0266	21969	Dg31ZJ_bjhb1_7.raw	F1.7	65.6	61.3	47.9	37.2	41.1	47	49.6	41	46.7		5.67	3.523e-05	1.241e-05
FALSE	High	Sequest HT (A2)	Unambiguous	[R].aEGSDVANAVLDGADcIMLSGETAk.[G]	N-Term(TMT6plex); C16(Carbamidomethyl); K25(TMT6plex)	2	3	F1NW43; A0A1D5P9V0	F1NW43; A0A1D5P9V0; P00548	0	3	0.8288	0	1	1	984.826	2952.46	2952.47	-1.69	-0.00166	HCD (High Energy Collision Dissociation)	MS2	11.3003	41.5	96	92.9046	47796	Dg31ZJ_bjhb1_12.raw	F1.12	43	41.9	34.6	47.6	40.4	41.6	44.2	42.4	38		7.71	3.523e-05	2.835e-11
FALSE	High	Sequest HT (A2)	Unambiguous	[R].qAkPSTVEVLEk.[I]	N-Term(TMT6plex); K3(TMT6plex); K12(TMT6plex)	1	1	A0A3Q2U8D7	A0A3Q2U8D7	0	3	0.505	0	1	1	672.749	2016.23	2016.23	0.29	0.0002	HCD (High Energy Collision Dissociation)	MS2	78.1596	132	96	43.9959	21952	Dg31ZJ_bjhb1_7.raw	F1.7	137	130.9	125.9	127.5	136.2	131.8	153.9	115.3	129.7		2.02	3.523e-05	1.523e-05
FALSE	High	Sequest HT (A2)	Unambiguous	[K].tASEMVLADDNFSTIVAAVEEGR.[A]	N-Term(TMT6plex)	2	3	Q03669; P13585	Q03669; P13585; A0A1L1RKB7	0	3	0.8295	0	1	1	885.445	2654.32	2654.32	0.37	0.00033	HCD (High Energy Collision Dissociation)	MS2	1.11056	16.1	67.135	92.942	47815	Dg31ZJ_bjhb1_12.raw	F1.12	13.9	17.8	14.4	20.8	12.3	13.2	20	11.1	21.1		8.74	3.523e-05	1.686e-08
FALSE	High	Sequest HT (A2)	Unambiguous	[K].sFINIVVLDRPGPPVGPVVLSDITEESVTLR.[W]	N-Term(TMT6plex)	1	1	A0A3Q2TS15	A0A3Q2TS15	0	4	0.8233	0	1	1	887.755	3548	3547.99	1.07	0.00095	HCD (High Energy Collision Dissociation)	MS2	5.8144	18	96	92.9815	47836	Dg31ZJ_bjhb1_12.raw	F1.12	27.3	23.7	19.8	15.3	13.5	17.4	14.4	14.7	16.1		9.17	3.523e-05	4.551e-10
FALSE	High	Sequest HT (A2)	Unambiguous	[R].aLIEILGSLDPETR.[V]	N-Term(TMT6plex)	1	3	Q5ZI23	Q5ZI23; A0A1D5P901; A0A3Q2U554	0	2	0.7485	0	1	1	878.508	1756.01	1756.01	1.44	0.00126	HCD (High Energy Collision Dissociation)	MS2	1.12661	98.4	48.088	92.9851	47838	Dg31ZJ_bjhb1_12.raw	F1.12	96.7	104.7	93.3	95.6	114.5	105	83.5	95.7	96.3		4.89	3.523e-05	2.196e-06
FALSE	High	Sequest HT (A2)	Unambiguous	[R].vASSVTELIQAAEAMk.[G]	N-Term(TMT6plex); K16(TMT6plex)	1	3	A0A1D5PTR5	A0A1D5PTR5; P54939; E1C2S1	0	3	0.5562	0	1	1	702.735	2106.19	2106.19	1.28	0.0009	HCD (High Energy Collision Dissociation)	MS2	5.72359	73.4	96	92.9888	47840	Dg31ZJ_bjhb1_12.raw	F1.12	186.8	125.7	70.4	51.5	42.9	44.8	56.5	36.9	45.3		5.34	3.523e-05	1.402e-06
FALSE	High	Sequest HT (A2)	Unambiguous	[R].lLLAGYDDFNcNVWDTLk.[AG]	N-Term(TMT6plex); C11(Carbamidomethyl); K18(TMT6plex)	2	4	Q5ZLB5; E1BW98	Q5ZL15; Q5ZLB5; F1NLV4; E1BW98	0	3	0.21	0	1	1	872.459	2615.36	2615.36	1.83	0.0016	HCD (High Energy Collision Dissociation)	MS2	9.5515	54.3	96	93.2641	47985	Dg31ZJ_bjhb1_12.raw	F1.12	87.4	73.2	58.3	55	45.1	44.4	45.8	33.8	45.9		6	3.523e-05	3.235e-07
FALSE	High	Sequest HT (A2)	Unambiguous	[K].vESEVGGVQGTGDSLGTR.[V]	N-Term(TMT6plex)	1	1	R4GI80	R4GI80	0	3	0.6975	0	1	1	659.675	1977.01	1977.01	1.08	0.00071	HCD (High Energy Collision Dissociation)	MS2	38.6167	121.3	96	43.6544	21766	Dg31ZJ_bjhb1_7.raw	F1.7	116.1	130.3	125.1	116.2	101.9	106.5	134.8	116.3	144.4		4.33	3.523e-05	9.544e-07
FALSE	High	Sequest HT (A2)	Unambiguous	[K].vEGDVcSLNEFSITGSTYAPEGDVLk.[N]	N-Term(TMT6plex); C6(Carbamidomethyl); K26(TMT6plex)	1	1	P13585	P13585	0	4	0.7645	0	1	1	812.164	3245.64	3245.63	2.24	0.00182	HCD (High Energy Collision Dissociation)	MS2	78.8176	14.7	96	93.2356	47971	Dg31ZJ_bjhb1_12.raw	F1.12	14.9	17	14.6	13.5	13.2	16.4	14.9	12.3	15.9		4.67	3.523e-05	8.601e-07
FALSE	High	Sequest HT (A2)	Unambiguous	[R].qWGLADAAQR.[Q]	N-Term(TMT6plex)	1	2	D3KCC4	A0A1D5PQ89; D3KCC4	0	2	0.5714	0	1	1	672.864	1344.72	1344.72	-1.8	-0.00121	HCD (High Energy Collision Dissociation)	MS2	32.8745	136.6	96	43.6962	21789	Dg31ZJ_bjhb1_7.raw	F1.7	139.4	171.9	109.6	116.8	134.7	124.5	161.3	129.8	141.7		3.43	3.523e-05	1.988e-05
FALSE	High	Sequest HT (A2)	Unambiguous	[K].vEQMFQILLDPQEk.[D]	N-Term(TMT6plex); K14(TMT6plex)	1	3	A0A1D5P9T4	A0A1D5P9T4; A0A3Q2U3E9; A0A3Q3AW40	0	3	0.7289	0	1	1	726.075	2176.21	2176.21	0.1	7e-05	HCD (High Energy Collision Dissociation)	MS2	21.3112	22.2	96	93.2337	47970	Dg31ZJ_bjhb1_12.raw	F1.12	32.1	27.7	27.7	22.3	17.7	16.8	18.6	16	20.8		5.09	3.523e-05	7.742e-07
FALSE	High	Sequest HT (A2)	Unambiguous	[K].lLQTDDEEEAGLLELLk.[S]	N-Term(TMT6plex); K17(TMT6plex)	1	1	E1BV44	E1BV44	0	3	0.7813	0	1	1	796.447	2387.33	2387.33	-2.5	-0.00199	HCD (High Energy Collision Dissociation)	MS2	4.7221	46.6	96	93.1905	47947	Dg31ZJ_bjhb1_12.raw	F1.12	73	60.5	52.4	40.6	39.9	40.8	37.6	37.9	36.7		5.67	3.523e-05	9.12e-08
FALSE	High	Sequest HT (A2)	Unambiguous	[K].lVGEFLEVTcINPTFIcDHPQIMSPLAk.[W]	N-Term(TMT6plex); C10(Carbamidomethyl); C17(Carbamidomethyl); K28(TMT6plex)	1	3	Q5ZKP8	Q5ZKP8; A0A1D5PUJ4; F1NE72	0	4	0.8114	0	1	1	922.738	3687.93	3687.94	-1.56	-0.00144	HCD (High Energy Collision Dissociation)	MS2	48.3783	52.5	96	92.7431	47713	Dg31ZJ_bjhb1_12.raw	F1.12	60.1	61.7	47.5	53.8	66.2	55.5	48.6	35.8	43.5		6.84	3.523e-05	1.885e-09
FALSE	High	Sequest HT (A2)	Unambiguous	[K].vEGDVcSLNEFSITGSTYAPEGDVLk.[N]	N-Term(TMT6plex); C6(Carbamidomethyl); K26(TMT6plex)	1	1	P13585	P13585	0	3	0.8403	0	1	1	1082.55	3245.63	3245.63	1.29	0.0014	HCD (High Energy Collision Dissociation)	MS2	62.0821	14.9	96	93.1659	47934	Dg31ZJ_bjhb1_12.raw	F1.12	13.9	17.9	14.8	12.7	13.4	16.7	17.6	15.3	12		5.76	3.523e-05	6.36e-09
FALSE	High	Sequest HT (A2)	Unambiguous	[R].aEGSDVANAVLDGADcIMLSGETAk.[G]	N-Term(TMT6plex); C16(Carbamidomethyl); K25(TMT6plex)	2	3	F1NW43; A0A1D5P9V0	F1NW43; A0A1D5P9V0; P00548	0	4	0.7543	0	1	1	738.873	2952.47	2952.47	0.04	3e-05	HCD (High Energy Collision Dissociation)	MS2	22.8318	19.2	96	93.1178	47908	Dg31ZJ_bjhb1_12.raw	F1.12	19.3	21.5	15.3	20.3	15.3	23.5	19.8	18.9	18.8		5.86	3.523e-05	4.397e-06
FALSE	High	Sequest HT (A2)	Unambiguous	[K].lGIIcMEDVIHEIYTVGk.[N]	N-Term(TMT6plex); C5(Carbamidomethyl); K18(TMT6plex)	1	1	Q5ZJ56	Q5ZJ56	0	3	0.7683	0	1	1	850.134	2548.39	2548.39	-1.65	-0.0014	HCD (High Energy Collision Dissociation)	MS2	5.31485	126.7	24.503	93.1016	47899	Dg31ZJ_bjhb1_12.raw	F1.12	150.6	160.8	126.9	130.2	110.6	118.3	118.4	109.4	115.1		4.36	3.523e-05	1.73e-08
FALSE	High	Sequest HT (A2)	Unambiguous	[K].aSQNMEGIVVLHR.[F]	N-Term(TMT6plex)	1	3	A0A1L1S0D7	A0A1L1S0D7; F1NDS2; A0A1D5PD29	0	3	0.35	0	1	1	561.645	1682.92	1682.92	-0.87	-0.00049	HCD (High Energy Collision Dissociation)	MS2	82.8902	207.7	51.415	43.8716	21884	Dg31ZJ_bjhb1_7.raw	F1.7	151.1	221.4	159.2	180.6	388.3	214.8	217.7	160.5	176.1		1.2	3.523e-05	1.336e-05
FALSE	High	Sequest HT (A2)	Unambiguous	[R].aEEWLNLLMEYQk.[H]	N-Term(TMT6plex); K13(TMT6plex)	2	10	A0A3Q3ABK2; P11533	A0A3Q2UPH9; A0A3Q3ABK2; A0A3Q2TWR1; A0A3Q2U0M3; A0A3Q2U000; F1NS97; A0A3Q2UJC3; P11533; A0A3Q2TUU4; A0A3Q2U719	0	3	0.7575	0	1	1	709.05	2125.14	2125.14	-2.19	-0.00155	HCD (High Energy Collision Dissociation)	MS2	6.75376	56	96	93.0374	47865	Dg31ZJ_bjhb1_12.raw	F1.12	69.9	64.7	48.7	55.6	61.7	57.2	59.9	41	45.5		5.03	3.523e-05	6.731e-07
FALSE	High	Sequest HT (A2)	Unambiguous	[K].dYPVVSIEDPFDQDDWEAWk.[R]	N-Term(TMT6plex); K20(TMT6plex)	1	1	P07322	P07322	0	3	0.8311	0	1	1	971.469	2912.39	2912.4	-3.16	-0.00306	HCD (High Energy Collision Dissociation)	MS2	3.45655	78.2	96	93.0282	47860	Dg31ZJ_bjhb1_12.raw	F1.12	75.2	81.9	73.3	87.6	69.6	95.8	78.8	73.5	68		6.75	3.523e-05	2.608e-06
FALSE	High	Sequest HT (A2)	Unambiguous	[R].fLPSEQIQGVVISVINTEPEPGFSSNPR.[A]	N-Term(TMT6plex)	1	2	A0A1D5PTL0	A0A1D5PTL0; E1C846	0	4	0.7313	0	1	1	818.442	3270.75	3270.72	8.01	0.00655	HCD (High Energy Collision Dissociation)	MS2	75.8248	9.6	96	92.9998	47846	Dg31ZJ_bjhb1_12.raw	F1.12	14.2	7.7	9.4	10.6	8.1	6.9	11.9	10.2	7.6		5.62	3.523e-05	2.502e-07
FALSE	High	Sequest HT (A2)	Unambiguous	[R].kAYDLQSDNVYk.[S]	N-Term(TMT6plex); K1(TMT6plex); K12(TMT6plex)	1	1	Q9DEG4	Q9DEG4	1	3	0.7865	0	1	1	711.073	2131.2	2131.2	1.83	0.0013	HCD (High Energy Collision Dissociation)	MS2	36.7769	128.5	96	43.8453	21869	Dg31ZJ_bjhb1_7.raw	F1.7	127	139.6	118.3	107.5	161.6	149	131.4	113.4	108.5		5.48	3.523e-05	1.374e-06
FALSE	High	Sequest HT (A2)	Unambiguous	[R].dQNQEMVEVLEcTVAQAVEk.[M]	N-Term(TMT6plex); C12(Carbamidomethyl); K20(TMT6plex)	1	1	Q5ZL03	Q5ZL03	0	3	0.815	0	1	1	926.807	2778.41	2778.41	0.35	0.00032	HCD (High Energy Collision Dissociation)	MS2	49.1184	43.2	96	93.9447	48341	Dg31ZJ_bjhb1_12.raw	F1.12	68.7	44.1	49.4	41.8	30	40.5	40.6	33.1	40.6		6.54	3.523e-05	8.737e-07
FALSE	High	Sequest HT (A2)	Unambiguous	[R].eADIDGDGQVNYEEFVQMMTAk.[-]	N-Term(TMT6plex); K22(TMT6plex)	1	3	A0A3Q3AZM2	A0A3Q3AZM2; P62149; A0A1D5P2H5	0	3	0.8513	0	1	1	983.473	2948.4	2948.41	-0.87	-0.00085	HCD (High Energy Collision Dissociation)	MS2	3.96795	74.2	81.214	91.8933	47269	Dg31ZJ_bjhb1_12.raw	F1.12	90.1	90.3	79.3	72.2	73	78.8	66.7	63.4	53.7		7.8	3.523e-05	6.406e-09
FALSE	High	Sequest HT (A2)	Unambiguous	[K].hADSTAELGEQIDNLQR.[V]	N-Term(TMT6plex)	6	14	F1P3X1; Q8JG72; A0A1D5P603; A0A1D5NYC2; Q9DGM4; A0A1D5PUR6	F1P3X1; A0A1D5NWE9; Q8JG72; A0A1D5P603; A0A1D5NYC2; A0A1D5P525; Q9DGM5; P13538; Q8AY28; Q9PTY2; Q9DGM4; A0A1D5NVW6; R4GIG1; A0A1D5PUR6	0	3	0.6096	0	1	1	709.362	2126.07	2126.07	1.65	0.00117	HCD (High Energy Collision Dissociation)	MS2	84.4673	137.8	12.883	46.1101	23101	Dg31ZJ_bjhb1_7.raw	F1.7	125.7	154.5	127.1	155.3	120.9	135.4	161.5	126	133.7		2.51	3.523e-05	2.159e-06
FALSE	High	Sequest HT (A2)	Unambiguous	[R].ySYYDESQGEIYR.[S]	N-Term(TMT6plex)	1	2	E1C6C0	E1C6C0; A0A1D5P0V5	0	2	0.8123	0	1	1	951.441	1901.88	1901.88	0.06	6e-05	HCD (High Energy Collision Dissociation)	MS2	0	149.1	96	49.1596	24747	Dg31ZJ_bjhb1_7.raw	F1.7	154.2	173.8	152.9	144.7	124.2	158.8	149.1	135	149.2		5.38	3.523e-05	9.162e-08
FALSE	High	Sequest HT (A2)	Unambiguous	[K].lQLGGEAEMEER.[A]	N-Term(TMT6plex)	1	1	A0A1D5PY54	A0A1D5PY54	0	2	0.711	0	1	1	795.904	1590.8	1590.8	1.19	0.00094	HCD (High Energy Collision Dissociation)	MS2	0	54.4	96	49.1354	24734	Dg31ZJ_bjhb1_7.raw	F1.7	64.4	57.2	53.8	55.5	44.3	51	59	48.2	56.6		4.29	3.523e-05	7.139e-06
FALSE	High	Sequest HT (A2)	Unambiguous	[K].fLDEHPGGEEVLR.[E]	N-Term(TMT6plex)	1	2	P00174	P00174; A0A1D5NYX6	0	3	0.7208	0	1	1	576.304	1726.9	1726.9	0.89	0.00051	HCD (High Energy Collision Dissociation)	MS2	5.44348	38	14.684	49.0791	24704	Dg31ZJ_bjhb1_7.raw	F1.7	64.8	63.4	44.3	31.7	30	28.1	33.1	24	22.2		4.37	3.523e-05	2.772e-06
FALSE	High	Sequest HT (A2)	Unambiguous	[K].lVDQALLTmDTYLGQFPDIk.[S]	N-Term(TMT6plex); M9(Oxidation); K20(TMT6plex)	1	2	Q5ZLU2	Q5ZLU2; F1NZ04	0	3	0.7923	0	1	1	919.171	2755.5	2755.5	-0.52	-0.00047	HCD (High Energy Collision Dissociation)	MS2	0	34	96	91.1103	46863	Dg31ZJ_bjhb1_12.raw	F1.12	37.4	40.9	31.5	32	36.1	32.2	36.9	30.4	28.3		4.91	3.523e-05	9.231e-07
FALSE	High	Sequest HT (A2)	Unambiguous	[K].eIQTTEEVIYR.[G]	N-Term(TMT6plex)	2	2	F1NJM8; Q90662	F1NJM8; Q90662	0	2	0.6898	0	1	1	805.44	1609.87	1609.86	5.32	0.00428	HCD (High Energy Collision Dissociation)	MS2	0	76.7	96	49.0512	24689	Dg31ZJ_bjhb1_7.raw	F1.7	75.3	89.9	71.5	83.4	77.4	81.7	70.2	57.8	82.8		4.9	3.523e-05	3.517e-05
FALSE	High	Sequest HT (A2)	Unambiguous	[R].sDEVGcmPPQVVTPPQESVR.[A]	N-Term(TMT6plex); C6(Carbamidomethyl); M7(Oxidation)	2	5	A0A1D5P806; Q6KDZ1	A0A1L1RJ69; A0A1D5P806; Q6KDZ1; A0A1D5PF99; A0A3Q2UCG1	0	3	0.691	0	1	1	819.739	2457.2	2457.2	2.49	0.00204	HCD (High Energy Collision Dissociation)	MS2	0	24.7	96	49.0494	24688	Dg31ZJ_bjhb1_7.raw	F1.7	22.7	26	25.8	22.1	20.9	22.1	27.8	23.7	31.3		3.98	3.523e-05	1.339e-05
FALSE	High	Sequest HT (A2)	Unambiguous	[K].aSAFNSWFENAEEDLTDPVR.[C]	N-Term(TMT6plex)	2	9	A0A3Q2TVB7; P07751	Q90990; A0A3Q2U5Z2; A0A3Q2U342; A0A1D5PQC3; A0A3Q2U3B7; A0A3Q2TVB7; F1NHT3; A0A1D5PVG1; P07751	0	3	0.772	0	1	1	843.068	2527.19	2527.19	-1.27	-0.00107	HCD (High Energy Collision Dissociation)	MS2	23.924	22.6	96	91.1329	46874	Dg31ZJ_bjhb1_12.raw	F1.12	24.3	25.3	15.5	18.3	29.8	26.7	24.6	20.2	18.8		5.79	3.523e-05	9.26e-07
FALSE	High	Sequest HT (A2)	Unambiguous	[R].aEGSDVANAVLDGADcIMLSGETAk.[G]	N-Term(TMT6plex); C16(Carbamidomethyl); K25(TMT6plex)	2	3	F1NW43; A0A1D5P9V0	F1NW43; A0A1D5P9V0; P00548	0	4	0.761	0	1	1	738.875	2952.48	2952.47	2.29	0.00169	HCD (High Energy Collision Dissociation)	MS2	43.0811	67.7	96	91.1552	46886	Dg31ZJ_bjhb1_12.raw	F1.12	67.1	77.8	57.1	72.3	61.7	77.2	74.7	64.9	56.2		6.82	3.523e-05	1.172e-06
FALSE	High	Sequest HT (A2)	Unambiguous	[K].aEIGIAmGSGTAVAk.[TS]	N-Term(TMT6plex); M7(Oxidation); K15(TMT6plex)	3	6	Q03669; Q9YGL9; P13585	Q03669; F1NNV0; Q9YGL9; A0A3Q2UHS6; P13585; A0A1L1RKB7	0	2	0.6739	0	1	1	925.529	1850.05	1850.05	2.47	0.00229	HCD (High Energy Collision Dissociation)	MS2	16.6327	32.6	96	49.0094	24666	Dg31ZJ_bjhb1_7.raw	F1.7	39.1	35.6	37.9	32.2	37.1	29.1	30.4	28	23.6		3.71	3.523e-05	9.933e-06
FALSE	High	Sequest HT (A2)	Unambiguous	[R].yNLTLENNSGk.[K]	N-Term(TMT6plex); K11(TMT6plex)	1	1	A0A3Q2TS15	A0A3Q2TS15	0	2	0.5699	0	1	1	855.976	1710.94	1710.94	0.98	0.00084	HCD (High Energy Collision Dissociation)	MS2	0	97	96	49.0039	24663	Dg31ZJ_bjhb1_7.raw	F1.7	92.8	94.3	90.5	97.5	97.8	115	101.5	92.2	91.8		4.65	3.523e-05	8.048e-06
FALSE	High	Sequest HT (A2)	Unambiguous	[K].qLcAFGEYVAEILPk.[Y]	N-Term(TMT6plex); C3(Carbamidomethyl); K15(TMT6plex)	1	1	F1ND23	F1ND23	0	3	0.8159	0	1	1	732.743	2196.21	2196.21	0.49	0.00036	HCD (High Energy Collision Dissociation)	MS2	6.90074	87.9	96	91.157	46887	Dg31ZJ_bjhb1_12.raw	F1.12	82.7	102.6	89.5	101.1	66.5	102.9	87.5	77.9	80.3		5.16	3.523e-05	8.185e-07
FALSE	High	Sequest HT (A2)	Unambiguous	[K].fMAVGAIEPQFYDQLIk.[G]	N-Term(TMT6plex); K17(TMT6plex)	1	2	Q5ZL63	Q5ZL63; F1NKY1	0	3	0.6772	0	1	1	810.118	2428.34	2428.34	1.36	0.0011	HCD (High Energy Collision Dissociation)	MS2	19.0936	72.2	96	91.1784	46898	Dg31ZJ_bjhb1_12.raw	F1.12	114.7	91	71.2	65.9	61.6	67.8	67	50.1	60.7		4.43	3.523e-05	7.635e-06
FALSE	High	Sequest HT (A2)	Unambiguous	[K].aEIGIAmGSGTAVAk.[TS]	N-Term(TMT6plex); M7(Oxidation); K15(TMT6plex)	3	6	Q03669; Q9YGL9; P13585	Q03669; F1NNV0; Q9YGL9; A0A3Q2UHS6; P13585; A0A1L1RKB7	0	3	0.6951	0	1	1	617.355	1850.05	1850.05	2.16	0.00133	HCD (High Energy Collision Dissociation)	MS2	11.7392	93	96	48.906	24610	Dg31ZJ_bjhb1_7.raw	F1.7	114.2	89.1	90.1	100.5	93.1	97.6	104.2	69.4	78.9		4.1	3.523e-05	1.065e-05
FALSE	High	Sequest HT (A2)	Unambiguous	[R].kLTALITPQVSDPMR.[N]	N-Term(TMT6plex); K1(TMT6plex)	1	2	A0A1D5PAA8	A0A1D5PAA8; Q5ZJQ0	1	3	0.4581	0	1	1	710.091	2128.26	2128.26	0.99	0.0007	HCD (High Energy Collision Dissociation)	MS2	4.68705	335.1	34.609	66.2046	34827	Dg31ZJ_bjhb1_15.raw	F1.15	366.5	383	347.3	328	343.7	363.9	310.8	285.4	287		1.55	3.523e-05	2.449e-05
FALSE	High	Sequest HT (A2)	Unambiguous	[R].yEPQLPDQWEk.[A]	N-Term(TMT6plex); K11(TMT6plex)	1	2	F1NJ23	F1NJ23; A0A3Q2TWS9	0	2	0.7636	0	1	1	946.004	1891	1891	0.31	0.00029	HCD (High Energy Collision Dissociation)	MS2	0	78.2	96	66.1536	34799	Dg31ZJ_bjhb1_15.raw	F1.15	89.8	100.3	85.4	72.3	80.3	77.4	77	62.7	58.6		4.23	3.523e-05	2.995e-05
FALSE	High	Sequest HT (A2)	Unambiguous	[K].ekEEADLLLEQQR.[L]	N-Term(TMT6plex); K2(TMT6plex)	2	5	A0A1D5P524; A0A1D5PMN6	A0A1D5P524; E1C889; A0A1D5PMN6; A0A3Q2UDS2; A0A3Q2UHD5	1	3	0.6552	0	1	1	687.052	2059.14	2059.14	-0.69	-0.00047	HCD (High Energy Collision Dissociation)	MS2	9.86586	112.1	96	48.8606	24585	Dg31ZJ_bjhb1_7.raw	F1.7	112.6	120.6	97.5	114.3	111.2	119	110.8	108.2	115.1		4.64	3.523e-05	5.016e-07
FALSE	High	Sequest HT (A2)	Unambiguous	[K].sVNEIcTSNTGTEQLEDQk.[I]	N-Term(TMT6plex); C6(Carbamidomethyl); K19(TMT6plex)	1	1	Q5F3Q6	Q5F3Q6	0	3	0.8167	0	1	1	871.102	2611.29	2611.29	-0.03	-3e-05	HCD (High Energy Collision Dissociation)	MS2	0	21.3	96	48.8382	24573	Dg31ZJ_bjhb1_7.raw	F1.7	20	23.1	16.6	21.3	22.4	23.9	21.3	21.8	21.1		5.51	3.523e-05	8.479e-08
FALSE	High	Sequest HT (A2)	Unambiguous	[K].tNYHTPPDTFSIQAAk.[K]	N-Term(TMT6plex); K16(TMT6plex)	1	1	A0A3Q2UHZ2	A0A3Q2UHZ2	0	3	0.7947	0	1	1	750.404	2249.2	2249.2	0.5	0.00038	HCD (High Energy Collision Dissociation)	MS2	2.19254	126.2	15.698	48.8056	24555	Dg31ZJ_bjhb1_7.raw	F1.7	106.2	135.7	124.2	128.3	122.5	151.4	133.8	117.6	116.2		6.09	3.523e-05	4.403e-07
FALSE	High	Sequest HT (A2)	Unambiguous	[R].dVSTEFTVDAR.[A]	N-Term(TMT6plex)	1	1	Q90WF0	Q90WF0	0	2	0.7487	0	1	1	734.878	1468.75	1468.75	0.09	6e-05	HCD (High Energy Collision Dissociation)	MS2	33.4872	144.2	83.442	48.7849	24544	Dg31ZJ_bjhb1_7.raw	F1.7	135.9	168.1	145.1	155.6	124.3	148.8	147	126.2	146.5		3.98	3.523e-05	8.962e-06
FALSE	High	Sequest HT (A2)	Unambiguous	[K].qLcAFGEYVAEILPk.[Y]	N-Term(TMT6plex); C3(Carbamidomethyl); K15(TMT6plex)	1	1	F1ND23	F1ND23	0	4	0.7205	0	1	1	549.809	2196.21	2196.21	-0.49	-0.00027	HCD (High Energy Collision Dissociation)	MS2	0	11.4	96	91.1932	46906	Dg31ZJ_bjhb1_12.raw	F1.12	10	11.3	11.8	12.8	9.2	11.9	13.3	11.5	10.8		3.65	3.523e-05	1.151e-06
FALSE	High	Sequest HT (A2)	Unambiguous	[K].qLAAYQEETETLR.[Q]	N-Term(TMT6plex)	1	1	E1C5K0	E1C5K0	0	2	0.6833	0	1	1	890.967	1780.93	1780.93	-0.1	-9e-05	HCD (High Energy Collision Dissociation)	MS2	0	98.3	96	48.752	24526	Dg31ZJ_bjhb1_7.raw	F1.7	117.8	113.8	95.1	93.7	81.8	103	111.6	84	83.7		5.02	3.523e-05	1.063e-06
FALSE	High	Sequest HT (A2)	Unambiguous	[K].sYLNMDAIMEVIk.[K]	N-Term(TMT6plex); K13(TMT6plex)	1	3	F1P0M2	F1P0M2; A0A3Q2TWH1; A0A3Q2TX81	0	3	0.7156	0	1	1	662.372	1985.1	1985.09	7.98	0.00528	HCD (High Energy Collision Dissociation)	MS2	42.2475	64.7	96	91.2545	46937	Dg31ZJ_bjhb1_12.raw	F1.12	56	75.7	66	71.4	59.6	58.4	64.6	63.2	67.2		4.43	3.523e-05	1.449e-05
FALSE	High	Sequest HT (A2)	Unambiguous	[K].dMLILVDASGSVSGLTLk.[L]	N-Term(TMT6plex); K18(TMT6plex)	1	7	A0A3Q3ATJ1	A0A3Q2U938; A0A3Q2TUF8; A0A3Q2TVT0; A0A3Q3ATJ1; A0A3Q3AZE6; A0A3Q2U1Y1; E1BST5	0	3	0.6946	0	1	1	759.777	2277.32	2277.31	1.47	0.00112	HCD (High Energy Collision Dissociation)	MS2	92.9465	107.7	96	91.2885	46955	Dg31ZJ_bjhb1_12.raw	F1.12	99.7	101.1	98.4	114.2	101.7	125.9	114.8	106.4	107.5		4.06	3.523e-05	7.416e-06
FALSE	High	Sequest HT (A2)	Unambiguous	[R].tLMELLNQMDGFDTLHR.[V]	N-Term(TMT6plex)	1	3	A0A1L1RP66	A0A1L1RYL5; A0A1L1RP66; Q5ZKX2	0	3	0.8162	0	1	1	755.052	2263.14	2263.14	0.53	0.0004	HCD (High Energy Collision Dissociation)	MS2	5.19962	29.5	96	91.292	46957	Dg31ZJ_bjhb1_12.raw	F1.12	33.7	33.8	27.1	27	27.3	31	29.7	31.5	24.3		6.91	3.523e-05	4.406e-07
FALSE	High	Sequest HT (A2)	Unambiguous	[K].iEDEQALGMQLQk.[K]	N-Term(TMT6plex); K13(TMT6plex)	6	13	Q8JG72; A0A1D5P603; A0A1D5NYC2; P02565; Q9DGM4; A0A1D5PUR6	Q8JG72; A0A1D5P603; A0A1D5NYC2; A0A1D5P525; Q9DGM5; P02565; P13538; Q8AY28; Q9PTY2; Q9DGM4; A0A1D5NVW6; R4GIG1; A0A1D5PUR6	0	3	0.7235	0	1	1	654.365	1961.08	1961.08	0.59	0.00039	HCD (High Energy Collision Dissociation)	MS2	3.60469	42.4	2.516	66.2125	34831	Dg31ZJ_bjhb1_15.raw	F1.15	41.3	48.4	38.7	47.9	39.6	41.1	43.5	36.2	44.5		5.28	3.523e-05	7.957e-06
FALSE	High	Sequest HT (A2)	Unambiguous	[R].lTPGPPPGVAADPDALPALLPALR.[A]	N-Term(TMT6plex)	1	2	A0A3Q2UEL1	F1NF80; A0A3Q2UEL1	0	3	0.8314	0	1	1	850.162	2548.47	2548.47	0.49	0.00042	HCD (High Energy Collision Dissociation)	MS2	56.5936	62.7	96	91.2975	46960	Dg31ZJ_bjhb1_12.raw	F1.12	54.6	69.2	50.5	70.2	74.4	65.9	64.7	54.7	60.1		7.77	3.523e-05	1.581e-07
FALSE	High	Sequest HT (A2)	Unambiguous	[R].scSASDEDIVQAMQR.[C]	N-Term(TMT6plex); C2(Carbamidomethyl)	1	1	A0A1L1RJ01	A0A1L1RJ01	0	3	0.7367	0	1	1	642.635	1925.89	1925.89	0.84	0.00054	HCD (High Energy Collision Dissociation)	MS2	0	55.9	96	48.4734	24374	Dg31ZJ_bjhb1_7.raw	F1.7	61	62.2	41.3	55.9	59.2	55.8	57.7	60.3	50		5.62	3.523e-05	1.084e-05
FALSE	High	Sequest HT (A2)	Unambiguous	[K].hGITQANELVNLTEFFVNHIQPDLk.[S]	N-Term(TMT6plex); K25(TMT6plex)	1	1	E1BV44	E1BV44	0	4	0.7575	0	1	1	834.71	3335.82	3335.82	1.17	0.00098	HCD (High Energy Collision Dissociation)	MS2	69.4185	28.5	96	91.3088	46966	Dg31ZJ_bjhb1_12.raw	F1.12	37.2	38.1	27	35.9	24.8	28.1	21.8	19.4	24.5		5.03	3.523e-05	4.005e-08
FALSE	High	Sequest HT (A2)	Unambiguous	[R].qTYFLPVIGLVDAEk.[L]	N-Term(TMT6plex); K15(TMT6plex)	1	1	Q5ZIT7	Q5ZIT7	0	3	0.7537	0	1	1	717.754	2151.25	2151.25	0.8	0.00057	HCD (High Energy Collision Dissociation)	MS2	10.2407	92.2	96	91.3348	46980	Dg31ZJ_bjhb1_12.raw	F1.12	126.8	115.7	95.5	91.3	89.7	83.6	85	72.5	69.7		5.44	3.523e-05	2.449e-06
FALSE	High	Sequest HT (A2)	Unambiguous	[R].nAAGNFYINDk.[S]	N-Term(TMT6plex); K11(TMT6plex)	1	1	A0A1D5PXI1	A0A1D5PXI1	0	2	0.6369	0	1	1	842.957	1684.91	1684.91	0.29	0.00025	HCD (High Energy Collision Dissociation)	MS2	0	155.5	96	48.3694	24318	Dg31ZJ_bjhb1_7.raw	F1.7	161.2	182.4	154.2	157.3	121.5	169.8	163.3	150.7	138.7		4.82	3.523e-05	1.164e-05
FALSE	High	Sequest HT (A2)	Unambiguous	[K].aTIIHAQYNTPISMYSQDAIMDAIAGQAQAQGGEFAGTLPIk.[D]	N-Term(TMT6plex); K42(TMT6plex)	1	1	A0A1D5P909	A0A1D5P909	0	4	0.8497	0	1	1	1213.38	4850.49	4850.49	0.51	0.00062	HCD (High Energy Collision Dissociation)	MS2	63.4228	18.5	96	91.184	46901	Dg31ZJ_bjhb1_12.raw	F1.12	17.6	19.6	22.1	19.1	17.4	18.2	21.3	14.2	16.6		9.65	3.523e-05	4.718e-14
FALSE	High	Sequest HT (A2)	Unambiguous	[K].nVELPIEANLVWQLGk.[D]	N-Term(TMT6plex); K16(TMT6plex)	1	2	A0A3Q2U3R6	A0A3Q2U3R6; E1BT08	0	3	0.6566	0	1	1	761.117	2281.34	2281.33	2.55	0.00194	HCD (High Energy Collision Dissociation)	MS2	22.9589	35	96	91.1085	46862	Dg31ZJ_bjhb1_12.raw	F1.12	55.6	48.5	34.3	30.1	28.8	29.2	29.8	29.4	28.9		4.63	3.523e-05	1.609e-05
FALSE	High	Sequest HT (A2)	Unambiguous	[K].tDEkPIYSFETVAGSESLSIYDDIDADVLR.[N]	N-Term(TMT6plex); K4(TMT6plex)	2	2	A0A1L1RYK0; A0A1D5P0U8	A0A1L1RYK0; A0A1D5P0U8	0	4	0.8067	0	1	1	952.492	3806.94	3806.93	4.77	0.00454	HCD (High Energy Collision Dissociation)	MS2	3.24757	15.7	96	91.0955	46855	Dg31ZJ_bjhb1_12.raw	F1.12	21.9	17.2	12.2	14.9	14.5	15.6	15.7	14	15		7.71	3.523e-05	1.387e-08
FALSE	High	Sequest HT (A2)	Unambiguous	[R].aQILVADTWSVLEGk.[G]	N-Term(TMT6plex); K15(TMT6plex)	1	1	E1C455	E1C455	0	3	0.7002	0	1	1	696.743	2088.21	2088.21	1.5	0.00105	HCD (High Energy Collision Dissociation)	MS2	13.9648	59.5	96	91.0898	46852	Dg31ZJ_bjhb1_12.raw	F1.12	84.7	84	61.7	59	50.7	53.1	52.3	41.5	48.3		4.77	3.523e-05	1.631e-05
FALSE	High	Sequest HT (A2)	Unambiguous	[K].dLTIDDTSQIR.[V]	N-Term(TMT6plex)	1	2	A6BM71	A6BM71; A6BLM5	0	2	0.6754	0	1	1	753.404	1505.8	1505.8	-0.34	-0.00026	HCD (High Energy Collision Dissociation)	MS2	2.78312	120.2	51.302	50.075	25242	Dg31ZJ_bjhb1_7.raw	F1.7	108.8	125	118.4	122.1	122.2	117.4	136	108.9	123.2		4.19	3.523e-05	4.181e-06
FALSE	High	Sequest HT (A2)	Unambiguous	[R].lIScSEAESGSPVGPEPEPPQEQQHk.[R]	N-Term(TMT6plex); C4(Carbamidomethyl); K26(TMT6plex)	1	2	A0A452J862	A0A452J862; Q5ZM60	0	4	0.8228	0	1	1	819.663	3275.63	3275.63	1.12	0.00092	HCD (High Energy Collision Dissociation)	MS2	32.412	23	96	50.0652	25237	Dg31ZJ_bjhb1_7.raw	F1.7	23.3	29.9	23.4	23.1	20.7	29.2	18.8	16	22.5		6.94	3.523e-05	4.327e-11
FALSE	High	Sequest HT (A2)	Unambiguous	[K].sSYEEGTGEcEVFSk.[N]	N-Term(TMT6plex); C10(Carbamidomethyl); K15(TMT6plex)	1	3	Q5F3J8	A0A3Q3AGC3; F1NC26; Q5F3J8	0	3	0.8234	0	1	1	723.014	2167.03	2167.03	0.26	0.00019	HCD (High Energy Collision Dissociation)	MS2	8.43302	75.7	96	50.0616	25235	Dg31ZJ_bjhb1_7.raw	F1.7	123.4	111.4	75.3	72.2	61.7	71.1	56.5	55.8	53.6		4.87	3.523e-05	8.134e-06
FALSE	High	Sequest HT (A2)	Unambiguous	[R].sIcTTVLELLDk.[Y]	N-Term(TMT6plex); C3(Carbamidomethyl); K12(TMT6plex)	1	2	Q5ZMD1	Q5ZMD1; Q5ZM05	0	2	0.7315	0	1	1	925.539	1850.07	1850.07	0.44	0.00041	HCD (High Energy Collision Dissociation)	MS2	3.27352	280.9	96	91.0328	46822	Dg31ZJ_bjhb1_12.raw	F1.12	707.9	474.6	313.4	186.7	166.1	194.7	181.7	138.4	164.9		5.14	3.523e-05	4.055e-06
FALSE	High	Sequest HT (A2)	Unambiguous	[K].rAEAVATVVAAVDQAR.[V]	N-Term(TMT6plex)	2	5	A6BM71; Q9IAR9	A6BM71; Q90720; Q98918; Q9IAR9; O42096	1	3	0.6904	0	1	1	619.358	1856.06	1856.06	1.56	0.00096	HCD (High Energy Collision Dissociation)	MS2	8.98252	55.3	96	50.0418	25224	Dg31ZJ_bjhb1_7.raw	F1.7	52.7	55.4	53.9	57	62.8	55.8	58.8	46.9	54.7		5.33	3.523e-05	1.226e-06
FALSE	High	Sequest HT (A2)	Unambiguous	[K].iQVHYYEDGNVQLVSHk.[D]	N-Term(TMT6plex); K17(TMT6plex)	2	2	P28497; P13127	P28497; P13127	0	4	0.7719	0	1	1	622.591	2487.34	2487.34	0.79	0.00049	HCD (High Energy Collision Dissociation)	MS2	22.0314	38.3	50	50.0285	25217	Dg31ZJ_bjhb1_7.raw	F1.7	45.7	41.4	38.4	40.2	36.1	32.6	40.3	31.3	38.8		6.05	3.523e-05	4.339e-08
FALSE	High	Sequest HT (A2)	Unambiguous	[R].lIEDTEDWHPR.[T]	N-Term(TMT6plex)	2	5	A0A1D5P8X3; F1NTC8	A0A1D5P8X3; A0A3Q2UJ04; F1NTC8; A0A3Q2U6G6; Q5F3G1	0	3	0.5863	0	1	1	547.281	1639.83	1639.83	-0.4	-0.00022	HCD (High Energy Collision Dissociation)	MS2	10.9438	46.2	70.827	50.0018	25202	Dg31ZJ_bjhb1_7.raw	F1.7	48.7	47.8	40.8	52.4	45.2	45.4	50.9	37.8	46.8		5.1	3.523e-05	4.271e-05
FALSE	High	Sequest HT (A2)	Unambiguous	[K].sSGIENGAFQGMk.[R]	N-Term(TMT6plex); K13(TMT6plex)	1	2	P28675	P28675; A0A1L1RX77	0	2	0.7201	0	1	1	892.475	1783.94	1783.94	0.8	0.00072	HCD (High Energy Collision Dissociation)	MS2	0	200.3	96	49.9172	25156	Dg31ZJ_bjhb1_7.raw	F1.7	271.1	180.1	136.4	220.7	276.4	313.1	177.1	111.5	116.7		4.93	3.523e-05	3.651e-06
FALSE	High	Sequest HT (A2)	Unambiguous	[R].tAAYVNAIEk.[V]	N-Term(TMT6plex); K10(TMT6plex)	2	3	P00368; A0A1D5NT61	P00368; A0A1D5NT61; A0A2L2FP59	0	2	0.5247	0	1	1	769.454	1537.9	1537.9	1.15	0.00089	HCD (High Energy Collision Dissociation)	MS2	0	215	96	49.8509	25120	Dg31ZJ_bjhb1_7.raw	F1.7	227.3	240.3	189.6	217.3	208.2	208	264.5	178.7	201.2		3.85	3.523e-05	2.447e-05
FALSE	High	Sequest HT (A2)	Unambiguous	[R].dLEEATLQHEATAAALR.[K]	N-Term(TMT6plex)	8	18	A0A1D5PFB7; F1P3X1; Q8JG72; A0A1D5P603; A0A1D5NYC2; P02565; Q9DGM4; A0A1D5PUR6	A0A1D5PFB7; F1P3X1; A0A1D5NWE9; Q8JG72; A0A1D5P603; A0A1D5NYC2; A0A1D5PXU1; A0A1D5P525; Q9DGM5; P02565; P13538; Q8AY28; Q9PTY2; Q9DGM4; A0A1D5NVW6; R4GIG1; A0A1D5NXZ4; A0A1D5PUR6	0	3	0.6952	0	1	1	690.032	2068.08	2068.09	-2.21	-0.00152	HCD (High Energy Collision Dissociation)	MS2	60.5222	75.9	96	49.8439	25116	Dg31ZJ_bjhb1_7.raw	F1.7	114.6	71.9	69.9	80.9	72.2	87.5	68.5	60.4	57.3		5.38	3.523e-05	2.408e-05
FALSE	High	Sequest HT (A2)	Unambiguous	[K].lIIHGcTLDDAk.[T]	N-Term(TMT6plex); C6(Carbamidomethyl); K12(TMT6plex)	1	2	A6BM71	A6BM71; A6BLM5	0	3	0.6606	0	1	1	605.346	1814.02	1814.02	-0.86	-0.00052	HCD (High Energy Collision Dissociation)	MS2	19.3694	122.7	85.747	49.8057	25096	Dg31ZJ_bjhb1_7.raw	F1.7	113.9	126.1	112.2	128.9	119.4	124.9	132.3	115.2	131.3		4.95	3.523e-05	8.263e-07
FALSE	High	Sequest HT (A2)	Unambiguous	[R].gTVQPASNFNDDGDAQVLR.[K]	N-Term(TMT6plex)	2	4	A0A1D5PY67; P51901	A0A1D5PY67; Q6B344; P51901; E1BWX1	0	3	0.8533	0	1	1	745.038	2233.1	2233.1	-1.96	-0.00146	HCD (High Energy Collision Dissociation)	MS2	50.6899	44.8	96	49.771	25077	Dg31ZJ_bjhb1_7.raw	F1.7	69.6	52.6	43.8	42.7	45.6	45.1	38	30.3	35.5		6.68	3.523e-05	5.363e-07
FALSE	High	Sequest HT (A2)	Unambiguous	[R].aSNEGFVSLQcQk.[T]	N-Term(TMT6plex); C11(Carbamidomethyl); K13(TMT6plex)	1	1	F1NF64	F1NF64	0	3	0.6854	0	1	1	642.677	1926.02	1926.02	-0.24	-0.00015	HCD (High Energy Collision Dissociation)	MS2	68.0137	80.2	96	49.7592	25071	Dg31ZJ_bjhb1_7.raw	F1.7	108.1	86.1	78.7	76.8	70.5	80	76.9	66.7	77.6		3.56	3.523e-05	3.76e-05
FALSE	High	Sequest HT (A2)	Unambiguous	[K].lTcTPEMAYGATGHPGVIPPNATLLFDVELLR.[L]	N-Term(TMT6plex); C3(Carbamidomethyl)	1	2	Q8QGU2	A0A1D5P8N6; Q8QGU2	0	4	0.8025	0	1	1	921.491	3682.94	3682.92	6.56	0.00604	HCD (High Energy Collision Dissociation)	MS2	43.3188	35.6	96	91.0383	46825	Dg31ZJ_bjhb1_12.raw	F1.12	36.9	35.6	35.2	32.6	40.9	31	35.3	27.7	45.1		7.09	3.523e-05	4.42e-08
FALSE	High	Sequest HT (A2)	Unambiguous	[R].tTETQVLVASAQk.[K]	N-Term(TMT6plex); K13(TMT6plex)	1	2	Q5ZK86	Q5ZK86; A0A1D5PC90	0	2	0.7609	0	1	1	917.535	1834.06	1834.07	-2.69	-0.00247	HCD (High Energy Collision Dissociation)	MS2	0	34.9	96	49.6333	25002	Dg31ZJ_bjhb1_7.raw	F1.7	52	53.3	32.5	29.6	30.9	30.3	27	29.3	29.5		4.14	3.523e-05	5.579e-06
FALSE	High	Sequest HT (A2)	Unambiguous	[K].iQVHYYEDGNVQLVSHk.[D]	N-Term(TMT6plex); K17(TMT6plex)	2	2	P28497; P13127	P28497; P13127	0	3	0.8098	0	1	1	829.784	2487.34	2487.34	-0.36	-0.0003	HCD (High Energy Collision Dissociation)	MS2	0	49.7	96	49.5779	24972	Dg31ZJ_bjhb1_7.raw	F1.7	49.4	53	47.3	50.6	60	49	49.4	38.3	49.9		8.2	3.523e-05	7.589e-10
FALSE	High	Sequest HT (A2)	Unambiguous	[R].sIcTTVLELLDk.[Y]	N-Term(TMT6plex); C3(Carbamidomethyl); K12(TMT6plex)	1	2	Q5ZMD1	Q5ZMD1; Q5ZM05	0	3	0.691	0	1	1	617.362	1850.07	1850.07	0.16	0.0001	HCD (High Energy Collision Dissociation)	MS2	2.43246	94.1	14.804	91.0483	46830	Dg31ZJ_bjhb1_12.raw	F1.12	234.9	175	98.9	65.9	58.5	63.5	59.1	39.1	52.3		4.24	3.523e-05	1.776e-05
FALSE	High	Sequest HT (A2)	Unambiguous	[K].lIIHGcTLDDAk.[T]	N-Term(TMT6plex); C6(Carbamidomethyl); K12(TMT6plex)	1	2	A6BM71	A6BM71; A6BLM5	0	3	0.6922	0	1	1	605.346	1814.02	1814.02	0.15	9e-05	HCD (High Energy Collision Dissociation)	MS2	3.86745	293.6	96	49.2668	24805	Dg31ZJ_bjhb1_7.raw	F1.7	273.1	340	306.4	291.1	273.8	311	322.6	259.4	264.7		5.49	3.523e-05	1.57e-06
FALSE	High	Sequest HT (A2)	Unambiguous	[K].yGTGEPLESEPVVAR.[N]	N-Term(TMT6plex)	1	1	A0A3Q2TS15	A0A3Q2TS15	0	2	0.7009	0	1	1	916.985	1832.96	1832.96	2.33	0.00214	HCD (High Energy Collision Dissociation)	MS2	0	65.4	96	49.3037	24825	Dg31ZJ_bjhb1_7.raw	F1.7	51.3	57.3	66.4	65.1	65.6	78.7	75.9	60.7	67.3		4.48	3.523e-05	6.427e-07
FALSE	High	Sequest HT (A2)	Unambiguous	[K].tNYHTPPDTFSIQAAk.[K]	N-Term(TMT6plex); K16(TMT6plex)	1	1	A0A3Q2UHZ2	A0A3Q2UHZ2	0	3	0.7641	0	1	1	750.404	2249.2	2249.2	-0.14	-0.00011	HCD (High Energy Collision Dissociation)	MS2	7.14279	107.8	74.633	49.31	24828	Dg31ZJ_bjhb1_7.raw	F1.7	95.1	114.1	104.2	115.4	109.6	116.8	114.3	97.2	103.4		6.02	3.523e-05	3.342e-07
FALSE	High	Sequest HT (A2)	Unambiguous	[K].yGTGEPLESEPVVAR.[N]	N-Term(TMT6plex)	1	1	A0A3Q2TS15	A0A3Q2TS15	0	3	0.7762	0	1	1	611.657	1832.96	1832.96	-1.24	-0.00076	HCD (High Energy Collision Dissociation)	MS2	16.22	61.6	96	49.3152	24831	Dg31ZJ_bjhb1_7.raw	F1.7	77.4	65.1	66.9	59.4	50.9	64	60.6	62.5	47.4		4.29	3.523e-05	7.193e-06
FALSE	High	Sequest HT (A2)	Unambiguous	[R].dLEEATLQHEATAAALR.[K]	N-Term(TMT6plex)	8	18	A0A1D5PFB7; F1P3X1; Q8JG72; A0A1D5P603; A0A1D5NYC2; P02565; Q9DGM4; A0A1D5PUR6	A0A1D5PFB7; F1P3X1; A0A1D5NWE9; Q8JG72; A0A1D5P603; A0A1D5NYC2; A0A1D5PXU1; A0A1D5P525; Q9DGM5; P02565; P13538; Q8AY28; Q9PTY2; Q9DGM4; A0A1D5NVW6; R4GIG1; A0A1D5NXZ4; A0A1D5PUR6	0	3	0.7687	0	1	1	690.033	2068.09	2068.09	-0.8	-0.00055	HCD (High Energy Collision Dissociation)	MS2	0	38.9	96	49.3207	24834	Dg31ZJ_bjhb1_7.raw	F1.7	42.8	42.8	34.2	39.9	38	34.7	43.7	37.2	37.1		6.14	3.523e-05	6.995e-08
FALSE	High	Sequest HT (A2)	Unambiguous	[R].dLFDMVIVQADkPNFFTDR.[R]	N-Term(TMT6plex); K12(TMT6plex)	1	1	A0A1D5PJ03	A0A1D5PJ03	0	3	0.6731	0	1	1	910.49	2729.46	2729.44	7.14	0.00649	HCD (High Energy Collision Dissociation)	MS2	71.9374	41.8	96	91.0614	46837	Dg31ZJ_bjhb1_12.raw	F1.12	51	59.4	43.2	41.1	36	44.8	42.9	27.8	29.9		3.61	3.523e-05	1.935e-05
FALSE	High	Sequest HT (A2)	Unambiguous	[K].acDPMFkPGPPTNAHVVDTTk.[S]	N-Term(TMT6plex); C2(Carbamidomethyl); K7(TMT6plex); K21(TMT6plex)	1	1	A0A3Q2TS15	A0A3Q2TS15	0	4	0.7603	0	1	1	743.401	2970.58	2970.58	1.25	0.00093	HCD (High Energy Collision Dissociation)	MS2	1.72391	144.2	96	48.3481	24306	Dg31ZJ_bjhb1_7.raw	F1.7	138.1	160.6	121.6	137.7	169.8	158.5	159.3	119.3	132.9		6.09	3.523e-05	2.617e-07
FALSE	High	Sequest HT (A2)	Unambiguous	[R].aQEPILVSAk.[T]	N-Term(TMT6plex); K10(TMT6plex)	1	2	A0A1L1RXT6	E1BR45; A0A1L1RXT6	0	2	0.6757	0	1	1	757.47	1513.93	1513.94	-2.13	-0.00161	HCD (High Energy Collision Dissociation)	MS2	0	68.2	96	49.3613	24855	Dg31ZJ_bjhb1_7.raw	F1.7	88.6	86.1	70.6	61.8	76.5	53.2	70	51.2	55.8		3.67	3.523e-05	2.033e-05
FALSE	High	Sequest HT (A2)	Unambiguous	[K].lIIHGcTLDDAk.[T]	N-Term(TMT6plex); C6(Carbamidomethyl); K12(TMT6plex)	1	2	A6BM71	A6BM71; A6BLM5	0	2	0.6485	0	1	1	907.515	1814.02	1814.02	-0.69	-0.00062	HCD (High Energy Collision Dissociation)	MS2	0	100.6	96	49.3947	24873	Dg31ZJ_bjhb1_7.raw	F1.7	91	107.3	103.6	110.1	102.4	94	110	98.3	88.4		4.78	3.523e-05	5.067e-07
FALSE	High	Sequest HT (A2)	Unambiguous	[K].mNEVDFYEPFMDEPVHIPDkPYTEEELVEFVk.[E]	N-Term(TMT6plex); K20(TMT6plex); K32(TMT6plex)	1	7	F1NQT9	A0A140F3H8; F1NQT9; P19204; A0A140F3I0; A0A140F3H9; A0A140F3H6; A0A3Q2TXF6	0	4	0.828	0	1	1	1151.58	4603.28	4603.29	-2.71	-0.00312	HCD (High Energy Collision Dissociation)	MS2	8.76902	30.3	96	91.0595	46836	Dg31ZJ_bjhb1_12.raw	F1.12	28.3	38	34.3	31.1	25.3	27.8	32.1	27.4	28.1		6.51	3.523e-05	8.656e-06
FALSE	High	Sequest HT (A2)	Unambiguous	[K].fcTTGIDGAMTIWDFk.[T]	N-Term(TMT6plex); C2(Carbamidomethyl); K16(TMT6plex)	1	1	Q5ZJI7	Q5ZJI7	0	3	0.7801	0	1	1	774.395	2321.17	2321.17	0.27	0.00021	HCD (High Energy Collision Dissociation)	MS2	31.763	59.3	96	91.0576	46835	Dg31ZJ_bjhb1_12.raw	F1.12	82	76.3	69	48	53	52.1	51.1	44.8	57.7		4.73	3.523e-05	2.91e-06
FALSE	High	Sequest HT (A2)	Unambiguous	[K].iQVHYYEDGNVQLVSHk.[D]	N-Term(TMT6plex); K17(TMT6plex)	2	2	P28497; P13127	P28497; P13127	0	4	0.4921	0	1	1	622.59	2487.34	2487.34	-0.88	-0.00055	HCD (High Energy Collision Dissociation)	MS2	88.5062	59.8	11.679	49.4743	24916	Dg31ZJ_bjhb1_7.raw	F1.7	52.5	60.9	63.6	61.9	60.1	55.7	63.4	57.1	63.1		1.26	3.523e-05	4.631e-08
FALSE	High	Sequest HT (A2)	Unambiguous	[R].dGSNIVYPVk.[I]	N-Term(TMT6plex); K10(TMT6plex)	1	1	F1NKV0	F1NKV0	0	2	0.6587	0	1	1	775.453	1549.9	1549.9	-0.68	-0.00052	HCD (High Energy Collision Dissociation)	MS2	4.92755	198.7	47.17	49.5336	24948	Dg31ZJ_bjhb1_7.raw	F1.7	164.1	216.3	179	223.1	191	245	188.1	189.5	191.9		3.75	3.523e-05	2.816e-05
FALSE	High	Sequest HT (A2)	Unambiguous	[K].dLTIDDTSQIR.[V]	N-Term(TMT6plex)	1	2	A6BM71	A6BM71; A6BLM5	0	2	0.678	0	1	1	753.405	1505.8	1505.8	1.68	0.00126	HCD (High Energy Collision Dissociation)	MS2	7.92083	141	96	49.5389	24951	Dg31ZJ_bjhb1_7.raw	F1.7	144.9	149.6	140	140.5	145	148.1	154	127.3	119.9		4.1	3.523e-05	1.679e-05
FALSE	High	Sequest HT (A2)	Unambiguous	[K].lIIHGcTLDDAk.[T]	N-Term(TMT6plex); C6(Carbamidomethyl); K12(TMT6plex)	1	2	A6BM71	A6BM71; A6BLM5	0	3	0.694	0	1	1	605.347	1814.03	1814.02	0.25	0.00015	HCD (High Energy Collision Dissociation)	MS2	2.49597	127.2	3.648	49.3704	24860	Dg31ZJ_bjhb1_7.raw	F1.7	113.3	132.6	131.8	137	123.1	125.4	137.3	115.9	128.7		5.49	3.523e-05	1.874e-05
FALSE	High	Sequest HT (A2)	Unambiguous	[R].rEcNSVEALMEccVNALVTSFk.[E]	N-Term(TMT6plex); C3(Carbamidomethyl); C12(Carbamidomethyl); C13(Carbamidomethyl); K22(TMT6plex)	1	1	A0A1D5NYI5	A0A1D5NYI5	1	4	0.7808	0	1	1	769.633	3075.51	3075.51	-0.48	-0.00037	HCD (High Energy Collision Dissociation)	MS2	6.6106	33.2	96	91.8611	47252	Dg31ZJ_bjhb1_12.raw	F1.12	38.5	36.9	26.1	28.8	41.8	30.9	34.4	26.4	34.6		6.25	3.523e-05	2.259e-06
FALSE	High	Sequest HT (A2)	Unambiguous	[R].eADIDGDGQVNYEEFVQMMTAk.[-]	N-Term(TMT6plex); K22(TMT6plex)	1	3	A0A3Q3AZM2	A0A3Q3AZM2; P62149; A0A1D5P2H5	0	3	0.8648	0	1	1	983.472	2948.4	2948.41	-1.79	-0.00176	HCD (High Energy Collision Dissociation)	MS2	0	79.7	61.248	91.3652	46996	Dg31ZJ_bjhb1_12.raw	F1.12	83.4	89.6	88.4	75.3	78.3	91.2	75.6	75.7	59.5		7.84	3.523e-05	2.241e-09
FALSE	High	Sequest HT (A2)	Unambiguous	[R].qGGGkEDISEWSDEDTPk.[K]	N-Term(TMT6plex); K5(TMT6plex); K18(TMT6plex)	1	1	Q1G1I6	Q1G1I6	1	4	0.6524	0	1	1	667.097	2665.37	2665.36	3.77	0.00251	HCD (High Energy Collision Dissociation)	MS2	41.7611	52.5	96	48.1539	24201	Dg31ZJ_bjhb1_7.raw	F1.7	65.4	66.2	57.4	55.8	44.9	54.5	52.5	34.4	41		3.97	3.523e-05	2.052e-05
FALSE	High	Sequest HT (A2)	Unambiguous	[R].vTGLTEDHEYEFR.[V]	N-Term(TMT6plex)	1	1	A0A3Q2TS15	A0A3Q2TS15	0	3	0.7966	0	1	1	608.97	1824.89	1824.9	-0.92	-0.00056	HCD (High Energy Collision Dissociation)	MS2	24.8637	126.4	54.635	47.1915	23685	Dg31ZJ_bjhb1_7.raw	F1.7	113.3	145.9	139.4	126.8	123.5	129.4	128.3	117.9	113.1		6.49	3.523e-05	7.563e-07
FALSE	High	Sequest HT (A2)	Unambiguous	[K].sADFWDSSNEILSGLDMEEGk.[E]	N-Term(TMT6plex); K21(TMT6plex)	1	2	Q5ZI44	Q5ZI44; A0A1D5PUD8	0	3	0.7908	0	1	1	930.119	2788.34	2788.34	0.88	0.00082	HCD (High Energy Collision Dissociation)	MS2	17.3347	26.5	96	91.5792	47107	Dg31ZJ_bjhb1_12.raw	F1.12	30.4	26.1	23.5	23.8	29	24.8	33.3	22.5	24.9		5.02	3.523e-05	2.676e-06
FALSE	High	Sequest HT (A2)	Unambiguous	[R].sPPHPDNIAPGYSGPLk.[E]	N-Term(TMT6plex); K17(TMT6plex)	1	1	A0A1L1RJB3	A0A1L1RJB3	0	3	0.7091	0	1	1	735.741	2205.21	2205.21	1.25	0.00092	HCD (High Energy Collision Dissociation)	MS2	50.5399	87	96	47.144	23659	Dg31ZJ_bjhb1_7.raw	F1.7	74.7	108.3	92	74.9	152.1	54.6	90	52	84.1		3.3	3.523e-05	2.85e-05
FALSE	High	Sequest HT (A2)	Unambiguous	[R].aEGSDVANAVLDGADcIMLSGETAk.[G]	N-Term(TMT6plex); C16(Carbamidomethyl); K25(TMT6plex)	2	3	F1NW43; A0A1D5P9V0	F1NW43; A0A1D5P9V0; P00548	0	3	0.8458	0	1	1	984.828	2952.47	2952.47	-0.02	-2e-05	HCD (High Energy Collision Dissociation)	MS2	22.811	87.5	96	91.6017	47119	Dg31ZJ_bjhb1_12.raw	F1.12	82.1	95.9	84	94.1	81.5	94.4	99	78.4	77.8		8.56	3.523e-05	5.882e-10
FALSE	High	Sequest HT (A2)	Unambiguous	[K].aSNQHGSVSSTAFLTVTEPPR.[F]	N-Term(TMT6plex)	1	2	A6BM71	A6BM71; Q98918	0	3	0.8183	0	1	1	805.754	2415.25	2415.25	0.39	0.00031	HCD (High Energy Collision Dissociation)	MS2	0	22.4	96	47.0845	23627	Dg31ZJ_bjhb1_7.raw	F1.7	20.7	40.2	23.8	16	26.5	16	24	16	18.8		7.43	3.523e-05	8.172e-10
FALSE	High	Sequest HT (A2)	Unambiguous	[R].dAVLScNQALk.[N]	N-Term(TMT6plex); C6(Carbamidomethyl); K11(TMT6plex)	1	3	E1C576	E1C576; A0A1D5PRU7; A0A3Q3ACR8	0	2	0.6117	0	1	1	838.975	1676.94	1676.94	1.29	0.00108	HCD (High Energy Collision Dissociation)	MS2	66.2773	45.5	96	47.0274	23596	Dg31ZJ_bjhb1_7.raw	F1.7	63	58.8	38.9	50.5	41.3	43.9	43.2	34.8	34.8		3.58	3.523e-05	3.147e-05
FALSE	High	Sequest HT (A2)	Unambiguous	[R].iLQYSDALEHLLTTGQGVVLER.[S]	N-Term(TMT6plex)	1	2	Q5ZIQ5	Q5ZIQ5; F1NPM6	0	3	0.8197	0	1	1	895.501	2684.49	2684.48	2.33	0.00209	HCD (High Energy Collision Dissociation)	MS2	22.2452	71.1	96	91.6139	47124	Dg31ZJ_bjhb1_12.raw	F1.12	70.2	74.4	61.1	76.2	52.4	72.8	80.5	71	80.9		7.93	3.523e-05	7.159e-10
FALSE	High	Sequest HT (A2)	Unambiguous	[R].dNANAATEEFVk.[R]	N-Term(TMT6plex); K12(TMT6plex)	1	2	R4GM10	R4GM10; P53449	0	2	0.7741	0	1	1	883.97	1766.93	1766.93	0.22	0.00019	HCD (High Energy Collision Dissociation)	MS2	0	87	96	46.89	23522	Dg31ZJ_bjhb1_7.raw	F1.7	297.4	163.3	80.6	42.2	50.2	36.3	42	28.3	42.6		5.09	3.523e-05	1.64e-06
FALSE	High	Sequest HT (A2)	Unambiguous	[R].dNANAATEEFVk.[R]	N-Term(TMT6plex); K12(TMT6plex)	1	2	R4GM10	R4GM10; P53449	0	3	0.771	0	1	1	589.649	1766.93	1766.93	-0.41	-0.00024	HCD (High Energy Collision Dissociation)	MS2	34.6328	113.8	73.095	46.8302	23490	Dg31ZJ_bjhb1_7.raw	F1.7	242.5	156.9	99.6	83.4	78.4	85.2	105.5	74.7	97.9		4.89	3.523e-05	4.366e-05
FALSE	High	Sequest HT (A2)	Unambiguous	[R].yGPIVDVYVPLDFYTR.[R]	N-Term(TMT6plex)	1	1	Q5ZMR4	Q5ZMR4	0	3	0.6296	0	1	1	716.054	2146.15	2146.14	2.35	0.00168	HCD (High Energy Collision Dissociation)	MS2	45.1334	21.4	96	91.627	47131	Dg31ZJ_bjhb1_12.raw	F1.12	17.4	23.8	19.7	22.3	19.9	19.5	24.1	24	21.6		4.94	3.523e-05	1.747e-05
FALSE	High	Sequest HT (A2)	Unambiguous	[R].aFLQAGQEASDLAILLk.[D]	N-Term(TMT6plex); K17(TMT6plex)	1	8	A0A1D5PEZ3	A0A1D5PCY8; A0A1D5NTW5; P35458; A0A1D5PWC0; A0A3Q2UPN5; A0A3Q3APS1; A0A1D5PVT2; A0A1D5PEZ3	0	3	0.7823	0	1	1	749.444	2246.32	2246.32	0.9	0.00067	HCD (High Energy Collision Dissociation)	MS2	22.1406	79.3	96	91.6958	47166	Dg31ZJ_bjhb1_12.raw	F1.12	104.7	97.7	78.1	84.7	70.3	84.1	68.1	64.4	61.6		6.57	3.523e-05	1.392e-09
FALSE	High	Sequest HT (A2)	Unambiguous	[K].aLAVGGLGSIVR.[V]	N-Term(TMT6plex)	1	1	F1P1S6	F1P1S6	0	2	0.5495	0	1	1	671.424	1341.84	1341.84	0.02	1e-05	HCD (High Energy Collision Dissociation)	MS2	26.6158	55.7	96	66.3359	34897	Dg31ZJ_bjhb1_15.raw	F1.15	67.8	68.3	58.7	48.8	52.1	52.8	58.7	42.7	51.5		3.64	3.523e-05	4.089e-06
FALSE	High	Sequest HT (A2)	Unambiguous	[R].tLNEEDcSSVPPAIR.[S]	N-Term(TMT6plex); C7(Carbamidomethyl)	1	2	F1NPJ4	F1NPJ4; Q9YHT1	0	2	0.6778	0	1	1	958.983	1916.96	1916.96	-0.32	-0.0003	HCD (High Energy Collision Dissociation)	MS2	0	38.6	96	46.5912	23362	Dg31ZJ_bjhb1_7.raw	F1.7	40.5	47.1	38.3	34.9	25.3	41.7	41.4	40.2	38.3		5.09	3.523e-05	2.334e-07
FALSE	High	Sequest HT (A2)	Unambiguous	[R].tGLFTPDLAFEAIVk.[K]	N-Term(TMT6plex); K15(TMT6plex)	2	4	A0A1D5PI72; A0A3Q2U7G4	A0A1D5PI72; A0A1D5PP94; A0A3Q2U7G4; A0A1D5PDR7	0	3	0.79	0	1	1	694.075	2080.21	2080.21	0.51	0.00035	HCD (High Energy Collision Dissociation)	MS2	7.60353	56.4	96	91.6976	47167	Dg31ZJ_bjhb1_12.raw	F1.12	89.2	84.4	56.8	52	47.2	49.4	51	32.3	45.5		4.81	3.523e-05	1.494e-05
FALSE	High	Sequest HT (A2)	Unambiguous	[R].cEcVDGYQFAADGR.[T]	N-Term(TMT6plex); C1(Carbamidomethyl); C3(Carbamidomethyl)	1	1	A0A1D5PJ08	A0A1D5PJ08	0	2	0.9032	0	1	1	938.91	1876.81	1876.82	-1	-0.00094	HCD (High Energy Collision Dissociation)	MS2	0	53.8	96	47.2141	23697	Dg31ZJ_bjhb1_7.raw	F1.7	60.7	70.8	54.1	53.1	51.9	54	55.4	38.5	45.8		5.89	3.523e-05	2.067e-08
FALSE	High	Sequest HT (A2)	Unambiguous	[K].yVEcSALTQk.[G]	N-Term(TMT6plex); C4(Carbamidomethyl); K10(TMT6plex)	1	2	Q90694	Q90694; A0A3Q2TUW7	0	2	0.7314	0	1	1	828.954	1656.9	1656.9	-1.51	-0.00125	HCD (High Energy Collision Dissociation)	MS2	0	247.6	96	46.4892	23307	Dg31ZJ_bjhb1_7.raw	F1.7	460.5	352.3	283.9	194.2	188.1	220.2	200	157.6	171.8		4.17	3.523e-05	2.487e-05
FALSE	High	Sequest HT (A2)	Unambiguous	[R].aDFASTccPANSPPLYcVAQVTAELASTck.[Q]	N-Term(TMT6plex); C7(Carbamidomethyl); C8(Carbamidomethyl); C17(Carbamidomethyl); C29(Carbamidomethyl); K30(TMT6plex)	1	2	Q9W6F5	Q9W6F5; F1NVF3	0	4	0.774	0	1	1	937.703	3747.79	3747.79	-0.2	-0.00019	HCD (High Energy Collision Dissociation)	MS2	22.6124	25.7	96	91.7052	47171	Dg31ZJ_bjhb1_12.raw	F1.12	32.6	24.8	17.1	26.5	27.7	33.6	23.8	21.6	23.5		6.46	3.523e-05	5.406e-06
FALSE	High	Sequest HT (A2)	Unambiguous	[K].dPHTEGIILIGEIGGNAEEDAASFLk.[E]	N-Term(TMT6plex); K26(TMT6plex)	1	1	Q5ZL83	Q5ZL83	0	4	0.7772	0	1	1	789.423	3154.67	3154.67	0.66	0.00052	HCD (High Energy Collision Dissociation)	MS2	24.7711	25.9	96	91.7183	47178	Dg31ZJ_bjhb1_12.raw	F1.12	23	30.4	25.2	33.4	20.5	23.6	28.7	23.7	24.5		7.54	3.523e-05	5.208e-09
FALSE	High	Sequest HT (A2)	Unambiguous	[K].aADLDDVLSRPGAWTLFVPTNDAFk.[G]	N-Term(TMT6plex); K25(TMT6plex)	1	8	A0A3Q2UBV6	A0A3Q2U1B0; A0A3Q2UBV6; F1N8W3; F1P4N9; A0A3Q2U321; A0A3Q2UC30; A0A3Q2TUR8; Q6DMS3	0	4	0.6374	0	1	1	795.18	3177.7	3177.7	-0.66	-0.00053	HCD (High Energy Collision Dissociation)	MS2	14.3886	18.9	96	91.7471	47193	Dg31ZJ_bjhb1_12.raw	F1.12	26.9	25.3	17.8	12.4	22.8	26.1	16	10.3	12.6		4.55	3.523e-05	1.12e-05
FALSE	High	Sequest HT (A2)	Unambiguous	[R].nDFMGSLSFGVSELMk.[M]	N-Term(TMT6plex); K16(TMT6plex)	1	2	R4GHL2	R4GHL2; Q5F3X1	0	3	0.7239	0	1	1	740.72	2220.15	2220.14	0.89	0.00066	HCD (High Energy Collision Dissociation)	MS2	41.4016	35.7	96	91.7509	47195	Dg31ZJ_bjhb1_12.raw	F1.12	37.7	38	29.2	34.4	31.2	36.5	36.7	34.9	42.4		4.31	3.523e-05	1.288e-06
FALSE	High	Sequest HT (A2)	Unambiguous	[K].qADIVFLLDGSINLGR.[D]	N-Term(TMT6plex)	2	7	A0A1D5PGD5; A0A3Q2UMJ2	A0A1D5PGD5; P15989; A0A3Q3AR07; F1P2F0; A0A3Q2U4U7; A0A3Q2UMJ2; A0A3Q2UD12	0	2	0.7236	0	1	1	980.557	1960.11	1960.11	0.4	0.00039	HCD (High Energy Collision Dissociation)	MS2	76.1667	25.1	96	91.7527	47196	Dg31ZJ_bjhb1_12.raw	F1.12	33.7	25.8	26.2	27.7	25.2	27.7	22.2	17.5	19.5		3.22	3.523e-05	1.54e-05
FALSE	High	Sequest HT (A2)	Unambiguous	[K].aVGIVVATGVNTEIGk.[I]	N-Term(TMT6plex); K16(TMT6plex)	1	1	P13585	P13585	0	3	0.7139	0	1	1	662.74	1986.21	1986.2	2.92	0.00193	HCD (High Energy Collision Dissociation)	MS2	58.2733	12.2	96	91.7601	47200	Dg31ZJ_bjhb1_12.raw	F1.12	11.2	13.7	11.3	11.2	10.9	11.6	13.1	14.9	11.6		3.81	3.523e-05	2.633e-06
[truncated: 64,478 more rows]

## Sheet: PeptideGroups
Table S1 The identified 73,624 match spectra, 35,421 peptides and 4465 proteins list in skinless thigh meat of BYC by TMT
[truncated: 35,422 more rows]
[truncated: 4 more columns]

## Sheet: Proteins
Table S1 The identified 73,624 match spectra, 35,421 peptides and 4465 proteins list in skinless thigh meat of BYC by TMT
[truncated: 4,466 more rows]
[truncated: 3 more columns]
