# Supplementary material for: Proteomic Profiling of Thigh Meat at Different Ages of Chicken for Meat Quality and Development
Source: Foods. 2023 Jul 30;12(15):2901. doi: 10.3390/foods12152901 (PMC10418907; doi:10.3390/foods12152901)
Supplement: Supplementary file 1 [file foods-12-02901-s001.zip › table supplementary/Table S2 Gene Ontology (GO) analysis of 4465 proteins in skinless thigh meat of BYC.xlsx]

## Sheet: Sheet1
Table S2 Gene Ontology (GO) analysis of 4465 proteins in skinless thigh meat of BYC
Seq Number	GO ID (Lev4)	GO Term (Lev4)	GO ID (Lev3)	GO Term (Lev3)	GO ID (Lev2)	GO Term (Lev2)	Term type
48	GO:0003712	transcription cofactor activity	GO:0000989	transcription factor activity, transcription factor binding	GO:0000988	transcription factor activity, protein binding	molecular_function
1	GO:0000991	transcription factor activity, core RNA polymerase II binding	GO:0000990	transcription factor activity, core RNA polymerase binding	GO:0000988	transcription factor activity, protein binding	molecular_function
8	GO:0061608	nuclear import signal receptor activity	GO:0005487	nucleocytoplasmic transporter activity	GO:0005215	transporter activity	molecular_function
5	GO:0005049	nuclear export signal receptor activity	GO:0005487	nucleocytoplasmic transporter activity	GO:0005215	transporter activity	molecular_function
3	GO:0005337	nucleoside transmembrane transporter activity	GO:1901505	carbohydrate derivative transporter activity	GO:0005215	transporter activity	molecular_function
2	GO:0005346	purine ribonucleotide transmembrane transporter activity	GO:1901505	carbohydrate derivative transporter activity	GO:0005215	transporter activity	molecular_function
2	GO:0005338	nucleotide-sugar transmembrane transporter activity	GO:1901505	carbohydrate derivative transporter activity	GO:0005215	transporter activity	molecular_function
2	GO:0015144	carbohydrate transmembrane transporter activity	GO:1901476	carbohydrate transporter activity	GO:0005215	transporter activity	molecular_function
48	GO:0022804	active transmembrane transporter activity	GO:0022857	transmembrane transporter activity	GO:0005215	transporter activity	molecular_function
108	GO:0022891	substrate-specific transmembrane transporter activity	GO:0022857	transmembrane transporter activity	GO:0005215	transporter activity	molecular_function
1	GO:1901682	sulfur compound transmembrane transporter activity	GO:0022857	transmembrane transporter activity	GO:0005215	transporter activity	molecular_function
4	GO:1901618	organic hydroxy compound transmembrane transporter activity	GO:0022857	transmembrane transporter activity	GO:0005215	transporter activity	molecular_function
1	GO:0017077	oxidative phosphorylation uncoupler activity	GO:0022857	transmembrane transporter activity	GO:0005215	transporter activity	molecular_function
32	GO:0022803	passive transmembrane transporter activity	GO:0022857	transmembrane transporter activity	GO:0005215	transporter activity	molecular_function
1	GO:0090482	vitamin transmembrane transporter activity	GO:0022857	transmembrane transporter activity	GO:0005215	transporter activity	molecular_function
3	GO:1901677	phosphate transmembrane transporter activity	GO:0022857	transmembrane transporter activity	GO:0005215	transporter activity	molecular_function
1	GO:0008517	folic acid transporter activity	GO:0051183	vitamin transporter activity	GO:0005215	transporter activity	molecular_function
1	GO:0032217	riboflavin transporter activity	GO:0051183	vitamin transporter activity	GO:0005215	transporter activity	molecular_function
1	GO:0090482	vitamin transmembrane transporter activity	GO:0051183	vitamin transporter activity	GO:0005215	transporter activity	molecular_function
1	GO:0034632	retinol transporter activity	GO:0051183	vitamin transporter activity	GO:0005215	transporter activity	molecular_function
1	GO:0097163	sulfur carrier activity	GO:0022892	substrate-specific transporter activity	GO:0005215	transporter activity	molecular_function
19	GO:0008565	protein transporter activity	GO:0022892	substrate-specific transporter activity	GO:0005215	transporter activity	molecular_function
108	GO:0022891	substrate-specific transmembrane transporter activity	GO:0022892	substrate-specific transporter activity	GO:0005215	transporter activity	molecular_function
6	GO:0005344	oxygen transporter activity	GO:0022892	substrate-specific transporter activity	GO:0005215	transporter activity	molecular_function
22	GO:0005319	lipid transporter activity	GO:0022892	substrate-specific transporter activity	GO:0005215	transporter activity	molecular_function
1	GO:0015194	L-serine transmembrane transporter activity	GO:1905361	L-serine transporter activity	GO:0005215	transporter activity	molecular_function
1	GO:0015230	FAD transmembrane transporter activity	GO:0051184	cofactor transporter activity	GO:0005215	transporter activity	molecular_function
1	GO:0008517	folic acid transporter activity	GO:0051184	cofactor transporter activity	GO:0005215	transporter activity	molecular_function
31	GO:0000981	RNA polymerase II transcription factor activity, sequence-specific DNA binding	GO:0003700	transcription factor activity, sequence-specific DNA binding	GO:0001071	nucleic acid binding transcription factor activity	molecular_function
1	GO:0098531	transcription factor activity, direct ligand regulated sequence-specific DNA binding	GO:0003700	transcription factor activity, sequence-specific DNA binding	GO:0001071	nucleic acid binding transcription factor activity	molecular_function
1	GO:0000900	translation repressor activity, nucleic acid binding	GO:0090079	translation regulator activity, nucleic acid binding	GO:0045182	translation regulator activity	molecular_function
1	GO:0000900	translation repressor activity, nucleic acid binding	GO:0030371	translation repressor activity	GO:0045182	translation regulator activity	molecular_function
25	GO:0016859	cis-trans isomerase activity	GO:0016853	isomerase activity	GO:0003824	catalytic activity	molecular_function
16	GO:0016860	intramolecular oxidoreductase activity	GO:0016853	isomerase activity	GO:0003824	catalytic activity	molecular_function
10	GO:0016866	intramolecular transferase activity	GO:0016853	isomerase activity	GO:0003824	catalytic activity	molecular_function
3	GO:0003916	DNA topoisomerase activity	GO:0016853	isomerase activity	GO:0003824	catalytic activity	molecular_function
4	GO:0016854	racemase and epimerase activity	GO:0016853	isomerase activity	GO:0003824	catalytic activity	molecular_function
1	GO:0008892	guanine deaminase activity	GO:0019239	deaminase activity	GO:0003824	catalytic activity	molecular_function
1	GO:0004342	glucosamine-6-phosphate deaminase activity	GO:0019239	deaminase activity	GO:0003824	catalytic activity	molecular_function
1	GO:0004000	adenosine deaminase activity	GO:0019239	deaminase activity	GO:0003824	catalytic activity	molecular_function
1	GO:0004126	cytidine deaminase activity	GO:0019239	deaminase activity	GO:0003824	catalytic activity	molecular_function
1	GO:0047623	adenosine-phosphate deaminase activity	GO:0019239	deaminase activity	GO:0003824	catalytic activity	molecular_function
2	GO:0003796	lysozyme activity	GO:0061783	peptidoglycan muralytic activity	GO:0003824	catalytic activity	molecular_function
5	GO:0016840	carbon-nitrogen lyase activity	GO:0016829	lyase activity	GO:0003824	catalytic activity	molecular_function
31	GO:0016835	carbon-oxygen lyase activity	GO:0016829	lyase activity	GO:0003824	catalytic activity	molecular_function
2	GO:0016849	phosphorus-oxygen lyase activity	GO:0016829	lyase activity	GO:0003824	catalytic activity	molecular_function
7	GO:0016846	carbon-sulfur lyase activity	GO:0016829	lyase activity	GO:0003824	catalytic activity	molecular_function
1	GO:0004325	ferrochelatase activity	GO:0016829	lyase activity	GO:0003824	catalytic activity	molecular_function
17	GO:0016830	carbon-carbon lyase activity	GO:0016829	lyase activity	GO:0003824	catalytic activity	molecular_function
23	GO:0101005	ubiquitinyl hydrolase activity	GO:0016787	hydrolase activity	GO:0003824	catalytic activity	molecular_function
153	GO:0016788	hydrolase activity, acting on ester bonds	GO:0016787	hydrolase activity	GO:0003824	catalytic activity	molecular_function
1	GO:0003923	GPI-anchor transamidase activity	GO:0016787	hydrolase activity	GO:0003824	catalytic activity	molecular_function
25	GO:0016798	hydrolase activity, acting on glycosyl bonds	GO:0016787	hydrolase activity	GO:0003824	catalytic activity	molecular_function
4	GO:0016801	hydrolase activity, acting on ether bonds	GO:0016787	hydrolase activity	GO:0003824	catalytic activity	molecular_function
3	GO:0098599	palmitoyl hydrolase activity	GO:0016787	hydrolase activity	GO:0003824	catalytic activity	molecular_function
132	GO:0008233	peptidase activity	GO:0016787	hydrolase activity	GO:0003824	catalytic activity	molecular_function
26	GO:0017171	serine hydrolase activity	GO:0016787	hydrolase activity	GO:0003824	catalytic activity	molecular_function
1	GO:0016822	hydrolase activity, acting on acid carbon-carbon bonds	GO:0016787	hydrolase activity	GO:0003824	catalytic activity	molecular_function
24	GO:0016810	hydrolase activity, acting on carbon-nitrogen (but not peptide) bonds	GO:0016787	hydrolase activity	GO:0003824	catalytic activity	molecular_function
10	GO:0019213	deacetylase activity	GO:0016787	hydrolase activity	GO:0003824	catalytic activity	molecular_function
236	GO:0016817	hydrolase activity, acting on acid anhydrides	GO:0016787	hydrolase activity	GO:0003824	catalytic activity	molecular_function
1	GO:0008682	2-octoprenyl-3-methyl-6-methoxy-1,4-benzoquinone hydroxylase activity	GO:0016491	oxidoreductase activity	GO:0003824	catalytic activity	molecular_function
1	GO:0001512	dihydronicotinamide riboside quinone reductase activity	GO:0016491	oxidoreductase activity	GO:0003824	catalytic activity	molecular_function
1	GO:0003826	alpha-ketoacid dehydrogenase activity	GO:0016491	oxidoreductase activity	GO:0003824	catalytic activity	molecular_function
3	GO:0016725	oxidoreductase activity, acting on CH or CH2 groups	GO:0016491	oxidoreductase activity	GO:0003824	catalytic activity	molecular_function
2	GO:0016721	oxidoreductase activity, acting on superoxide radicals as acceptor	GO:0016491	oxidoreductase activity	GO:0003824	catalytic activity	molecular_function
12	GO:0015002	heme-copper terminal oxidase activity	GO:0016491	oxidoreductase activity	GO:0003824	catalytic activity	molecular_function
3	GO:0016229	steroid dehydrogenase activity	GO:0016491	oxidoreductase activity	GO:0003824	catalytic activity	molecular_function
3	GO:0016679	oxidoreductase activity, acting on diphenols and related substances as donors	GO:0016491	oxidoreductase activity	GO:0003824	catalytic activity	molecular_function
20	GO:0016705	oxidoreductase activity, acting on paired donors, with incorporation or reduction of molecular oxygen	GO:0016491	oxidoreductase activity	GO:0003824	catalytic activity	molecular_function
6	GO:0016645	oxidoreductase activity, acting on the CH-NH group of donors	GO:0016491	oxidoreductase activity	GO:0003824	catalytic activity	molecular_function
19	GO:0016627	oxidoreductase activity, acting on the CH-CH group of donors	GO:0016491	oxidoreductase activity	GO:0003824	catalytic activity	molecular_function
50	GO:0016614	oxidoreductase activity, acting on CH-OH group of donors	GO:0016491	oxidoreductase activity	GO:0003824	catalytic activity	molecular_function
4	GO:0016701	oxidoreductase activity, acting on single donors with incorporation of molecular oxygen	GO:0016491	oxidoreductase activity	GO:0003824	catalytic activity	molecular_function
26	GO:0016667	oxidoreductase activity, acting on a sulfur group of donors	GO:0016491	oxidoreductase activity	GO:0003824	catalytic activity	molecular_function
13	GO:0016684	oxidoreductase activity, acting on peroxide as acceptor	GO:0016491	oxidoreductase activity	GO:0003824	catalytic activity	molecular_function
2	GO:0016661	oxidoreductase activity, acting on other nitrogenous compounds as donors	GO:0016491	oxidoreductase activity	GO:0003824	catalytic activity	molecular_function
5	GO:0016638	oxidoreductase activity, acting on the CH-NH2 group of donors	GO:0016491	oxidoreductase activity	GO:0003824	catalytic activity	molecular_function
35	GO:0016651	oxidoreductase activity, acting on NAD(P)H	GO:0016491	oxidoreductase activity	GO:0003824	catalytic activity	molecular_function
9	GO:0004497	monooxygenase activity	GO:0016491	oxidoreductase activity	GO:0003824	catalytic activity	molecular_function
2	GO:0016722	oxidoreductase activity, oxidizing metal ions	GO:0016491	oxidoreductase activity	GO:0003824	catalytic activity	molecular_function
11	GO:0051213	dioxygenase activity	GO:0016491	oxidoreductase activity	GO:0003824	catalytic activity	molecular_function
12	GO:0016675	oxidoreductase activity, acting on a heme group of donors	GO:0016491	oxidoreductase activity	GO:0003824	catalytic activity	molecular_function
18	GO:0016903	oxidoreductase activity, acting on the aldehyde or oxo group of donors	GO:0016491	oxidoreductase activity	GO:0003824	catalytic activity	molecular_function
4	GO:0016885	ligase activity, forming carbon-carbon bonds	GO:0016874	ligase activity	GO:0003824	catalytic activity	molecular_function
28	GO:0016875	ligase activity, forming carbon-oxygen bonds	GO:0016874	ligase activity	GO:0003824	catalytic activity	molecular_function
2	GO:0016886	ligase activity, forming phosphoric ester bonds	GO:0016874	ligase activity	GO:0003824	catalytic activity	molecular_function
19	GO:0016879	ligase activity, forming carbon-nitrogen bonds	GO:0016874	ligase activity	GO:0003824	catalytic activity	molecular_function
18	GO:0016877	ligase activity, forming carbon-sulfur bonds	GO:0016874	ligase activity	GO:0003824	catalytic activity	molecular_function
1	GO:0004135	amylo-alpha-1,6-glucosidase activity	GO:0004133	glycogen debranching enzyme activity	GO:0003824	catalytic activity	molecular_function
1	GO:0004134	4-alpha-glucanotransferase activity	GO:0004133	glycogen debranching enzyme activity	GO:0003824	catalytic activity	molecular_function
1	GO:0003963	RNA-3'-phosphate cyclase activity	GO:0009975	cyclase activity	GO:0003824	catalytic activity	molecular_function
1	GO:0004383	guanylate cyclase activity	GO:0009975	cyclase activity	GO:0003824	catalytic activity	molecular_function
1	GO:0061811	ADP-ribosyl cyclase activity	GO:0009975	cyclase activity	GO:0003824	catalytic activity	molecular_function
32	GO:0016757	transferase activity, transferring glycosyl groups	GO:0016740	transferase activity	GO:0003824	catalytic activity	molecular_function
12	GO:0016769	transferase activity, transferring nitrogenous groups	GO:0016740	transferase activity	GO:0003824	catalytic activity	molecular_function
1	GO:0019776	Atg8 ligase activity	GO:0016740	transferase activity	GO:0003824	catalytic activity	molecular_function
23	GO:0016765	transferase activity, transferring alkyl or aryl (other than methyl) groups	GO:0016740	transferase activity	GO:0003824	catalytic activity	molecular_function
2	GO:0016744	transferase activity, transferring aldehyde or ketonic groups	GO:0016740	transferase activity	GO:0003824	catalytic activity	molecular_function
7	GO:0016782	transferase activity, transferring sulfur-containing groups	GO:0016740	transferase activity	GO:0003824	catalytic activity	molecular_function
49	GO:0016746	transferase activity, transferring acyl groups	GO:0016740	transferase activity	GO:0003824	catalytic activity	molecular_function
181	GO:0016772	transferase activity, transferring phosphorus-containing groups	GO:0016740	transferase activity	GO:0003824	catalytic activity	molecular_function
64	GO:0019787	ubiquitin-like protein transferase activity	GO:0016740	transferase activity	GO:0003824	catalytic activity	molecular_function
48	GO:0016741	transferase activity, transferring one-carbon groups	GO:0016740	transferase activity	GO:0003824	catalytic activity	molecular_function
1	GO:0016785	transferase activity, transferring selenium-containing groups	GO:0016740	transferase activity	GO:0003824	catalytic activity	molecular_function
2	GO:0032452	histone demethylase activity	GO:0032451	demethylase activity	GO:0003824	catalytic activity	molecular_function
6	GO:0031210	phosphatidylcholine binding	GO:0050997	quaternary ammonium group binding	GO:0005488	binding	molecular_function
6	GO:0023023	MHC protein complex binding	GO:0003823	antigen binding	GO:0005488	binding	molecular_function
1	GO:1990405	protein antigen binding	GO:0003823	antigen binding	GO:0005488	binding	molecular_function
3	GO:0043295	glutathione binding	GO:0072341	modified amino acid binding	GO:0005488	binding	molecular_function
1	GO:0031177	phosphopantetheine binding	GO:0072341	modified amino acid binding	GO:0005488	binding	molecular_function
8	GO:0001786	phosphatidylserine binding	GO:0072341	modified amino acid binding	GO:0005488	binding	molecular_function
1	GO:0044730	bone sialoprotein binding	GO:0050840	extracellular matrix binding	GO:0005488	binding	molecular_function
6	GO:0043236	laminin binding	GO:0050840	extracellular matrix binding	GO:0005488	binding	molecular_function
9	GO:0016018	cyclosporin A binding	GO:0008144	drug binding	GO:0005488	binding	molecular_function
5	GO:0005527	macrolide binding	GO:0008144	drug binding	GO:0005488	binding	molecular_function
469	GO:0001882	nucleoside binding	GO:1901363	heterocyclic compound binding	GO:0005488	binding	molecular_function
1	GO:1904408	melatonin binding	GO:1901363	heterocyclic compound binding	GO:0005488	binding	molecular_function
5	GO:0005527	macrolide binding	GO:1901363	heterocyclic compound binding	GO:0005488	binding	molecular_function
1	GO:1902444	riboflavin binding	GO:1901363	heterocyclic compound binding	GO:0005488	binding	molecular_function
20	GO:0030170	pyridoxal phosphate binding	GO:1901363	heterocyclic compound binding	GO:0005488	binding	molecular_function
24	GO:0046906	tetrapyrrole binding	GO:1901363	heterocyclic compound binding	GO:0005488	binding	molecular_function
3	GO:0030976	thiamine pyrophosphate binding	GO:1901363	heterocyclic compound binding	GO:0005488	binding	molecular_function
3	GO:0009374	biotin binding	GO:1901363	heterocyclic compound binding	GO:0005488	binding	molecular_function
552	GO:1901265	nucleoside phosphate binding	GO:1901363	heterocyclic compound binding	GO:0005488	binding	molecular_function
2	GO:0002054	nucleobase binding	GO:1901363	heterocyclic compound binding	GO:0005488	binding	molecular_function
494	GO:0003676	nucleic acid binding	GO:1901363	heterocyclic compound binding	GO:0005488	binding	molecular_function
2	GO:0043546	molybdopterin cofactor binding	GO:1901363	heterocyclic compound binding	GO:0005488	binding	molecular_function
38	GO:0042277	peptide binding	GO:0033218	amide binding	GO:0005488	binding	molecular_function
1	GO:0031177	phosphopantetheine binding	GO:0033218	amide binding	GO:0005488	binding	molecular_function
1	GO:1904408	melatonin binding	GO:0033218	amide binding	GO:0005488	binding	molecular_function
3	GO:0009374	biotin binding	GO:0033218	amide binding	GO:0005488	binding	molecular_function
1	GO:0097001	ceramide binding	GO:0033218	amide binding	GO:0005488	binding	molecular_function
10	GO:0051787	misfolded protein binding	GO:0005515	protein binding	GO:0005488	binding	molecular_function
4	GO:0045502	dynein binding	GO:0005515	protein binding	GO:0005488	binding	molecular_function
1	GO:0046977	TAP binding	GO:0005515	protein binding	GO:0005488	binding	molecular_function
249	GO:0042802	identical protein binding	GO:0005515	protein binding	GO:0005488	binding	molecular_function
102	GO:0019904	protein domain specific binding	GO:0005515	protein binding	GO:0005488	binding	molecular_function
1	GO:0045295	gamma-catenin binding	GO:0005515	protein binding	GO:0005488	binding	molecular_function
13	GO:0002039	p53 binding	GO:0005515	protein binding	GO:0005488	binding	molecular_function
24	GO:0044325	ion channel binding	GO:0005515	protein binding	GO:0005488	binding	molecular_function
2	GO:0030332	cyclin binding	GO:0005515	protein binding	GO:0005488	binding	molecular_function
1	GO:0001965	G-protein alpha-subunit binding	GO:0005515	protein binding	GO:0005488	binding	molecular_function
319	GO:0019899	enzyme binding	GO:0005515	protein binding	GO:0005488	binding	molecular_function
1	GO:0043548	phosphatidylinositol 3-kinase binding	GO:0005515	protein binding	GO:0005488	binding	molecular_function
31	GO:0032182	ubiquitin-like protein binding	GO:0005515	protein binding	GO:0005488	binding	molecular_function
11	GO:0044183	protein binding involved in protein folding	GO:0005515	protein binding	GO:0005488	binding	molecular_function
1	GO:0002046	opsin binding	GO:0005515	protein binding	GO:0005488	binding	molecular_function
2	GO:0001848	complement binding	GO:0005515	protein binding	GO:0005488	binding	molecular_function
13	GO:0030276	clathrin binding	GO:0005515	protein binding	GO:0005488	binding	molecular_function
6	GO:0030742	GTP-dependent protein binding	GO:0005515	protein binding	GO:0005488	binding	molecular_function
1	GO:0055100	adiponectin binding	GO:0005515	protein binding	GO:0005488	binding	molecular_function
20	GO:0047485	protein N-terminus binding	GO:0005515	protein binding	GO:0005488	binding	molecular_function
1	GO:0017147	Wnt-protein binding	GO:0005515	protein binding	GO:0005488	binding	molecular_function
11	GO:0001098	basal transcription machinery binding	GO:0005515	protein binding	GO:0005488	binding	molecular_function
164	GO:0046983	protein dimerization activity	GO:0005515	protein binding	GO:0005488	binding	molecular_function
6	GO:0043236	laminin binding	GO:0005515	protein binding	GO:0005488	binding	molecular_function
33	GO:0005516	calmodulin binding	GO:0005515	protein binding	GO:0005488	binding	molecular_function
9	GO:0097110	scaffold protein binding	GO:0005515	protein binding	GO:0005488	binding	molecular_function
2	GO:1990763	arrestin family protein binding	GO:0005515	protein binding	GO:0005488	binding	molecular_function
2	GO:0032947	protein complex scaffold	GO:0005515	protein binding	GO:0005488	binding	molecular_function
144	GO:0032403	protein complex binding	GO:0005515	protein binding	GO:0005488	binding	molecular_function
11	GO:0019838	growth factor binding	GO:0005515	protein binding	GO:0005488	binding	molecular_function
2	GO:0001846	opsonin binding	GO:0005515	protein binding	GO:0005488	binding	molecular_function
6	GO:0001968	fibronectin binding	GO:0005515	protein binding	GO:0005488	binding	molecular_function
1	GO:0043560	insulin receptor substrate binding	GO:0005515	protein binding	GO:0005488	binding	molecular_function
1	GO:0051021	GDP-dissociation inhibitor binding	GO:0005515	protein binding	GO:0005488	binding	molecular_function
7	GO:0001948	glycoprotein binding	GO:0005515	protein binding	GO:0005488	binding	molecular_function
2	GO:0071253	connexin binding	GO:0005515	protein binding	GO:0005488	binding	molecular_function
38	GO:0031072	heat shock protein binding	GO:0005515	protein binding	GO:0005488	binding	molecular_function
3	GO:0071889	14-3-3 protein binding	GO:0005515	protein binding	GO:0005488	binding	molecular_function
1	GO:0061676	importin-alpha family protein binding	GO:0005515	protein binding	GO:0005488	binding	molecular_function
26	GO:0051087	chaperone binding	GO:0005515	protein binding	GO:0005488	binding	molecular_function
2	GO:0005521	lamin binding	GO:0005515	protein binding	GO:0005488	binding	molecular_function
4	GO:0043621	protein self-association	GO:0005515	protein binding	GO:0005488	binding	molecular_function
16	GO:0048306	calcium-dependent protein binding	GO:0005515	protein binding	GO:0005488	binding	molecular_function
1	GO:0034185	apolipoprotein binding	GO:0005515	protein binding	GO:0005488	binding	molecular_function
4	GO:0032794	GTPase activating protein binding	GO:0005515	protein binding	GO:0005488	binding	molecular_function
38	GO:0050839	cell adhesion molecule binding	GO:0005515	protein binding	GO:0005488	binding	molecular_function
1	GO:1990405	protein antigen binding	GO:0005515	protein binding	GO:0005488	binding	molecular_function
1	GO:0070064	proline-rich region binding	GO:0005515	protein binding	GO:0005488	binding	molecular_function
4	GO:0097602	cullin family protein binding	GO:0005515	protein binding	GO:0005488	binding	molecular_function
70	GO:0008134	transcription factor binding	GO:0005515	protein binding	GO:0005488	binding	molecular_function
9	GO:0046332	SMAD binding	GO:0005515	protein binding	GO:0005488	binding	molecular_function
6	GO:0098631	protein binding involved in cell adhesion	GO:0005515	protein binding	GO:0005488	binding	molecular_function
3	GO:0031681	G-protein beta-subunit binding	GO:0005515	protein binding	GO:0005488	binding	molecular_function
3	GO:0043008	ATP-dependent protein binding	GO:0005515	protein binding	GO:0005488	binding	molecular_function
166	GO:0005102	receptor binding	GO:0005515	protein binding	GO:0005488	binding	molecular_function
14	GO:0005484	SNAP receptor activity	GO:0005515	protein binding	GO:0005488	binding	molecular_function
12	GO:0031369	translation initiation factor binding	GO:0005515	protein binding	GO:0005488	binding	molecular_function
2	GO:0005522	profilin binding	GO:0005515	protein binding	GO:0005488	binding	molecular_function
18	GO:0051219	phosphoprotein binding	GO:0005515	protein binding	GO:0005488	binding	molecular_function
22	GO:0030674	protein binding, bridging	GO:0005515	protein binding	GO:0005488	binding	molecular_function
16	GO:0000149	SNARE binding	GO:0005515	protein binding	GO:0005488	binding	molecular_function
1	GO:0044730	bone sialoprotein binding	GO:0005515	protein binding	GO:0005488	binding	molecular_function
9	GO:0008013	beta-catenin binding	GO:0005515	protein binding	GO:0005488	binding	molecular_function
6	GO:0043495	protein anchor	GO:0005515	protein binding	GO:0005488	binding	molecular_function
250	GO:0008092	cytoskeletal protein binding	GO:0005515	protein binding	GO:0005488	binding	molecular_function
1	GO:0005483	soluble NSF attachment protein activity	GO:0005515	protein binding	GO:0005488	binding	molecular_function
5	GO:0019955	cytokine binding	GO:0005515	protein binding	GO:0005488	binding	molecular_function
56	GO:0051082	unfolded protein binding	GO:0005515	protein binding	GO:0005488	binding	molecular_function
26	GO:0008022	protein C-terminus binding	GO:0005515	protein binding	GO:0005488	binding	molecular_function
13	GO:0051018	protein kinase A binding	GO:0005515	protein binding	GO:0005488	binding	molecular_function
21	GO:0042393	histone binding	GO:0005515	protein binding	GO:0005488	binding	molecular_function
11	GO:0044548	S100 protein binding	GO:0005515	protein binding	GO:0005488	binding	molecular_function
4	GO:0045294	alpha-catenin binding	GO:0005515	protein binding	GO:0005488	binding	molecular_function
7	GO:0030247	polysaccharide binding	GO:0001871	pattern binding	GO:0005488	binding	molecular_function
7	GO:0001948	glycoprotein binding	GO:0097367	carbohydrate derivative binding	GO:0005488	binding	molecular_function
476	GO:0032553	ribonucleotide binding	GO:0097367	carbohydrate derivative binding	GO:0005488	binding	molecular_function
469	GO:0001882	nucleoside binding	GO:0097367	carbohydrate derivative binding	GO:0005488	binding	molecular_function
20	GO:0005539	glycosaminoglycan binding	GO:0097367	carbohydrate derivative binding	GO:0005488	binding	molecular_function
1	GO:0032552	deoxyribonucleotide binding	GO:0097367	carbohydrate derivative binding	GO:0005488	binding	molecular_function
1	GO:0033691	sialic acid binding	GO:0097367	carbohydrate derivative binding	GO:0005488	binding	molecular_function
2	GO:0008061	chitin binding	GO:0097367	carbohydrate derivative binding	GO:0005488	binding	molecular_function
3	GO:0051861	glycolipid binding	GO:0097367	carbohydrate derivative binding	GO:0005488	binding	molecular_function
6	GO:0001530	lipopolysaccharide binding	GO:0097367	carbohydrate derivative binding	GO:0005488	binding	molecular_function
1	GO:0016936	galactoside binding	GO:0097367	carbohydrate derivative binding	GO:0005488	binding	molecular_function
20	GO:0030170	pyridoxal phosphate binding	GO:0048037	cofactor binding	GO:0005488	binding	molecular_function
72	GO:0050662	coenzyme binding	GO:0048037	cofactor binding	GO:0005488	binding	molecular_function
1	GO:0051192	prosthetic group binding	GO:0048037	cofactor binding	GO:0005488	binding	molecular_function
3	GO:0010181	FMN binding	GO:0048037	cofactor binding	GO:0005488	binding	molecular_function
4	GO:0048038	quinone binding	GO:0048037	cofactor binding	GO:0005488	binding	molecular_function
22	GO:0051536	iron-sulfur cluster binding	GO:0051540	metal cluster binding	GO:0005488	binding	molecular_function
3	GO:0043295	glutathione binding	GO:1901681	sulfur compound binding	GO:0005488	binding	molecular_function
5	GO:0000062	fatty-acyl-CoA binding	GO:1901681	sulfur compound binding	GO:0005488	binding	molecular_function
1	GO:1904047	S-adenosyl-L-methionine binding	GO:1901681	sulfur compound binding	GO:0005488	binding	molecular_function
11	GO:0008201	heparin binding	GO:1901681	sulfur compound binding	GO:0005488	binding	molecular_function
3	GO:0030976	thiamine pyrophosphate binding	GO:1901681	sulfur compound binding	GO:0005488	binding	molecular_function
3	GO:0009374	biotin binding	GO:1901681	sulfur compound binding	GO:0005488	binding	molecular_function
1	GO:0043199	sulfate binding	GO:1901681	sulfur compound binding	GO:0005488	binding	molecular_function
2	GO:0043395	heparan sulfate proteoglycan binding	GO:1901681	sulfur compound binding	GO:0005488	binding	molecular_function
1	GO:0035374	chondroitin sulfate binding	GO:1901681	sulfur compound binding	GO:0005488	binding	molecular_function
1	GO:0050542	icosanoid binding	GO:1901567	fatty acid derivative binding	GO:0005488	binding	molecular_function
593	GO:0043169	cation binding	GO:0043167	ion binding	GO:0005488	binding	molecular_function
631	GO:0043168	anion binding	GO:0043167	ion binding	GO:0005488	binding	molecular_function
7	GO:0030247	polysaccharide binding	GO:0030246	carbohydrate binding	GO:0005488	binding	molecular_function
12	GO:0048029	monosaccharide binding	GO:0030246	carbohydrate binding	GO:0005488	binding	molecular_function
14	GO:0005496	steroid binding	GO:0008289	lipid binding	GO:0005488	binding	molecular_function
3	GO:0051861	glycolipid binding	GO:0008289	lipid binding	GO:0005488	binding	molecular_function
9	GO:0005504	fatty acid binding	GO:0008289	lipid binding	GO:0005488	binding	molecular_function
1	GO:0046625	sphingolipid binding	GO:0008289	lipid binding	GO:0005488	binding	molecular_function
6	GO:0001530	lipopolysaccharide binding	GO:0008289	lipid binding	GO:0005488	binding	molecular_function
3	GO:0019840	isoprenoid binding	GO:0008289	lipid binding	GO:0005488	binding	molecular_function
63	GO:0005543	phospholipid binding	GO:0008289	lipid binding	GO:0005488	binding	molecular_function
2	GO:0070324	thyroid hormone binding	GO:0042562	hormone binding	GO:0005488	binding	molecular_function
1	GO:0017046	peptide hormone binding	GO:0042562	hormone binding	GO:0005488	binding	molecular_function
1	GO:0048408	epidermal growth factor binding	GO:0042562	hormone binding	GO:0005488	binding	molecular_function
1	GO:0055100	adiponectin binding	GO:0042562	hormone binding	GO:0005488	binding	molecular_function
17	GO:0019842	vitamin binding	GO:0036094	small molecule binding	GO:0005488	binding	molecular_function
469	GO:0001882	nucleoside binding	GO:0036094	small molecule binding	GO:0005488	binding	molecular_function
12	GO:0048029	monosaccharide binding	GO:0036094	small molecule binding	GO:0005488	binding	molecular_function
29	GO:0043177	organic acid binding	GO:0036094	small molecule binding	GO:0005488	binding	molecular_function
2	GO:0002054	nucleobase binding	GO:0036094	small molecule binding	GO:0005488	binding	molecular_function
552	GO:0000166	nucleotide binding	GO:0036094	small molecule binding	GO:0005488	binding	molecular_function
12	GO:0043178	alcohol binding	GO:0036094	small molecule binding	GO:0005488	binding	molecular_function
22	GO:0030674	protein binding, bridging	GO:0060090	binding, bridging	GO:0005488	binding	molecular_function
6	GO:0035591	signaling adaptor activity	GO:0060090	binding, bridging	GO:0005488	binding	molecular_function
5	GO:0071814	protein-lipid complex binding	GO:0044877	macromolecular complex binding	GO:0005488	binding	molecular_function
144	GO:0032403	protein complex binding	GO:0044877	macromolecular complex binding	GO:0005488	binding	molecular_function
54	GO:0003682	chromatin binding	GO:0044877	macromolecular complex binding	GO:0005488	binding	molecular_function
45	GO:0043021	ribonucleoprotein complex binding	GO:0044877	macromolecular complex binding	GO:0005488	binding	molecular_function
14	GO:0005496	steroid binding	GO:0097159	organic cyclic compound binding	GO:0005488	binding	molecular_function
469	GO:0001882	nucleoside binding	GO:0097159	organic cyclic compound binding	GO:0005488	binding	molecular_function
1	GO:1904408	melatonin binding	GO:0097159	organic cyclic compound binding	GO:0005488	binding	molecular_function
5	GO:0005527	macrolide binding	GO:0097159	organic cyclic compound binding	GO:0005488	binding	molecular_function
1	GO:1901338	catecholamine binding	GO:0097159	organic cyclic compound binding	GO:0005488	binding	molecular_function
1	GO:1905594	resveratrol binding	GO:0097159	organic cyclic compound binding	GO:0005488	binding	molecular_function
1	GO:1902444	riboflavin binding	GO:0097159	organic cyclic compound binding	GO:0005488	binding	molecular_function
20	GO:0030170	pyridoxal phosphate binding	GO:0097159	organic cyclic compound binding	GO:0005488	binding	molecular_function
24	GO:0046906	tetrapyrrole binding	GO:0097159	organic cyclic compound binding	GO:0005488	binding	molecular_function
3	GO:0030976	thiamine pyrophosphate binding	GO:0097159	organic cyclic compound binding	GO:0005488	binding	molecular_function
3	GO:0009374	biotin binding	GO:0097159	organic cyclic compound binding	GO:0005488	binding	molecular_function
552	GO:1901265	nucleoside phosphate binding	GO:0097159	organic cyclic compound binding	GO:0005488	binding	molecular_function
2	GO:0002054	nucleobase binding	GO:0097159	organic cyclic compound binding	GO:0005488	binding	molecular_function
494	GO:0003676	nucleic acid binding	GO:0097159	organic cyclic compound binding	GO:0005488	binding	molecular_function
2	GO:0043546	molybdopterin cofactor binding	GO:0097159	organic cyclic compound binding	GO:0005488	binding	molecular_function
27	GO:0038023	signaling receptor activity	GO:0004872	receptor activity	GO:0060089	molecular transducer activity	molecular_function
17	GO:0099600	transmembrane receptor activity	GO:0004872	receptor activity	GO:0060089	molecular transducer activity	molecular_function
9	GO:0038024	cargo receptor activity	GO:0004872	receptor activity	GO:0060089	molecular transducer activity	molecular_function
1	GO:0001618	virus receptor activity	GO:0004872	receptor activity	GO:0060089	molecular transducer activity	molecular_function
1	GO:0005055	laminin receptor activity	GO:0004872	receptor activity	GO:0060089	molecular transducer activity	molecular_function
2	GO:0098973	structural constituent of postsynaptic actin cytoskeleton	GO:0005200	structural constituent of cytoskeleton	GO:0005198	structural molecule activity	molecular_function
2	GO:0098973	structural constituent of postsynaptic actin cytoskeleton	GO:0098918	structural constituent of synapse	GO:0005198	structural molecule activity	molecular_function
1	GO:0005078	MAP-kinase scaffold activity	GO:0032947	protein complex scaffold	GO:0005198	structural molecule activity	molecular_function
1	GO:0030159	receptor signaling complex scaffold activity	GO:0032947	protein complex scaffold	GO:0005198	structural molecule activity	molecular_function
1	GO:0030021	extracellular matrix structural constituent conferring compression resistance	GO:0005201	extracellular matrix structural constituent	GO:0005198	structural molecule activity	molecular_function
1	GO:0030020	extracellular matrix structural constituent conferring tensile strength	GO:0005201	extracellular matrix structural constituent	GO:0005198	structural molecule activity	molecular_function
16	GO:0004888	transmembrane signaling receptor activity	GO:0038023	signaling receptor activity	GO:0004871	signal transducer activity	molecular_function
1	GO:0030594	neurotransmitter receptor activity	GO:0038023	signaling receptor activity	GO:0004871	signal transducer activity	molecular_function
1	GO:0070053	thrombospondin receptor activity	GO:0038023	signaling receptor activity	GO:0004871	signal transducer activity	molecular_function
3	GO:0003707	steroid hormone receptor activity	GO:0038023	signaling receptor activity	GO:0004871	signal transducer activity	molecular_function
1	GO:0008545	JUN kinase kinase activity	GO:0004708	MAP kinase kinase activity	GO:0004871	signal transducer activity	molecular_function
9	GO:0004702	signal transducer, downstream of receptor, with serine/threonine kinase activity	GO:0005057	signal transducer activity, downstream of receptor	GO:0004871	signal transducer activity	molecular_function
8	GO:0016248	channel inhibitor activity	GO:0016247	channel regulator activity	GO:0098772	molecular function regulator	molecular_function
5	GO:0017080	sodium channel regulator activity	GO:0016247	channel regulator activity	GO:0098772	molecular function regulator	molecular_function
14	GO:0099106	ion channel regulator activity	GO:0016247	channel regulator activity	GO:0098772	molecular function regulator	molecular_function
3	GO:0017081	chloride channel regulator activity	GO:0016247	channel regulator activity	GO:0098772	molecular function regulator	molecular_function
66	GO:0004857	enzyme inhibitor activity	GO:0030234	enzyme regulator activity	GO:0098772	molecular function regulator	molecular_function
45	GO:0061134	peptidase regulator activity	GO:0030234	enzyme regulator activity	GO:0098772	molecular function regulator	molecular_function
1	GO:0048270	methionine adenosyltransferase regulator activity	GO:0030234	enzyme regulator activity	GO:0098772	molecular function regulator	molecular_function
3	GO:0055106	ubiquitin-protein transferase regulator activity	GO:0030234	enzyme regulator activity	GO:0098772	molecular function regulator	molecular_function
4	GO:0043028	cysteine-type endopeptidase regulator activity involved in apoptotic process	GO:0030234	enzyme regulator activity	GO:0098772	molecular function regulator	molecular_function
1	GO:0035033	histone deacetylase regulator activity	GO:0030234	enzyme regulator activity	GO:0098772	molecular function regulator	molecular_function
1	GO:0055103	ligase regulator activity	GO:0030234	enzyme regulator activity	GO:0098772	molecular function regulator	molecular_function
32	GO:0019207	kinase regulator activity	GO:0030234	enzyme regulator activity	GO:0098772	molecular function regulator	molecular_function
1	GO:0030235	nitric-oxide synthase regulator activity	GO:0030234	enzyme regulator activity	GO:0098772	molecular function regulator	molecular_function
64	GO:0008047	enzyme activator activity	GO:0030234	enzyme regulator activity	GO:0098772	molecular function regulator	molecular_function
1	GO:0030337	DNA polymerase processivity factor activity	GO:0030234	enzyme regulator activity	GO:0098772	molecular function regulator	molecular_function
44	GO:0060589	nucleoside-triphosphatase regulator activity	GO:0030234	enzyme regulator activity	GO:0098772	molecular function regulator	molecular_function
13	GO:0019208	phosphatase regulator activity	GO:0030234	enzyme regulator activity	GO:0098772	molecular function regulator	molecular_function
12	GO:0005088	Ras guanyl-nucleotide exchange factor activity	GO:0005085	guanyl-nucleotide exchange factor activity	GO:0098772	molecular function regulator	molecular_function
4	GO:0005086	ARF guanyl-nucleotide exchange factor activity	GO:0005085	guanyl-nucleotide exchange factor activity	GO:0098772	molecular function regulator	molecular_function
1	GO:0030547	receptor inhibitor activity	GO:0030545	receptor regulator activity	GO:0098772	molecular function regulator	molecular_function
2	GO:0099602	neurotransmitter receptor regulator activity	GO:0030545	receptor regulator activity	GO:0098772	molecular function regulator	molecular_function
2	GO:0008379	thioredoxin peroxidase activity	GO:0051920	peroxiredoxin activity	GO:0016209	antioxidant activity	molecular_function
2	GO:0004096	catalase activity	GO:0004601	peroxidase activity	GO:0016209	antioxidant activity	molecular_function
6	GO:0004602	glutathione peroxidase activity	GO:0004601	peroxidase activity	GO:0016209	antioxidant activity	molecular_function
2	GO:0008379	thioredoxin peroxidase activity	GO:0004601	peroxidase activity	GO:0016209	antioxidant activity	molecular_function
2	GO:0048787	presynaptic active zone membrane	GO:0048786	presynaptic active zone	GO:0044456	synapse part	cellular_component
3	GO:0099634	postsynaptic specialization membrane	GO:0099572	postsynaptic specialization	GO:0044456	synapse part	cellular_component
29	GO:0014069	postsynaptic density	GO:0099572	postsynaptic specialization	GO:0044456	synapse part	cellular_component
1	GO:0099026	anchored component of presynaptic membrane	GO:0098889	intrinsic component of presynaptic membrane	GO:0044456	synapse part	cellular_component
1	GO:0098945	intrinsic component of presynaptic active zone membrane	GO:0098889	intrinsic component of presynaptic membrane	GO:0044456	synapse part	cellular_component
1	GO:0099056	integral component of presynaptic membrane	GO:0098889	intrinsic component of presynaptic membrane	GO:0044456	synapse part	cellular_component
3	GO:0098837	postsynaptic recycling endosome	GO:0098845	postsynaptic endosome	GO:0044456	synapse part	cellular_component
1	GO:0098842	postsynaptic early endosome	GO:0098845	postsynaptic endosome	GO:0044456	synapse part	cellular_component
9	GO:0030672	synaptic vesicle membrane	GO:0008021	synaptic vesicle	GO:0044456	synapse part	cellular_component
1	GO:0098835	presynaptic endocytic zone membrane	GO:0098833	presynaptic endocytic zone	GO:0044456	synapse part	cellular_component
1	GO:0099631	postsynaptic endocytic zone cytoplasmic component	GO:0098843	postsynaptic endocytic zone	GO:0044456	synapse part	cellular_component
2	GO:0030285	integral component of synaptic vesicle membrane	GO:0098563	intrinsic component of synaptic vesicle membrane	GO:0044456	synapse part	cellular_component
3	GO:0098993	anchored component of synaptic vesicle membrane	GO:0098563	intrinsic component of synaptic vesicle membrane	GO:0044456	synapse part	cellular_component
3	GO:0098871	postsynaptic actin cytoskeleton	GO:0099571	postsynaptic cytoskeleton	GO:0044456	synapse part	cellular_component
2	GO:0030285	integral component of synaptic vesicle membrane	GO:0030672	synaptic vesicle membrane	GO:0044456	synapse part	cellular_component
5	GO:0098563	intrinsic component of synaptic vesicle membrane	GO:0030672	synaptic vesicle membrane	GO:0044456	synapse part	cellular_component
3	GO:0098993	anchored component of synaptic vesicle membrane	GO:0030672	synaptic vesicle membrane	GO:0044456	synapse part	cellular_component
4	GO:0043195	terminal bouton	GO:0098793	presynapse	GO:0044456	synapse part	cellular_component
1	GO:0098833	presynaptic endocytic zone	GO:0098793	presynapse	GO:0044456	synapse part	cellular_component
3	GO:0048786	presynaptic active zone	GO:0098793	presynapse	GO:0044456	synapse part	cellular_component
6	GO:0042734	presynaptic membrane	GO:0098793	presynapse	GO:0044456	synapse part	cellular_component
6	GO:0043679	axon terminus	GO:0098793	presynapse	GO:0044456	synapse part	cellular_component
2	GO:0099523	presynaptic cytosol	GO:0098793	presynapse	GO:0044456	synapse part	cellular_component
18	GO:0008021	synaptic vesicle	GO:0098793	presynapse	GO:0044456	synapse part	cellular_component
10	GO:0045211	postsynaptic membrane	GO:0098794	postsynapse	GO:0044456	synapse part	cellular_component
1	GO:0099524	postsynaptic cytosol	GO:0098794	postsynapse	GO:0044456	synapse part	cellular_component
1	GO:0098842	postsynaptic early endosome	GO:0098794	postsynapse	GO:0044456	synapse part	cellular_component
1	GO:0098843	postsynaptic endocytic zone	GO:0098794	postsynapse	GO:0044456	synapse part	cellular_component
4	GO:0098845	postsynaptic endosome	GO:0098794	postsynapse	GO:0044456	synapse part	cellular_component
3	GO:0098837	postsynaptic recycling endosome	GO:0098794	postsynapse	GO:0044456	synapse part	cellular_component
3	GO:0098871	postsynaptic actin cytoskeleton	GO:0098794	postsynapse	GO:0044456	synapse part	cellular_component
7	GO:0043197	dendritic spine	GO:0098794	postsynapse	GO:0044456	synapse part	cellular_component
32	GO:0099572	postsynaptic specialization	GO:0098794	postsynapse	GO:0044456	synapse part	cellular_component
3	GO:0099571	postsynaptic cytoskeleton	GO:0098794	postsynapse	GO:0044456	synapse part	cellular_component
10	GO:0045211	postsynaptic membrane	GO:0097060	synaptic membrane	GO:0044456	synapse part	cellular_component
2	GO:0048787	presynaptic active zone membrane	GO:0097060	synaptic membrane	GO:0044456	synapse part	cellular_component
1	GO:0098835	presynaptic endocytic zone membrane	GO:0097060	synaptic membrane	GO:0044456	synapse part	cellular_component
6	GO:0042734	presynaptic membrane	GO:0097060	synaptic membrane	GO:0044456	synapse part	cellular_component
3	GO:0099634	postsynaptic specialization membrane	GO:0097060	synaptic membrane	GO:0044456	synapse part	cellular_component
1	GO:0099055	integral component of postsynaptic membrane	GO:0098936	intrinsic component of postsynaptic membrane	GO:0044456	synapse part	cellular_component
1	GO:0098948	intrinsic component of postsynaptic specialization membrane	GO:0098936	intrinsic component of postsynaptic membrane	GO:0044456	synapse part	cellular_component
5	GO:0034358	plasma lipoprotein particle	GO:0005615	extracellular space	GO:0044421	extracellular region part	cellular_component
4	GO:0005577	fibrinogen complex	GO:0005615	extracellular space	GO:0044421	extracellular region part	cellular_component
4	GO:0072562	blood microparticle	GO:0005615	extracellular space	GO:0044421	extracellular region part	cellular_component
1	GO:0042571	immunoglobulin complex, circulating	GO:0005615	extracellular space	GO:0044421	extracellular region part	cellular_component
26	GO:0044420	extracellular matrix component	GO:0031012	extracellular matrix	GO:0044421	extracellular region part	cellular_component
2	GO:1990377	organomineral extracellular matrix	GO:0031012	extracellular matrix	GO:0044421	extracellular region part	cellular_component
25	GO:0005578	proteinaceous extracellular matrix	GO:0031012	extracellular matrix	GO:0044421	extracellular region part	cellular_component
1	GO:0071746	IgA immunoglobulin complex, circulating	GO:0042571	immunoglobulin complex, circulating	GO:0044421	extracellular region part	cellular_component
1	GO:0071754	IgM immunoglobulin complex, circulating	GO:0042571	immunoglobulin complex, circulating	GO:0044421	extracellular region part	cellular_component
62	GO:1903561	extracellular vesicle	GO:0043230	extracellular organelle	GO:0044421	extracellular region part	cellular_component
2	GO:0065010	extracellular membrane-bounded organelle	GO:0043230	extracellular organelle	GO:0044421	extracellular region part	cellular_component
3	GO:0042627	chylomicron	GO:0034358	plasma lipoprotein particle	GO:0044421	extracellular region part	cellular_component
3	GO:0034385	triglyceride-rich lipoprotein particle	GO:0034358	plasma lipoprotein particle	GO:0044421	extracellular region part	cellular_component
3	GO:0034364	high-density lipoprotein particle	GO:0034358	plasma lipoprotein particle	GO:0044421	extracellular region part	cellular_component
1	GO:0098642	network-forming collagen trimer	GO:0044420	extracellular matrix component	GO:0044421	extracellular region part	cellular_component
6	GO:0005583	fibrillar collagen trimer	GO:0044420	extracellular matrix component	GO:0044421	extracellular region part	cellular_component
1	GO:0043205	fibril	GO:0044420	extracellular matrix component	GO:0044421	extracellular region part	cellular_component
20	GO:0005604	basement membrane	GO:0044420	extracellular matrix component	GO:0044421	extracellular region part	cellular_component
2	GO:0005605	basal lamina	GO:0044420	extracellular matrix component	GO:0044421	extracellular region part	cellular_component
2	GO:0043256	laminin complex	GO:0044420	extracellular matrix component	GO:0044421	extracellular region part	cellular_component
7	GO:0098644	complex of collagen trimers	GO:0044420	extracellular matrix component	GO:0044421	extracellular region part	cellular_component
1	GO:0098651	basement membrane collagen trimer	GO:0044420	extracellular matrix component	GO:0044421	extracellular region part	cellular_component
1	GO:0071953	elastic fiber	GO:0044420	extracellular matrix component	GO:0044421	extracellular region part	cellular_component
80	GO:0005912	adherens junction	GO:0070161	anchoring junction	GO:0030054	cell junction	cellular_component
3	GO:0030057	desmosome	GO:0070161	anchoring junction	GO:0030054	cell junction	cellular_component
6	GO:0070160	occluding junction	GO:0005911	cell-cell junction	GO:0030054	cell junction	cellular_component
9	GO:0043296	apical junction complex	GO:0005911	cell-cell junction	GO:0030054	cell junction	cellular_component
17	GO:0005913	cell-cell adherens junction	GO:0005911	cell-cell junction	GO:0030054	cell junction	cellular_component
1	GO:0046581	intercellular canaliculus	GO:0005911	cell-cell junction	GO:0030054	cell junction	cellular_component
1	GO:0033010	paranodal junction	GO:0005911	cell-cell junction	GO:0030054	cell junction	cellular_component
3	GO:0030057	desmosome	GO:0005911	cell-cell junction	GO:0030054	cell junction	cellular_component
11	GO:0044291	cell-cell contact zone	GO:0005911	cell-cell junction	GO:0030054	cell junction	cellular_component
57	GO:0005924	cell-substrate adherens junction	GO:0030055	cell-substrate junction	GO:0030054	cell junction	cellular_component
30	GO:0001726	ruffle	GO:0031252	cell leading edge	GO:0044464	cell part	cellular_component
13	GO:0031256	leading edge membrane	GO:0031252	cell leading edge	GO:0044464	cell part	cellular_component
33	GO:0030027	lamellipodium	GO:0031252	cell leading edge	GO:0044464	cell part	cellular_component
3	GO:0000164	protein phosphatase type 1 complex	GO:0008287	protein serine/threonine phosphatase complex	GO:0044464	cell part	cellular_component
1	GO:0030289	protein phosphatase 4 complex	GO:0008287	protein serine/threonine phosphatase complex	GO:0044464	cell part	cellular_component
1	GO:0005955	calcineurin complex	GO:0008287	protein serine/threonine phosphatase complex	GO:0044464	cell part	cellular_component
7	GO:0000159	protein phosphatase type 2A complex	GO:0008287	protein serine/threonine phosphatase complex	GO:0044464	cell part	cellular_component
3	GO:0072357	PTW/PP1 phosphatase complex	GO:0008287	protein serine/threonine phosphatase complex	GO:0044464	cell part	cellular_component
11	GO:0030426	growth cone	GO:0030427	site of polarized growth	GO:0044464	cell part	cellular_component
28	GO:0019897	extrinsic component of plasma membrane	GO:0044459	plasma membrane part	GO:0044464	cell part	cellular_component
1	GO:0032584	growth cone membrane	GO:0044459	plasma membrane part	GO:0044464	cell part	cellular_component
6	GO:0005891	voltage-gated calcium channel complex	GO:0044459	plasma membrane part	GO:0044464	cell part	cellular_component
2	GO:0005890	sodium:potassium-exchanging ATPase complex	GO:0044459	plasma membrane part	GO:0044464	cell part	cellular_component
21	GO:0009897	external side of plasma membrane	GO:0044459	plasma membrane part	GO:0044464	cell part	cellular_component
5	GO:0030315	T-tubule	GO:0044459	plasma membrane part	GO:0044464	cell part	cellular_component
1	GO:0045282	plasma membrane succinate dehydrogenase complex	GO:0044459	plasma membrane part	GO:0044464	cell part	cellular_component
83	GO:0098590	plasma membrane region	GO:0044459	plasma membrane part	GO:0044464	cell part	cellular_component
1	GO:0043020	NADPH oxidase complex	GO:0044459	plasma membrane part	GO:0044464	cell part	cellular_component
1	GO:0001518	voltage-gated sodium channel complex	GO:0044459	plasma membrane part	GO:0044464	cell part	cellular_component
13	GO:0031256	leading edge membrane	GO:0044459	plasma membrane part	GO:0044464	cell part	cellular_component
1	GO:0097197	tetraspanin-enriched microdomain	GO:0044459	plasma membrane part	GO:0044464	cell part	cellular_component
2	GO:0070470	plasma membrane respiratory chain	GO:0044459	plasma membrane part	GO:0044464	cell part	cellular_component
5	GO:0001772	immunological synapse	GO:0044459	plasma membrane part	GO:0044464	cell part	cellular_component
2	GO:0001891	phagocytic cup	GO:0044459	plasma membrane part	GO:0044464	cell part	cellular_component
51	GO:0098797	plasma membrane protein complex	GO:0044459	plasma membrane part	GO:0044464	cell part	cellular_component
64	GO:0031226	intrinsic component of plasma membrane	GO:0044459	plasma membrane part	GO:0044464	cell part	cellular_component
5	GO:0016328	lateral plasma membrane	GO:0044459	plasma membrane part	GO:0044464	cell part	cellular_component
12	GO:0098802	plasma membrane receptor complex	GO:0044459	plasma membrane part	GO:0044464	cell part	cellular_component
25	GO:0009898	cytoplasmic side of plasma membrane	GO:0044459	plasma membrane part	GO:0044464	cell part	cellular_component
89	GO:0005635	nuclear envelope	GO:0012505	endomembrane system	GO:0044464	cell part	cellular_component
143	GO:0042175	nuclear outer membrane-endoplasmic reticulum membrane network	GO:0012505	endomembrane system	GO:0044464	cell part	cellular_component
163	GO:0005794	Golgi apparatus	GO:0012505	endomembrane system	GO:0044464	cell part	cellular_component
14	GO:0005905	clathrin-coated pit	GO:0012505	endomembrane system	GO:0044464	cell part	cellular_component
131	GO:0005768	endosome	GO:0012505	endomembrane system	GO:0044464	cell part	cellular_component
264	GO:0005783	endoplasmic reticulum	GO:0012505	endomembrane system	GO:0044464	cell part	cellular_component
43	GO:0030141	secretory granule	GO:0012505	endomembrane system	GO:0044464	cell part	cellular_component
9	GO:0030904	retromer complex	GO:0012505	endomembrane system	GO:0044464	cell part	cellular_component
49	GO:0030133	transport vesicle	GO:0012505	endomembrane system	GO:0044464	cell part	cellular_component
1	GO:1990794	basolateral part of cell	GO:0045178	basal part of cell	GO:0044464	cell part	cellular_component
2	GO:0005826	actomyosin contractile ring	GO:0070938	contractile ring	GO:0044464	cell part	cellular_component
22	GO:0033267	axon part	GO:0044463	cell projection part	GO:0044464	cell part	cellular_component
2	GO:0044292	dendrite terminus	GO:0044463	cell projection part	GO:0044464	cell part	cellular_component
26	GO:0031253	cell projection membrane	GO:0044463	cell projection part	GO:0044464	cell part	cellular_component
7	GO:0044306	neuron projection terminus	GO:0044463	cell projection part	GO:0044464	cell part	cellular_component
21	GO:0044441	ciliary part	GO:0044463	cell projection part	GO:0044464	cell part	cellular_component
2	GO:0090723	growth cone part	GO:0044463	cell projection part	GO:0044464	cell part	cellular_component
7	GO:0043197	dendritic spine	GO:0044463	cell projection part	GO:0044464	cell part	cellular_component
1	GO:1901588	dendritic microtubule	GO:0044463	cell projection part	GO:0044464	cell part	cellular_component
1	GO:1990635	proximal dendrite	GO:0044463	cell projection part	GO:0044464	cell part	cellular_component
11	GO:0030426	growth cone	GO:0044463	cell projection part	GO:0044464	cell part	cellular_component
14	GO:0032838	cell projection cytoplasm	GO:0044463	cell projection part	GO:0044464	cell part	cellular_component
8	GO:0030132	clathrin coat of coated pit	GO:0005905	clathrin-coated pit	GO:0044464	cell part	cellular_component
7	GO:0045275	respiratory chain complex III	GO:1990204	oxidoreductase complex	GO:0044464	cell part	cellular_component
3	GO:0045281	succinate dehydrogenase complex	GO:1990204	oxidoreductase complex	GO:0044464	cell part	cellular_component
1	GO:0016222	procollagen-proline 4-dioxygenase complex	GO:1990204	oxidoreductase complex	GO:0044464	cell part	cellular_component
1	GO:1902560	GMP reductase complex	GO:1990204	oxidoreductase complex	GO:0044464	cell part	cellular_component
3	GO:0045254	pyruvate dehydrogenase complex	GO:1990204	oxidoreductase complex	GO:0044464	cell part	cellular_component
27	GO:0030964	NADH dehydrogenase complex	GO:1990204	oxidoreductase complex	GO:0044464	cell part	cellular_component
4	GO:0009331	glycerol-3-phosphate dehydrogenase complex	GO:1990204	oxidoreductase complex	GO:0044464	cell part	cellular_component
1	GO:0043020	NADPH oxidase complex	GO:1990204	oxidoreductase complex	GO:0044464	cell part	cellular_component
1	GO:0005960	glycine cleavage complex	GO:1990204	oxidoreductase complex	GO:0044464	cell part	cellular_component
3	GO:0045240	dihydrolipoyl dehydrogenase complex	GO:1990204	oxidoreductase complex	GO:0044464	cell part	cellular_component
1	GO:0035749	myelin sheath adaxonal region	GO:0043209	myelin sheath	GO:0044464	cell part	cellular_component
2	GO:0043218	compact myelin	GO:0043209	myelin sheath	GO:0044464	cell part	cellular_component
10	GO:0032154	cleavage furrow	GO:0097610	cell surface furrow	GO:0044464	cell part	cellular_component
10	GO:0032154	cleavage furrow	GO:0032155	cell division site part	GO:0044464	cell part	cellular_component
1	GO:0000923	equatorial microtubule organizing center	GO:0032155	cell division site part	GO:0044464	cell part	cellular_component
2	GO:0005826	actomyosin contractile ring	GO:0032155	cell division site part	GO:0044464	cell part	cellular_component
5	GO:0090543	Flemming body	GO:0030496	midbody	GO:0044464	cell part	cellular_component
22	GO:0033267	axon part	GO:0097458	neuron part	GO:0044464	cell part	cellular_component
1	GO:1901588	dendritic microtubule	GO:0097458	neuron part	GO:0044464	cell part	cellular_component
7	GO:0044306	neuron projection terminus	GO:0097458	neuron part	GO:0044464	cell part	cellular_component
18	GO:0008021	synaptic vesicle	GO:0097458	neuron part	GO:0044464	cell part	cellular_component
1	GO:0098833	presynaptic endocytic zone	GO:0097458	neuron part	GO:0044464	cell part	cellular_component
1	GO:0097418	neurofibrillary tangle	GO:0097458	neuron part	GO:0044464	cell part	cellular_component
5	GO:0098563	intrinsic component of synaptic vesicle membrane	GO:0097458	neuron part	GO:0044464	cell part	cellular_component
3	GO:0060053	neurofilament cytoskeleton	GO:0097458	neuron part	GO:0044464	cell part	cellular_component
59	GO:0036477	somatodendritic compartment	GO:0097458	neuron part	GO:0044464	cell part	cellular_component
1	GO:0032589	neuron projection membrane	GO:0097458	neuron part	GO:0044464	cell part	cellular_component
99	GO:0043005	neuron projection	GO:0097458	neuron part	GO:0044464	cell part	cellular_component
1	GO:1990635	proximal dendrite	GO:0097458	neuron part	GO:0044464	cell part	cellular_component
2	GO:0032437	cuticular plate	GO:0097458	neuron part	GO:0044464	cell part	cellular_component
12	GO:0043204	perikaryon	GO:0097458	neuron part	GO:0044464	cell part	cellular_component
1	GO:0071565	nBAF complex	GO:0097458	neuron part	GO:0044464	cell part	cellular_component
2	GO:0048787	presynaptic active zone membrane	GO:0097458	neuron part	GO:0044464	cell part	cellular_component
2	GO:0001917	photoreceptor inner segment	GO:0097458	neuron part	GO:0044464	cell part	cellular_component
1	GO:0060171	stereocilium membrane	GO:0097458	neuron part	GO:0044464	cell part	cellular_component
3	GO:0032391	photoreceptor connecting cilium	GO:0097458	neuron part	GO:0044464	cell part	cellular_component
3	GO:0032420	stereocilium	GO:0097458	neuron part	GO:0044464	cell part	cellular_component
2	GO:0044292	dendrite terminus	GO:0097458	neuron part	GO:0044464	cell part	cellular_component
2	GO:0090723	growth cone part	GO:0097458	neuron part	GO:0044464	cell part	cellular_component
3	GO:0001750	photoreceptor outer segment	GO:0097458	neuron part	GO:0044464	cell part	cellular_component
35	GO:0043025	neuronal cell body	GO:0097458	neuron part	GO:0044464	cell part	cellular_component
11	GO:0030426	growth cone	GO:0097458	neuron part	GO:0044464	cell part	cellular_component
46	GO:0098793	presynapse	GO:0097458	neuron part	GO:0044464	cell part	cellular_component
1	GO:0097381	photoreceptor disc membrane	GO:0097458	neuron part	GO:0044464	cell part	cellular_component
5	GO:0097733	photoreceptor cell cilium	GO:0097458	neuron part	GO:0044464	cell part	cellular_component
3	GO:0048786	presynaptic active zone	GO:0097458	neuron part	GO:0044464	cell part	cellular_component
1	GO:0098835	presynaptic endocytic zone membrane	GO:0097458	neuron part	GO:0044464	cell part	cellular_component
6	GO:0042734	presynaptic membrane	GO:0097458	neuron part	GO:0044464	cell part	cellular_component
2	GO:0098889	intrinsic component of presynaptic membrane	GO:0097458	neuron part	GO:0044464	cell part	cellular_component
3	GO:0032421	stereocilium bundle	GO:0097458	neuron part	GO:0044464	cell part	cellular_component
2	GO:0099523	presynaptic cytosol	GO:0097458	neuron part	GO:0044464	cell part	cellular_component
9	GO:0030672	synaptic vesicle membrane	GO:0097458	neuron part	GO:0044464	cell part	cellular_component
2	GO:0032839	dendrite cytoplasm	GO:0097458	neuron part	GO:0044464	cell part	cellular_component
1	GO:0043159	acrosomal matrix	GO:0097223	sperm part	GO:0044464	cell part	cellular_component
2	GO:0002080	acrosomal membrane	GO:0097223	sperm part	GO:0044464	cell part	cellular_component
2	GO:0097225	sperm midpiece	GO:0097223	sperm part	GO:0044464	cell part	cellular_component
4	GO:0036126	sperm flagellum	GO:0097223	sperm part	GO:0044464	cell part	cellular_component
8	GO:0001669	acrosomal vesicle	GO:0097223	sperm part	GO:0044464	cell part	cellular_component
1	GO:0097524	sperm plasma membrane	GO:0097223	sperm part	GO:0044464	cell part	cellular_component
2	GO:0043220	Schmidt-Lanterman incisure	GO:0043218	compact myelin	GO:0044464	cell part	cellular_component
16	GO:0016324	apical plasma membrane	GO:0045177	apical part of cell	GO:0044464	cell part	cellular_component
2	GO:0001931	uropod	GO:0031254	cell trailing edge	GO:0044464	cell part	cellular_component
3	GO:0099634	postsynaptic specialization membrane	GO:0099572	postsynaptic specialization	GO:0044464	cell part	cellular_component
29	GO:0014069	postsynaptic density	GO:0099572	postsynaptic specialization	GO:0044464	cell part	cellular_component
35	GO:0043025	neuronal cell body	GO:0044297	cell body	GO:0044464	cell part	cellular_component
99	GO:0043005	neuron projection	GO:0042995	cell projection	GO:0044464	cell part	cellular_component
3	GO:0031143	pseudopodium	GO:0042995	cell projection	GO:0044464	cell part	cellular_component
2	GO:0001931	uropod	GO:0042995	cell projection	GO:0044464	cell part	cellular_component
2	GO:0036194	muscle cell projection	GO:0042995	cell projection	GO:0044464	cell part	cellular_component
1	GO:0070685	macropinocytic cup	GO:0042995	cell projection	GO:0044464	cell part	cellular_component
6	GO:0071437	invadopodium	GO:0042995	cell projection	GO:0044464	cell part	cellular_component
82	GO:0044463	cell projection part	GO:0042995	cell projection	GO:0044464	cell part	cellular_component
9	GO:0036064	ciliary basal body	GO:0042995	cell projection	GO:0044464	cell part	cellular_component
1	GO:0044393	microspike	GO:0042995	cell projection	GO:0044464	cell part	cellular_component
30	GO:0001726	ruffle	GO:0042995	cell projection	GO:0044464	cell part	cellular_component
1	GO:0098846	podocyte foot	GO:0042995	cell projection	GO:0044464	cell part	cellular_component
33	GO:0030027	lamellipodium	GO:0042995	cell projection	GO:0044464	cell part	cellular_component
14	GO:0032838	cell projection cytoplasm	GO:0042995	cell projection	GO:0044464	cell part	cellular_component
20	GO:0098858	actin-based cell projection	GO:0042995	cell projection	GO:0044464	cell part	cellular_component
35	GO:0005929	cilium	GO:0042995	cell projection	GO:0044464	cell part	cellular_component
6	GO:0046658	anchored component of plasma membrane	GO:0005886	plasma membrane	GO:0044464	cell part	cellular_component
16	GO:0016324	apical plasma membrane	GO:0005886	plasma membrane	GO:0044464	cell part	cellular_component
26	GO:0031253	cell projection membrane	GO:0005886	plasma membrane	GO:0044464	cell part	cellular_component
1	GO:0033181	plasma membrane proton-transporting V-type ATPase complex	GO:0005886	plasma membrane	GO:0044464	cell part	cellular_component
17	GO:0044853	plasma membrane raft	GO:0005886	plasma membrane	GO:0044464	cell part	cellular_component
3	GO:0001533	cornified envelope	GO:0005886	plasma membrane	GO:0044464	cell part	cellular_component
1	GO:0097524	sperm plasma membrane	GO:0005886	plasma membrane	GO:0044464	cell part	cellular_component
2	GO:0016327	apicolateral plasma membrane	GO:0005886	plasma membrane	GO:0044464	cell part	cellular_component
21	GO:0009897	external side of plasma membrane	GO:0005886	plasma membrane	GO:0044464	cell part	cellular_component
202	GO:0044459	plasma membrane part	GO:0005886	plasma membrane	GO:0044464	cell part	cellular_component
1	GO:0045274	plasma membrane respiratory chain complex II	GO:0005886	plasma membrane	GO:0044464	cell part	cellular_component
1	GO:0045272	plasma membrane respiratory chain complex I	GO:0005886	plasma membrane	GO:0044464	cell part	cellular_component
1	GO:0044214	spanning component of plasma membrane	GO:0005886	plasma membrane	GO:0044464	cell part	cellular_component
58	GO:0005887	integral component of plasma membrane	GO:0005886	plasma membrane	GO:0044464	cell part	cellular_component
4	GO:0060170	ciliary membrane	GO:0005886	plasma membrane	GO:0044464	cell part	cellular_component
12	GO:0098802	plasma membrane receptor complex	GO:0005886	plasma membrane	GO:0044464	cell part	cellular_component
51	GO:0098797	plasma membrane protein complex	GO:0005886	plasma membrane	GO:0044464	cell part	cellular_component
64	GO:0031226	intrinsic component of plasma membrane	GO:0005886	plasma membrane	GO:0044464	cell part	cellular_component
28	GO:0019897	extrinsic component of plasma membrane	GO:0005886	plasma membrane	GO:0044464	cell part	cellular_component
1	GO:0045282	plasma membrane succinate dehydrogenase complex	GO:0005886	plasma membrane	GO:0044464	cell part	cellular_component
25	GO:0042383	sarcolemma	GO:0005886	plasma membrane	GO:0044464	cell part	cellular_component
12	GO:0016323	basolateral plasma membrane	GO:0005886	plasma membrane	GO:0044464	cell part	cellular_component
83	GO:0098590	plasma membrane region	GO:0005886	plasma membrane	GO:0044464	cell part	cellular_component
25	GO:0009898	cytoplasmic side of plasma membrane	GO:0005886	plasma membrane	GO:0044464	cell part	cellular_component
257	GO:0097708	intracellular vesicle	GO:0005622	intracellular	GO:0044464	cell part	cellular_component
726	GO:0043232	intracellular non-membrane-bounded organelle	GO:0005622	intracellular	GO:0044464	cell part	cellular_component
2325	GO:0044424	intracellular part	GO:0005622	intracellular	GO:0044464	cell part	cellular_component
1947	GO:0043229	intracellular organelle	GO:0005622	intracellular	GO:0044464	cell part	cellular_component
127	GO:0005694	chromosome	GO:0005622	intracellular	GO:0044464	cell part	cellular_component
56	GO:0005938	cell cortex	GO:0071944	cell periphery	GO:0044464	cell part	cellular_component
405	GO:0005886	plasma membrane	GO:0071944	cell periphery	GO:0044464	cell part	cellular_component
1	GO:0000923	equatorial microtubule organizing center	GO:0032153	cell division site	GO:0044464	cell part	cellular_component
12	GO:0032155	cell division site part	GO:0032153	cell division site	GO:0044464	cell part	cellular_component
259	GO:0031967	organelle envelope	GO:0031975	envelope	GO:0044464	cell part	cellular_component
139	GO:0005789	endoplasmic reticulum membrane	GO:0042175	nuclear outer membrane-endoplasmic reticulum membrane network	GO:0044464	cell part	cellular_component
2	GO:0005642	annulate lamellae	GO:0042175	nuclear outer membrane-endoplasmic reticulum membrane network	GO:0044464	cell part	cellular_component
1	GO:0005640	nuclear outer membrane	GO:0042175	nuclear outer membrane-endoplasmic reticulum membrane network	GO:0044464	cell part	cellular_component
2	GO:0048269	methionine adenosyltransferase complex	GO:0044424	intracellular part	GO:0044464	cell part	cellular_component
2	GO:0019774	proteasome core complex, beta-subunit complex	GO:0044424	intracellular part	GO:0044464	cell part	cellular_component
2	GO:0005845	mRNA cap binding complex	GO:0044424	intracellular part	GO:0044464	cell part	cellular_component
7	GO:0019773	proteasome core complex, alpha-subunit complex	GO:0044424	intracellular part	GO:0044464	cell part	cellular_component
18	GO:0034708	methyltransferase complex	GO:0044424	intracellular part	GO:0044464	cell part	cellular_component
2	GO:0034657	GID complex	GO:0044424	intracellular part	GO:0044464	cell part	cellular_component
1350	GO:0044446	intracellular organelle part	GO:0044424	intracellular part	GO:0044464	cell part	cellular_component
1	GO:0008537	proteasome activator complex	GO:0044424	intracellular part	GO:0044464	cell part	cellular_component
27	GO:0005667	transcription factor complex	GO:0044424	intracellular part	GO:0044464	cell part	cellular_component
3	GO:0008541	proteasome regulatory particle, lid subcomplex	GO:0044424	intracellular part	GO:0044464	cell part	cellular_component
1	GO:0033588	Elongator holoenzyme complex	GO:0044424	intracellular part	GO:0044464	cell part	cellular_component
5	GO:0045277	respiratory chain complex IV	GO:0044424	intracellular part	GO:0044464	cell part	cellular_component
9	GO:0008540	proteasome regulatory particle, base subcomplex	GO:0044424	intracellular part	GO:0044464	cell part	cellular_component
18	GO:0030880	RNA polymerase complex	GO:0044424	intracellular part	GO:0044464	cell part	cellular_component
5	GO:0072669	tRNA-splicing ligase complex	GO:0044424	intracellular part	GO:0044464	cell part	cellular_component
1	GO:0044796	DNA polymerase processivity factor complex	GO:0044424	intracellular part	GO:0044464	cell part	cellular_component
3	GO:0045273	respiratory chain complex II	GO:0044424	intracellular part	GO:0044464	cell part	cellular_component
1	GO:0005956	protein kinase CK2 complex	GO:0044424	intracellular part	GO:0044464	cell part	cellular_component
13	GO:0005839	proteasome core complex	GO:0044424	intracellular part	GO:0044464	cell part	cellular_component
1	GO:0030956	glutamyl-tRNA(Gln) amidotransferase complex	GO:0044424	intracellular part	GO:0044464	cell part	cellular_component
16	GO:0022624	proteasome accessory complex	GO:0044424	intracellular part	GO:0044464	cell part	cellular_component
33	GO:0000502	proteasome complex	GO:0044424	intracellular part	GO:0044464	cell part	cellular_component
2	GO:0030015	CCR4-NOT core complex	GO:0044424	intracellular part	GO:0044464	cell part	cellular_component
7	GO:0045275	respiratory chain complex III	GO:0044424	intracellular part	GO:0044464	cell part	cellular_component
3	GO:0032045	guanyl-nucleotide exchange factor complex	GO:0044424	intracellular part	GO:0044464	cell part	cellular_component
608	GO:0070013	intracellular organelle lumen	GO:0044424	intracellular part	GO:0044464	cell part	cellular_component
1	GO:0005955	calcineurin complex	GO:0044424	intracellular part	GO:0044464	cell part	cellular_component
2	GO:0030008	TRAPP complex	GO:0044424	intracellular part	GO:0044464	cell part	cellular_component
5	GO:0031371	ubiquitin conjugating enzyme complex	GO:0044424	intracellular part	GO:0044464	cell part	cellular_component
1	GO:0097630	intrinsic component of omegasome membrane	GO:0044424	intracellular part	GO:0044464	cell part	cellular_component
1	GO:0060171	stereocilium membrane	GO:0044424	intracellular part	GO:0044464	cell part	cellular_component
4	GO:0033202	DNA helicase complex	GO:0044424	intracellular part	GO:0044464	cell part	cellular_component
3	GO:0000307	cyclin-dependent protein kinase holoenzyme complex	GO:0044424	intracellular part	GO:0044464	cell part	cellular_component
1	GO:0030289	protein phosphatase 4 complex	GO:0044424	intracellular part	GO:0044464	cell part	cellular_component
4	GO:0032797	SMN complex	GO:0044424	intracellular part	GO:0044464	cell part	cellular_component
5	GO:0045263	proton-transporting ATP synthase complex, coupling factor F(o)	GO:0044424	intracellular part	GO:0044464	cell part	cellular_component
3	GO:0045281	succinate dehydrogenase complex	GO:0044424	intracellular part	GO:0044464	cell part	cellular_component
13	GO:0045259	proton-transporting ATP synthase complex	GO:0044424	intracellular part	GO:0044464	cell part	cellular_component
6	GO:0045261	proton-transporting ATP synthase complex, catalytic core F(1)	GO:0044424	intracellular part	GO:0044464	cell part	cellular_component
29	GO:0031968	organelle outer membrane	GO:0044424	intracellular part	GO:0044464	cell part	cellular_component
2	GO:0005952	cAMP-dependent protein kinase complex	GO:0044424	intracellular part	GO:0044464	cell part	cellular_component
128	GO:0019866	organelle inner membrane	GO:0044424	intracellular part	GO:0044464	cell part	cellular_component
1	GO:0000408	EKC/KEOPS complex	GO:0044424	intracellular part	GO:0044464	cell part	cellular_component
2	GO:0034751	aryl hydrocarbon receptor complex	GO:0044424	intracellular part	GO:0044464	cell part	cellular_component
9	GO:0005834	heterotrimeric G-protein complex	GO:0044424	intracellular part	GO:0044464	cell part	cellular_component
1	GO:0017122	protein N-acetylglucosaminyltransferase complex	GO:0044424	intracellular part	GO:0044464	cell part	cellular_component
1615	GO:0044444	cytoplasmic part	GO:0044424	intracellular part	GO:0044464	cell part	cellular_component
1947	GO:0043229	intracellular organelle	GO:0044424	intracellular part	GO:0044464	cell part	cellular_component
2	GO:0071159	NF-kappaB complex	GO:0044424	intracellular part	GO:0044464	cell part	cellular_component
18	GO:0031234	extrinsic component of cytoplasmic side of plasma membrane	GO:0044424	intracellular part	GO:0044464	cell part	cellular_component
3	GO:0038201	TOR complex	GO:0044424	intracellular part	GO:0044464	cell part	cellular_component
2	GO:0031074	nucleocytoplasmic shuttling complex	GO:0044424	intracellular part	GO:0044464	cell part	cellular_component
1	GO:0044609	DBIRD complex	GO:0044424	intracellular part	GO:0044464	cell part	cellular_component
1965	GO:0005737	cytoplasm	GO:0044424	intracellular part	GO:0044464	cell part	cellular_component
3	GO:0045283	fumarate reductase complex	GO:0044424	intracellular part	GO:0044464	cell part	cellular_component
6	GO:0030014	CCR4-NOT complex	GO:0044424	intracellular part	GO:0044464	cell part	cellular_component
1	GO:0045265	proton-transporting ATP synthase, stator stalk	GO:0044424	intracellular part	GO:0044464	cell part	cellular_component
1	GO:0032300	mismatch repair complex	GO:0044424	intracellular part	GO:0044464	cell part	cellular_component
7	GO:0000159	protein phosphatase type 2A complex	GO:0044424	intracellular part	GO:0044464	cell part	cellular_component
57	GO:0000151	ubiquitin ligase complex	GO:0044424	intracellular part	GO:0044464	cell part	cellular_component
1	GO:0034718	SMN-Gemin2 complex	GO:0044424	intracellular part	GO:0044464	cell part	cellular_component
258	GO:0030529	intracellular ribonucleoprotein complex	GO:0044424	intracellular part	GO:0044464	cell part	cellular_component
15	GO:0005838	proteasome regulatory particle	GO:0044424	intracellular part	GO:0044464	cell part	cellular_component
5	GO:0031588	nucleotide-activated protein kinase complex	GO:0044424	intracellular part	GO:0044464	cell part	cellular_component
8	GO:0017101	aminoacyl-tRNA synthetase multienzyme complex	GO:0044424	intracellular part	GO:0044464	cell part	cellular_component
11	GO:0016234	inclusion body	GO:0044424	intracellular part	GO:0044464	cell part	cellular_component
14	GO:0031248	protein acetyltransferase complex	GO:0044424	intracellular part	GO:0044464	cell part	cellular_component
2	GO:1903349	omegasome membrane	GO:0044424	intracellular part	GO:0044464	cell part	cellular_component
2	GO:0005846	nuclear cap binding complex	GO:0044424	intracellular part	GO:0044464	cell part	cellular_component
10	GO:0045211	postsynaptic membrane	GO:0098794	postsynapse	GO:0044464	cell part	cellular_component
1	GO:0099524	postsynaptic cytosol	GO:0098794	postsynapse	GO:0044464	cell part	cellular_component
1	GO:0098842	postsynaptic early endosome	GO:0098794	postsynapse	GO:0044464	cell part	cellular_component
1	GO:0098843	postsynaptic endocytic zone	GO:0098794	postsynapse	GO:0044464	cell part	cellular_component
4	GO:0098845	postsynaptic endosome	GO:0098794	postsynapse	GO:0044464	cell part	cellular_component
3	GO:0098837	postsynaptic recycling endosome	GO:0098794	postsynapse	GO:0044464	cell part	cellular_component
3	GO:0098871	postsynaptic actin cytoskeleton	GO:0098794	postsynapse	GO:0044464	cell part	cellular_component
7	GO:0043197	dendritic spine	GO:0098794	postsynapse	GO:0044464	cell part	cellular_component
32	GO:0099572	postsynaptic specialization	GO:0098794	postsynapse	GO:0044464	cell part	cellular_component
3	GO:0099571	postsynaptic cytoskeleton	GO:0098794	postsynapse	GO:0044464	cell part	cellular_component
3	GO:0032421	stereocilium bundle	GO:0098862	cluster of actin-based cell projections	GO:0044464	cell part	cellular_component
11	GO:0005903	brush border	GO:0098862	cluster of actin-based cell projections	GO:0044464	cell part	cellular_component
2	GO:0030906	retromer, cargo-selective complex	GO:0030904	retromer complex	GO:0044464	cell part	cellular_component
1	GO:0030905	retromer, tubulation complex	GO:0030904	retromer complex	GO:0044464	cell part	cellular_component
10	GO:0097610	cell surface furrow	GO:0009986	cell surface	GO:0044464	cell part	cellular_component
21	GO:0009897	external side of plasma membrane	GO:0009986	cell surface	GO:0044464	cell part	cellular_component
1	GO:0099631	postsynaptic endocytic zone cytoplasmic component	GO:0098843	postsynaptic endocytic zone	GO:0044464	cell part	cellular_component
1	GO:1990794	basolateral part of cell	GO:0097574	lateral part of cell	GO:0044464	cell part	cellular_component
26	GO:0044420	extracellular matrix component	GO:0031012	extracellular matrix	GO:0005576	extracellular region	cellular_component
2	GO:1990377	organomineral extracellular matrix	GO:0031012	extracellular matrix	GO:0005576	extracellular region	cellular_component
25	GO:0005578	proteinaceous extracellular matrix	GO:0031012	extracellular matrix	GO:0005576	extracellular region	cellular_component
61	GO:0070062	extracellular exosome	GO:1903561	extracellular vesicle	GO:0005576	extracellular region	cellular_component
144	GO:0005615	extracellular space	GO:0044421	extracellular region part	GO:0005576	extracellular region	cellular_component
41	GO:0031012	extracellular matrix	GO:0044421	extracellular region part	GO:0005576	extracellular region	cellular_component
1	GO:0042571	immunoglobulin complex, circulating	GO:0044421	extracellular region part	GO:0005576	extracellular region	cellular_component
4	GO:0072562	blood microparticle	GO:0044421	extracellular region part	GO:0005576	extracellular region	cellular_component
64	GO:0043230	extracellular organelle	GO:0044421	extracellular region part	GO:0005576	extracellular region	cellular_component
5	GO:0034358	plasma lipoprotein particle	GO:0044421	extracellular region part	GO:0005576	extracellular region	cellular_component
4	GO:0005577	fibrinogen complex	GO:0044421	extracellular region part	GO:0005576	extracellular region	cellular_component
26	GO:0044420	extracellular matrix component	GO:0044421	extracellular region part	GO:0005576	extracellular region	cellular_component
3	GO:0045171	intercellular bridge	GO:0044421	extracellular region part	GO:0005576	extracellular region	cellular_component
62	GO:1903561	extracellular vesicle	GO:0043230	extracellular organelle	GO:0005576	extracellular region	cellular_component
2	GO:0065010	extracellular membrane-bounded organelle	GO:0043230	extracellular organelle	GO:0005576	extracellular region	cellular_component
7	GO:0045275	respiratory chain complex III	GO:1990204	oxidoreductase complex	GO:0005623	cell	cellular_component
3	GO:0045281	succinate dehydrogenase complex	GO:1990204	oxidoreductase complex	GO:0005623	cell	cellular_component
1	GO:0016222	procollagen-proline 4-dioxygenase complex	GO:1990204	oxidoreductase complex	GO:0005623	cell	cellular_component
1	GO:1902560	GMP reductase complex	GO:1990204	oxidoreductase complex	GO:0005623	cell	cellular_component
3	GO:0045254	pyruvate dehydrogenase complex	GO:1990204	oxidoreductase complex	GO:0005623	cell	cellular_component
27	GO:0030964	NADH dehydrogenase complex	GO:1990204	oxidoreductase complex	GO:0005623	cell	cellular_component
4	GO:0009331	glycerol-3-phosphate dehydrogenase complex	GO:1990204	oxidoreductase complex	GO:0005623	cell	cellular_component
1	GO:0043020	NADPH oxidase complex	GO:1990204	oxidoreductase complex	GO:0005623	cell	cellular_component
1	GO:0005960	glycine cleavage complex	GO:1990204	oxidoreductase complex	GO:0005623	cell	cellular_component
3	GO:0045240	dihydrolipoyl dehydrogenase complex	GO:1990204	oxidoreductase complex	GO:0005623	cell	cellular_component
1	GO:0090637	inner dense plaque of desmosome	GO:0044464	cell part	GO:0005623	cell	cellular_component
1	GO:1990794	basolateral part of cell	GO:0044464	cell part	GO:0005623	cell	cellular_component
63	GO:0031252	cell leading edge	GO:0044464	cell part	GO:0005623	cell	cellular_component
13	GO:0008287	protein serine/threonine phosphatase complex	GO:0044464	cell part	GO:0005623	cell	cellular_component
11	GO:0030427	site of polarized growth	GO:0044464	cell part	GO:0005623	cell	cellular_component
1	GO:0030905	retromer, tubulation complex	GO:0044464	cell part	GO:0005623	cell	cellular_component
202	GO:0044459	plasma membrane part	GO:0044464	cell part	GO:0005623	cell	cellular_component
578	GO:0012505	endomembrane system	GO:0044464	cell part	GO:0005623	cell	cellular_component
5	GO:0045178	basal part of cell	GO:0044464	cell part	GO:0005623	cell	cellular_component
1	GO:0060187	cell pole	GO:0044464	cell part	GO:0005623	cell	cellular_component
2	GO:0070938	contractile ring	GO:0044464	cell part	GO:0005623	cell	cellular_component
2	GO:0043220	Schmidt-Lanterman incisure	GO:0044464	cell part	GO:0005623	cell	cellular_component
82	GO:0044463	cell projection part	GO:0044464	cell part	GO:0005623	cell	cellular_component
14	GO:0005905	clathrin-coated pit	GO:0044464	cell part	GO:0005623	cell	cellular_component
50	GO:1990204	oxidoreductase complex	GO:0044464	cell part	GO:0005623	cell	cellular_component
8	GO:0043209	myelin sheath	GO:0044464	cell part	GO:0005623	cell	cellular_component
1	GO:0090636	outer dense plaque of desmosome	GO:0044464	cell part	GO:0005623	cell	cellular_component
2	GO:0030906	retromer, cargo-selective complex	GO:0044464	cell part	GO:0005623	cell	cellular_component
10	GO:0097610	cell surface furrow	GO:0044464	cell part	GO:0005623	cell	cellular_component
12	GO:0032155	cell division site part	GO:0044464	cell part	GO:0005623	cell	cellular_component
28	GO:0030496	midbody	GO:0044464	cell part	GO:0005623	cell	cellular_component
148	GO:0097458	neuron part	GO:0044464	cell part	GO:0005623	cell	cellular_component
11	GO:0097223	sperm part	GO:0044464	cell part	GO:0005623	cell	cellular_component
2	GO:0043218	compact myelin	GO:0044464	cell part	GO:0005623	cell	cellular_component
2	GO:0005642	annulate lamellae	GO:0044464	cell part	GO:0005623	cell	cellular_component
1	GO:0019008	molybdopterin synthase complex	GO:0044464	cell part	GO:0005623	cell	cellular_component
26	GO:0045177	apical part of cell	GO:0044464	cell part	GO:0005623	cell	cellular_component
2	GO:0031254	cell trailing edge	GO:0044464	cell part	GO:0005623	cell	cellular_component
32	GO:0099572	postsynaptic specialization	GO:0044464	cell part	GO:0005623	cell	cellular_component
48	GO:0044297	cell body	GO:0044464	cell part	GO:0005623	cell	cellular_component
193	GO:0042995	cell projection	GO:0044464	cell part	GO:0005623	cell	cellular_component
405	GO:0005886	plasma membrane	GO:0044464	cell part	GO:0005623	cell	cellular_component
5	GO:0090543	Flemming body	GO:0044464	cell part	GO:0005623	cell	cellular_component
2325	GO:0005622	intracellular	GO:0044464	cell part	GO:0005623	cell	cellular_component
436	GO:0071944	cell periphery	GO:0044464	cell part	GO:0005623	cell	cellular_component
12	GO:0032153	cell division site	GO:0044464	cell part	GO:0005623	cell	cellular_component
259	GO:0031975	envelope	GO:0044464	cell part	GO:0005623	cell	cellular_component
143	GO:0042175	nuclear outer membrane-endoplasmic reticulum membrane network	GO:0044464	cell part	GO:0005623	cell	cellular_component
2325	GO:0044424	intracellular part	GO:0044464	cell part	GO:0005623	cell	cellular_component
60	GO:0098794	postsynapse	GO:0044464	cell part	GO:0005623	cell	cellular_component
14	GO:0098862	cluster of actin-based cell projections	GO:0044464	cell part	GO:0005623	cell	cellular_component
9	GO:0030904	retromer complex	GO:0044464	cell part	GO:0005623	cell	cellular_component
67	GO:0009986	cell surface	GO:0044464	cell part	GO:0005623	cell	cellular_component
1	GO:0035749	myelin sheath adaxonal region	GO:0044464	cell part	GO:0005623	cell	cellular_component
1	GO:0098843	postsynaptic endocytic zone	GO:0044464	cell part	GO:0005623	cell	cellular_component
1	GO:0097574	lateral part of cell	GO:0044464	cell part	GO:0005623	cell	cellular_component
2	GO:0016507	mitochondrial fatty acid beta-oxidation multienzyme complex	GO:0036125	fatty acid beta-oxidation multienzyme complex	GO:0032991	macromolecular complex	cellular_component
16	GO:0000786	nucleosome	GO:0000785	chromatin	GO:0032991	macromolecular complex	cellular_component
45	GO:0000790	nuclear chromatin	GO:0000785	chromatin	GO:0032991	macromolecular complex	cellular_component
2	GO:0035327	transcriptionally active chromatin	GO:0000785	chromatin	GO:0032991	macromolecular complex	cellular_component
3	GO:0000791	euchromatin	GO:0000785	chromatin	GO:0032991	macromolecular complex	cellular_component
9	GO:0000792	heterochromatin	GO:0000785	chromatin	GO:0032991	macromolecular complex	cellular_component
1	GO:0060987	lipid tube	GO:0032994	protein-lipid complex	GO:0032991	macromolecular complex	cellular_component
5	GO:1990777	lipoprotein particle	GO:0032994	protein-lipid complex	GO:0032991	macromolecular complex	cellular_component
2	GO:0030008	TRAPP complex	GO:0099023	tethering complex	GO:0032991	macromolecular complex	cellular_component
2	GO:0033263	CORVET complex	GO:0099023	tethering complex	GO:0032991	macromolecular complex	cellular_component
2	GO:0017119	Golgi transport complex	GO:0099023	tethering complex	GO:0032991	macromolecular complex	cellular_component
5	GO:0000145	exocyst	GO:0099023	tethering complex	GO:0032991	macromolecular complex	cellular_component
4	GO:0030897	HOPS complex	GO:0099023	tethering complex	GO:0032991	macromolecular complex	cellular_component
1	GO:0070939	Dsl1/NZR complex	GO:0099023	tethering complex	GO:0032991	macromolecular complex	cellular_component
1	GO:0032300	mismatch repair complex	GO:1990391	DNA repair complex	GO:0032991	macromolecular complex	cellular_component
1	GO:0035692	macrophage migration inhibitory factor receptor complex	GO:0043235	receptor complex	GO:0032991	macromolecular complex	cellular_component
1	GO:0002116	semaphorin receptor complex	GO:0043235	receptor complex	GO:0032991	macromolecular complex	cellular_component
1	GO:0046696	lipopolysaccharide receptor complex	GO:0043235	receptor complex	GO:0032991	macromolecular complex	cellular_component
12	GO:0098802	plasma membrane receptor complex	GO:0043235	receptor complex	GO:0032991	macromolecular complex	cellular_component
2	GO:0034751	aryl hydrocarbon receptor complex	GO:0043235	receptor complex	GO:0032991	macromolecular complex	cellular_component
1	GO:0098878	neurotransmitter receptor complex	GO:0043235	receptor complex	GO:0032991	macromolecular complex	cellular_component
1	GO:0031209	SCAR complex	GO:0043234	protein complex	GO:0032991	macromolecular complex	cellular_component
30	GO:0016459	myosin complex	GO:0043234	protein complex	GO:0032991	macromolecular complex	cellular_component
7	GO:0098644	complex of collagen trimers	GO:0043234	protein complex	GO:0032991	macromolecular complex	cellular_component
3	GO:0008541	proteasome regulatory particle, lid subcomplex	GO:0043234	protein complex	GO:0032991	macromolecular complex	cellular_component
1	GO:0032116	SMC loading complex	GO:0043234	protein complex	GO:0032991	macromolecular complex	cellular_component
1	GO:1990565	HSP90-CDC37 chaperone complex	GO:0043234	protein complex	GO:0032991	macromolecular complex	cellular_component
1	GO:0070939	Dsl1/NZR complex	GO:0043234	protein complex	GO:0032991	macromolecular complex	cellular_component
1	GO:1990909	Wnt signalosome	GO:0043234	protein complex	GO:0032991	macromolecular complex	cellular_component
1	GO:0005956	protein kinase CK2 complex	GO:0043234	protein complex	GO:0032991	macromolecular complex	cellular_component
4	GO:0002199	zona pellucida receptor complex	GO:0043234	protein complex	GO:0032991	macromolecular complex	cellular_component
26	GO:0005875	microtubule associated complex	GO:0043234	protein complex	GO:0032991	macromolecular complex	cellular_component
4	GO:0031080	nuclear pore outer ring	GO:0043234	protein complex	GO:0032991	macromolecular complex	cellular_component
2	GO:0005851	eukaryotic translation initiation factor 2B complex	GO:0043234	protein complex	GO:0032991	macromolecular complex	cellular_component
2	GO:0036501	UFD1-NPL4 complex	GO:0043234	protein complex	GO:0032991	macromolecular complex	cellular_component
69	GO:0098798	mitochondrial protein complex	GO:0043234	protein complex	GO:0032991	macromolecular complex	cellular_component
2	GO:0043256	laminin complex	GO:0043234	protein complex	GO:0032991	macromolecular complex	cellular_component
1	GO:0032449	CBM complex	GO:0043234	protein complex	GO:0032991	macromolecular complex	cellular_component
1	GO:0070937	CRD-mediated mRNA stability complex	GO:0043234	protein complex	GO:0032991	macromolecular complex	cellular_component
4	GO:0005577	fibrinogen complex	GO:0043234	protein complex	GO:0032991	macromolecular complex	cellular_component
5	GO:0031371	ubiquitin conjugating enzyme complex	GO:0043234	protein complex	GO:0032991	macromolecular complex	cellular_component
2	GO:0005854	nascent polypeptide-associated complex	GO:0043234	protein complex	GO:0032991	macromolecular complex	cellular_component
2	GO:0005853	eukaryotic translation elongation factor 1 complex	GO:0043234	protein complex	GO:0032991	macromolecular complex	cellular_component
4	GO:0032797	SMN complex	GO:0043234	protein complex	GO:0032991	macromolecular complex	cellular_component
7	GO:0000974	Prp19 complex	GO:0043234	protein complex	GO:0032991	macromolecular complex	cellular_component
2	GO:0034993	LINC complex	GO:0043234	protein complex	GO:0032991	macromolecular complex	cellular_component
6	GO:0008290	F-actin capping protein complex	GO:0043234	protein complex	GO:0032991	macromolecular complex	cellular_component
3	GO:0031082	BLOC complex	GO:0043234	protein complex	GO:0032991	macromolecular complex	cellular_component
1	GO:0000408	EKC/KEOPS complex	GO:0043234	protein complex	GO:0032991	macromolecular complex	cellular_component
7	GO:0002102	podosome	GO:0043234	protein complex	GO:0032991	macromolecular complex	cellular_component
4	GO:0071203	WASH complex	GO:0043234	protein complex	GO:0032991	macromolecular complex	cellular_component
1	GO:1990726	Lsm1-7-Pat1 complex	GO:0043234	protein complex	GO:0032991	macromolecular complex	cellular_component
6	GO:0030014	CCR4-NOT complex	GO:0043234	protein complex	GO:0032991	macromolecular complex	cellular_component
16	GO:0000776	kinetochore	GO:0043234	protein complex	GO:0032991	macromolecular complex	cellular_component
9	GO:0008540	proteasome regulatory particle, base subcomplex	GO:0043234	protein complex	GO:0032991	macromolecular complex	cellular_component
1	GO:0035658	Mon1-Ccz1 complex	GO:0043234	protein complex	GO:0032991	macromolecular complex	cellular_component
1	GO:0072379	ER membrane insertion complex	GO:0043234	protein complex	GO:0032991	macromolecular complex	cellular_component
3	GO:0061700	GATOR2 complex	GO:0043234	protein complex	GO:0032991	macromolecular complex	cellular_component
5	GO:0000145	exocyst	GO:0043234	protein complex	GO:0032991	macromolecular complex	cellular_component
5	GO:0031588	nucleotide-activated protein kinase complex	GO:0043234	protein complex	GO:0032991	macromolecular complex	cellular_component
8	GO:0017101	aminoacyl-tRNA synthetase multienzyme complex	GO:0043234	protein complex	GO:0032991	macromolecular complex	cellular_component
11	GO:0005852	eukaryotic translation initiation factor 3 complex	GO:0043234	protein complex	GO:0032991	macromolecular complex	cellular_component
2	GO:0005662	DNA replication factor A complex	GO:0043234	protein complex	GO:0032991	macromolecular complex	cellular_component
1	GO:0061574	ASAP complex	GO:0043234	protein complex	GO:0032991	macromolecular complex	cellular_component
3	GO:0000307	cyclin-dependent protein kinase holoenzyme complex	GO:0043234	protein complex	GO:0032991	macromolecular complex	cellular_component
10	GO:0031941	filamentous actin	GO:0043234	protein complex	GO:0032991	macromolecular complex	cellular_component
1	GO:1990112	RQC complex	GO:0043234	protein complex	GO:0032991	macromolecular complex	cellular_component
1	GO:0071819	DUBm complex	GO:0043234	protein complex	GO:0032991	macromolecular complex	cellular_component
5	GO:0072669	tRNA-splicing ligase complex	GO:0043234	protein complex	GO:0032991	macromolecular complex	cellular_component
2	GO:1990131	Gtr1-Gtr2 GTPase complex	GO:0043234	protein complex	GO:0032991	macromolecular complex	cellular_component
16	GO:0022624	proteasome accessory complex	GO:0043234	protein complex	GO:0032991	macromolecular complex	cellular_component
12	GO:0070603	SWI/SNF superfamily-type complex	GO:0043234	protein complex	GO:0032991	macromolecular complex	cellular_component
1	GO:0043293	apoptosome	GO:0043234	protein complex	GO:0032991	macromolecular complex	cellular_component
1	GO:1990316	ATG1/ULK1 kinase complex	GO:0043234	protein complex	GO:0032991	macromolecular complex	cellular_component
33	GO:0000502	proteasome complex	GO:0043234	protein complex	GO:0032991	macromolecular complex	cellular_component
5	GO:0044613	nuclear pore central transport channel	GO:0043234	protein complex	GO:0032991	macromolecular complex	cellular_component
1	GO:1990630	IRE1-RACK1-PP2A complex	GO:0043234	protein complex	GO:0032991	macromolecular complex	cellular_component
3	GO:0016592	mediator complex	GO:0043234	protein complex	GO:0032991	macromolecular complex	cellular_component
4	GO:0030877	beta-catenin destruction complex	GO:0043234	protein complex	GO:0032991	macromolecular complex	cellular_component
1	GO:0097452	GAIT complex	GO:0043234	protein complex	GO:0032991	macromolecular complex	cellular_component
2	GO:0017119	Golgi transport complex	GO:0043234	protein complex	GO:0032991	macromolecular complex	cellular_component
6	GO:0035145	exon-exon junction complex	GO:0043234	protein complex	GO:0032991	macromolecular complex	cellular_component
16	GO:0005581	collagen trimer	GO:0043234	protein complex	GO:0032991	macromolecular complex	cellular_component
2	GO:0070461	SAGA-type complex	GO:0043234	protein complex	GO:0032991	macromolecular complex	cellular_component
2	GO:0071159	NF-kappaB complex	GO:0043234	protein complex	GO:0032991	macromolecular complex	cellular_component
1	GO:0009346	citrate lyase complex	GO:0043234	protein complex	GO:0032991	macromolecular complex	cellular_component
4	GO:0031838	haptoglobin-hemoglobin complex	GO:0043234	protein complex	GO:0032991	macromolecular complex	cellular_component
3	GO:0031931	TORC1 complex	GO:0043234	protein complex	GO:0032991	macromolecular complex	cellular_component
1	GO:0032039	integrator complex	GO:0043234	protein complex	GO:0032991	macromolecular complex	cellular_component
2	GO:0000930	gamma-tubulin complex	GO:0043234	protein complex	GO:0032991	macromolecular complex	cellular_component
4	GO:0005833	hemoglobin complex	GO:0043234	protein complex	GO:0032991	macromolecular complex	cellular_component
4	GO:0035859	Seh1-associated complex	GO:0043234	protein complex	GO:0032991	macromolecular complex	cellular_component
2	GO:0034657	GID complex	GO:0043234	protein complex	GO:0032991	macromolecular complex	cellular_component
1	GO:0042272	nuclear RNA export factor complex	GO:0043234	protein complex	GO:0032991	macromolecular complex	cellular_component
1	GO:0034274	Atg12-Atg5-Atg16 complex	GO:0043234	protein complex	GO:0032991	macromolecular complex	cellular_component
1	GO:0097255	R2TP complex	GO:0043234	protein complex	GO:0032991	macromolecular complex	cellular_component
1	GO:0033186	CAF-1 complex	GO:0043234	protein complex	GO:0032991	macromolecular complex	cellular_component
15	GO:0005838	proteasome regulatory particle	GO:0043234	protein complex	GO:0032991	macromolecular complex	cellular_component
3	GO:0008278	cohesin complex	GO:0043234	protein complex	GO:0032991	macromolecular complex	cellular_component
1	GO:0035693	NOS2-CD74 complex	GO:0043234	protein complex	GO:0032991	macromolecular complex	cellular_component
7	GO:0019773	proteasome core complex, alpha-subunit complex	GO:0043234	protein complex	GO:0032991	macromolecular complex	cellular_component
2	GO:0031680	G-protein beta/gamma-subunit complex	GO:0043234	protein complex	GO:0032991	macromolecular complex	cellular_component
8	GO:0005832	chaperonin-containing T-complex	GO:0043234	protein complex	GO:0032991	macromolecular complex	cellular_component
2	GO:0005671	Ada2/Gcn5/Ada3 transcription activator complex	GO:0043234	protein complex	GO:0032991	macromolecular complex	cellular_component
9	GO:0070069	cytochrome complex	GO:0043234	protein complex	GO:0032991	macromolecular complex	cellular_component
8	GO:0008023	transcription elongation factor complex	GO:0043234	protein complex	GO:0032991	macromolecular complex	cellular_component
1	GO:1990423	RZZ complex	GO:0043234	protein complex	GO:0032991	macromolecular complex	cellular_component
1	GO:0030314	junctional membrane complex	GO:0043234	protein complex	GO:0032991	macromolecular complex	cellular_component
3	GO:0032045	guanyl-nucleotide exchange factor complex	GO:0043234	protein complex	GO:0032991	macromolecular complex	cellular_component
2	GO:0016281	eukaryotic translation initiation factor 4F complex	GO:0043234	protein complex	GO:0032991	macromolecular complex	cellular_component
2	GO:0030008	TRAPP complex	GO:0043234	protein complex	GO:0032991	macromolecular complex	cellular_component
1	GO:0045298	tubulin complex	GO:0043234	protein complex	GO:0032991	macromolecular complex	cellular_component
2	GO:0033263	CORVET complex	GO:0043234	protein complex	GO:0032991	macromolecular complex	cellular_component
1	GO:0070557	PCNA-p21 complex	GO:0043234	protein complex	GO:0032991	macromolecular complex	cellular_component
1	GO:0030990	intraciliary transport particle	GO:0043234	protein complex	GO:0032991	macromolecular complex	cellular_component
2	GO:0031932	TORC2 complex	GO:0043234	protein complex	GO:0032991	macromolecular complex	cellular_component
2	GO:0019814	immunoglobulin complex	GO:0043234	protein complex	GO:0032991	macromolecular complex	cellular_component
16	GO:0036452	ESCRT complex	GO:0043234	protein complex	GO:0032991	macromolecular complex	cellular_component
4	GO:0099078	BORC complex	GO:0043234	protein complex	GO:0032991	macromolecular complex	cellular_component
1	GO:0044611	nuclear pore inner ring	GO:0043234	protein complex	GO:0032991	macromolecular complex	cellular_component
1	GO:1990667	PCSK9-AnxA2 complex	GO:0043234	protein complex	GO:0032991	macromolecular complex	cellular_component
1	GO:0070545	PeBoW complex	GO:0043234	protein complex	GO:0032991	macromolecular complex	cellular_component
3	GO:0034663	endoplasmic reticulum chaperone complex	GO:0043234	protein complex	GO:0032991	macromolecular complex	cellular_component
1	GO:0033588	Elongator holoenzyme complex	GO:0043234	protein complex	GO:0032991	macromolecular complex	cellular_component
7	GO:0031105	septin complex	GO:0043234	protein complex	GO:0032991	macromolecular complex	cellular_component
1	GO:0071817	MMXD complex	GO:0043234	protein complex	GO:0032991	macromolecular complex	cellular_component
1	GO:0034718	SMN-Gemin2 complex	GO:0043234	protein complex	GO:0032991	macromolecular complex	cellular_component
3	GO:0000346	transcription export complex	GO:0043234	protein complex	GO:0032991	macromolecular complex	cellular_component
2	GO:0019774	proteasome core complex, beta-subunit complex	GO:0043234	protein complex	GO:0032991	macromolecular complex	cellular_component
1	GO:0008537	proteasome activator complex	GO:0043234	protein complex	GO:0032991	macromolecular complex	cellular_component
1	GO:1990597	AIP1-IRE1 complex	GO:0043234	protein complex	GO:0032991	macromolecular complex	cellular_component
27	GO:0005667	transcription factor complex	GO:0043234	protein complex	GO:0032991	macromolecular complex	cellular_component
1	GO:0044796	DNA polymerase processivity factor complex	GO:0043234	protein complex	GO:0032991	macromolecular complex	cellular_component
13	GO:0005839	proteasome core complex	GO:0043234	protein complex	GO:0032991	macromolecular complex	cellular_component
1	GO:0030956	glutamyl-tRNA(Gln) amidotransferase complex	GO:0043234	protein complex	GO:0032991	macromolecular complex	cellular_component
2	GO:0055087	Ski complex	GO:0043234	protein complex	GO:0032991	macromolecular complex	cellular_component
7	GO:0031519	PcG protein complex	GO:0043234	protein complex	GO:0032991	macromolecular complex	cellular_component
2	GO:0030015	CCR4-NOT core complex	GO:0043234	protein complex	GO:0032991	macromolecular complex	cellular_component
1	GO:1990130	Iml1 complex	GO:0043234	protein complex	GO:0032991	macromolecular complex	cellular_component
2	GO:0018444	translation release factor complex	GO:0043234	protein complex	GO:0032991	macromolecular complex	cellular_component
1	GO:0097136	Bcl-2 family protein complex	GO:0043234	protein complex	GO:0032991	macromolecular complex	cellular_component
229	GO:0098796	membrane protein complex	GO:0043234	protein complex	GO:0032991	macromolecular complex	cellular_component
3	GO:0044615	nuclear pore nuclear basket	GO:0043234	protein complex	GO:0032991	macromolecular complex	cellular_component
1	GO:0019008	molybdopterin synthase complex	GO:0043234	protein complex	GO:0032991	macromolecular complex	cellular_component
9	GO:0034719	SMN-Sm protein complex	GO:0043234	protein complex	GO:0032991	macromolecular complex	cellular_component
1	GO:0000347	THO complex	GO:0043234	protein complex	GO:0032991	macromolecular complex	cellular_component
4	GO:0070552	BRISC complex	GO:0043234	protein complex	GO:0032991	macromolecular complex	cellular_component
1	GO:0089701	U2AF	GO:0043234	protein complex	GO:0032991	macromolecular complex	cellular_component
1	GO:0070695	FHF complex	GO:0043234	protein complex	GO:0032991	macromolecular complex	cellular_component
1	GO:1990356	sumoylated E2 ligase complex	GO:0043234	protein complex	GO:0032991	macromolecular complex	cellular_component
5	GO:0005849	mRNA cleavage factor complex	GO:0043234	protein complex	GO:0032991	macromolecular complex	cellular_component
25	GO:0005643	nuclear pore	GO:0043234	protein complex	GO:0032991	macromolecular complex	cellular_component
7	GO:0090665	glycoprotein complex	GO:0043234	protein complex	GO:0032991	macromolecular complex	cellular_component
1	GO:0030992	intraciliary transport particle B	GO:0043234	protein complex	GO:0032991	macromolecular complex	cellular_component
2	GO:0071664	catenin-TCF7L2 complex	GO:0043234	protein complex	GO:0032991	macromolecular complex	cellular_component
9	GO:0008180	COP9 signalosome	GO:0043234	protein complex	GO:0032991	macromolecular complex	cellular_component
2	GO:0031074	nucleocytoplasmic shuttling complex	GO:0043234	protein complex	GO:0032991	macromolecular complex	cellular_component
1	GO:0044609	DBIRD complex	GO:0043234	protein complex	GO:0032991	macromolecular complex	cellular_component
3	GO:0070531	BRCA1-A complex	GO:0043234	protein complex	GO:0032991	macromolecular complex	cellular_component
4	GO:0005850	eukaryotic translation initiation factor 2 complex	GO:0043234	protein complex	GO:0032991	macromolecular complex	cellular_component
6	GO:0034715	pICln-Sm protein complex	GO:0043234	protein complex	GO:0032991	macromolecular complex	cellular_component
1	GO:0097361	CIA complex	GO:0043234	protein complex	GO:0032991	macromolecular complex	cellular_component
1	GO:0032300	mismatch repair complex	GO:0043234	protein complex	GO:0032991	macromolecular complex	cellular_component
6	GO:0045239	tricarboxylic acid cycle enzyme complex	GO:0043234	protein complex	GO:0032991	macromolecular complex	cellular_component
2	GO:0070390	transcription export complex 2	GO:0043234	protein complex	GO:0032991	macromolecular complex	cellular_component
1	GO:0032806	carboxy-terminal domain protein kinase complex	GO:0043234	protein complex	GO:0032991	macromolecular complex	cellular_component
4	GO:0035267	NuA4 histone acetyltransferase complex	GO:0043234	protein complex	GO:0032991	macromolecular complex	cellular_component
5	GO:0005861	troponin complex	GO:0043234	protein complex	GO:0032991	macromolecular complex	cellular_component
9	GO:0005885	Arp2/3 protein complex	GO:0043234	protein complex	GO:0032991	macromolecular complex	cellular_component
5	GO:0016272	prefoldin complex	GO:0043234	protein complex	GO:0032991	macromolecular complex	cellular_component
30	GO:1902495	transmembrane transporter complex	GO:1990351	transporter complex	GO:0032991	macromolecular complex	cellular_component
3	GO:0042719	mitochondrial intermembrane space protein transporter complex	GO:1990351	transporter complex	GO:0032991	macromolecular complex	cellular_component
5	GO:0090568	nuclear transcriptional repressor complex	GO:0017053	transcriptional repressor complex	GO:0032991	macromolecular complex	cellular_component
7	GO:0008305	integrin complex	GO:0098636	protein complex involved in cell adhesion	GO:0032991	macromolecular complex	cellular_component
2	GO:0005845	mRNA cap binding complex	GO:0034518	RNA cap binding complex	GO:0032991	macromolecular complex	cellular_component
2	GO:0005846	nuclear cap binding complex	GO:0034518	RNA cap binding complex	GO:0032991	macromolecular complex	cellular_component
38	GO:1905368	peptidase complex	GO:1902494	catalytic complex	GO:0032991	macromolecular complex	cellular_component
2	GO:0031429	box H/ACA snoRNP complex	GO:1902494	catalytic complex	GO:0032991	macromolecular complex	cellular_component
2	GO:0009328	phenylalanine-tRNA ligase complex	GO:1902494	catalytic complex	GO:0032991	macromolecular complex	cellular_component
4	GO:0033202	DNA helicase complex	GO:1902494	catalytic complex	GO:0032991	macromolecular complex	cellular_component
9	GO:1905360	GTPase complex	GO:1902494	catalytic complex	GO:0032991	macromolecular complex	cellular_component
13	GO:1903293	phosphatase complex	GO:1902494	catalytic complex	GO:0032991	macromolecular complex	cellular_component
2	GO:0071012	catalytic step 1 spliceosome	GO:1902494	catalytic complex	GO:0032991	macromolecular complex	cellular_component
4	GO:0000015	phosphopyruvate hydratase complex	GO:1902494	catalytic complex	GO:0032991	macromolecular complex	cellular_component
1	GO:0097342	ripoptosome	GO:1902494	catalytic complex	GO:0032991	macromolecular complex	cellular_component
1	GO:0017109	glutamate-cysteine ligase complex	GO:1902494	catalytic complex	GO:0032991	macromolecular complex	cellular_component
2	GO:1904949	ATPase complex	GO:1902494	catalytic complex	GO:0032991	macromolecular complex	cellular_component
33	GO:0071013	catalytic step 2 spliceosome	GO:1902494	catalytic complex	GO:0032991	macromolecular complex	cellular_component
50	GO:1990204	oxidoreductase complex	GO:1902494	catalytic complex	GO:0032991	macromolecular complex	cellular_component
3	GO:0042765	GPI-anchor transamidase complex	GO:1902494	catalytic complex	GO:0032991	macromolecular complex	cellular_component
2	GO:0042709	succinate-CoA ligase complex	GO:1902494	catalytic complex	GO:0032991	macromolecular complex	cellular_component
1	GO:1905348	endonuclease complex	GO:1902494	catalytic complex	GO:0032991	macromolecular complex	cellular_component
9	GO:0030286	dynein complex	GO:1902494	catalytic complex	GO:0032991	macromolecular complex	cellular_component
138	GO:1990234	transferase complex	GO:1902494	catalytic complex	GO:0032991	macromolecular complex	cellular_component
1	GO:1905202	methylcrotonoyl-CoA carboxylase complex	GO:1902494	catalytic complex	GO:0032991	macromolecular complex	cellular_component
6	GO:0000118	histone deacetylase complex	GO:1902494	catalytic complex	GO:0032991	macromolecular complex	cellular_component
1	GO:0031510	SUMO activating enzyme complex	GO:1902494	catalytic complex	GO:0032991	macromolecular complex	cellular_component
16	GO:0000786	nucleosome	GO:0032993	protein-DNA complex	GO:0032991	macromolecular complex	cellular_component
1	GO:0000782	telomere cap complex	GO:0032993	protein-DNA complex	GO:0032991	macromolecular complex	cellular_component
1	GO:0097550	transcriptional preinitiation complex	GO:0032993	protein-DNA complex	GO:0032991	macromolecular complex	cellular_component
2	GO:0030894	replisome	GO:0032993	protein-DNA complex	GO:0032991	macromolecular complex	cellular_component
16	GO:0000786	nucleosome	GO:0044815	DNA packaging complex	GO:0032991	macromolecular complex	cellular_component
258	GO:0030529	intracellular ribonucleoprotein complex	GO:1990904	ribonucleoprotein complex	GO:0032991	macromolecular complex	cellular_component
4	GO:0044233	ER-mitochondrion membrane contact site	GO:0044232	organelle membrane contact site	GO:0044422	organelle part	cellular_component
259	GO:0031967	organelle envelope	GO:0044446	intracellular organelle part	GO:0044422	organelle part	cellular_component
112	GO:0044427	chromosomal part	GO:0044446	intracellular organelle part	GO:0044422	organelle part	cellular_component
588	GO:0044428	nuclear part	GO:0044446	intracellular organelle part	GO:0044422	organelle part	cellular_component
48	GO:0044437	vacuolar part	GO:0044446	intracellular organelle part	GO:0044422	organelle part	cellular_component
289	GO:0044430	cytoskeletal part	GO:0044446	intracellular organelle part	GO:0044422	organelle part	cellular_component
22	GO:0031970	organelle envelope lumen	GO:0044446	intracellular organelle part	GO:0044422	organelle part	cellular_component
10	GO:0031312	extrinsic component of organelle membrane	GO:0044446	intracellular organelle part	GO:0044422	organelle part	cellular_component
44	GO:0031984	organelle subcompartment	GO:0044446	intracellular organelle part	GO:0044422	organelle part	cellular_component
96	GO:0044391	ribosomal subunit	GO:0044446	intracellular organelle part	GO:0044422	organelle part	cellular_component
131	GO:0044433	cytoplasmic vesicle part	GO:0044446	intracellular organelle part	GO:0044422	organelle part	cellular_component
167	GO:0044432	endoplasmic reticulum part	GO:0044446	intracellular organelle part	GO:0044422	organelle part	cellular_component
92	GO:0044431	Golgi apparatus part	GO:0044446	intracellular organelle part	GO:0044422	organelle part	cellular_component
232	GO:0044429	mitochondrial part	GO:0044446	intracellular organelle part	GO:0044422	organelle part	cellular_component
7	GO:0044438	microbody part	GO:0044446	intracellular organelle part	GO:0044422	organelle part	cellular_component
1	GO:0097546	ciliary base	GO:0044441	ciliary part	GO:0044422	organelle part	cellular_component
9	GO:0036064	ciliary basal body	GO:0044441	ciliary part	GO:0044422	organelle part	cellular_component
6	GO:0097014	ciliary plasm	GO:0044441	ciliary part	GO:0044422	organelle part	cellular_component
3	GO:0035869	ciliary transition zone	GO:0044441	ciliary part	GO:0044422	organelle part	cellular_component
3	GO:0001750	photoreceptor outer segment	GO:0044441	ciliary part	GO:0044422	organelle part	cellular_component
4	GO:0060170	ciliary membrane	GO:0044441	ciliary part	GO:0044422	organelle part	cellular_component
2	GO:0097225	sperm midpiece	GO:0044441	ciliary part	GO:0044422	organelle part	cellular_component
1	GO:0035253	ciliary rootlet	GO:0044441	ciliary part	GO:0044422	organelle part	cellular_component
1	GO:0020016	ciliary pocket	GO:0044441	ciliary part	GO:0044422	organelle part	cellular_component
6	GO:0005930	axoneme	GO:0044441	ciliary part	GO:0044422	organelle part	cellular_component
1	GO:0099060	integral component of postsynaptic specialization membrane	GO:0098948	intrinsic component of postsynaptic specialization membrane	GO:0044422	organelle part	cellular_component
33	GO:0031301	integral component of organelle membrane	GO:0031090	organelle membrane	GO:0044422	organelle part	cellular_component
231	GO:0098588	bounding membrane of organelle	GO:0031090	organelle membrane	GO:0044422	organelle part	cellular_component
36	GO:0031300	intrinsic component of organelle membrane	GO:0031090	organelle membrane	GO:0044422	organelle part	cellular_component
156	GO:0031966	mitochondrial membrane	GO:0031090	organelle membrane	GO:0044422	organelle part	cellular_component
128	GO:0019866	organelle inner membrane	GO:0031090	organelle membrane	GO:0044422	organelle part	cellular_component
10	GO:0031312	extrinsic component of organelle membrane	GO:0031090	organelle membrane	GO:0044422	organelle part	cellular_component
45	GO:0031965	nuclear membrane	GO:0031090	organelle membrane	GO:0044422	organelle part	cellular_component
70	GO:0012506	vesicle membrane	GO:0031090	organelle membrane	GO:0044422	organelle part	cellular_component
3	GO:0005859	muscle myosin complex	GO:0044449	contractile fiber part	GO:0044422	organelle part	cellular_component
11	GO:0031430	M band	GO:0044449	contractile fiber part	GO:0044422	organelle part	cellular_component
3	GO:0030486	smooth muscle dense body	GO:0044449	contractile fiber part	GO:0044422	organelle part	cellular_component
14	GO:0031672	A band	GO:0044449	contractile fiber part	GO:0044422	organelle part	cellular_component
15	GO:0036379	myofilament	GO:0044449	contractile fiber part	GO:0044422	organelle part	cellular_component
6	GO:0043034	costamere	GO:0044449	contractile fiber part	GO:0044422	organelle part	cellular_component
43	GO:0030018	Z disc	GO:0044449	contractile fiber part	GO:0044422	organelle part	cellular_component
1	GO:0031673	H zone	GO:0044449	contractile fiber part	GO:0044422	organelle part	cellular_component
5	GO:0005861	troponin complex	GO:0044449	contractile fiber part	GO:0044422	organelle part	cellular_component
48	GO:0031674	I band	GO:0044449	contractile fiber part	GO:0044422	organelle part	cellular_component
3	GO:0030485	smooth muscle contractile fiber	GO:0044449	contractile fiber part	GO:0044422	organelle part	cellular_component
65	GO:0030017	sarcomere	GO:0044449	contractile fiber part	GO:0044422	organelle part	cellular_component
33	GO:0031301	integral component of organelle membrane	GO:0031300	intrinsic component of organelle membrane	GO:0044422	organelle part	cellular_component
5	GO:0098563	intrinsic component of synaptic vesicle membrane	GO:0031300	intrinsic component of organelle membrane	GO:0044422	organelle part	cellular_component
1	GO:0031310	intrinsic component of vacuolar membrane	GO:0031300	intrinsic component of organelle membrane	GO:0044422	organelle part	cellular_component
1	GO:0097630	intrinsic component of omegasome membrane	GO:0031300	intrinsic component of organelle membrane	GO:0044422	organelle part	cellular_component
3	GO:0031229	intrinsic component of nuclear inner membrane	GO:0031300	intrinsic component of organelle membrane	GO:0044422	organelle part	cellular_component
21	GO:0098573	intrinsic component of mitochondrial membrane	GO:0031300	intrinsic component of organelle membrane	GO:0044422	organelle part	cellular_component
5	GO:0031228	intrinsic component of Golgi membrane	GO:0031300	intrinsic component of organelle membrane	GO:0044422	organelle part	cellular_component
1	GO:0060171	stereocilium membrane	GO:0032420	stereocilium	GO:0044422	organelle part	cellular_component
16	GO:0000314	organellar small ribosomal subunit	GO:0000313	organellar ribosome	GO:0044422	organelle part	cellular_component
18	GO:0000315	organellar large ribosomal subunit	GO:0000313	organellar ribosome	GO:0044422	organelle part	cellular_component
32	GO:0005761	mitochondrial ribosome	GO:0000313	organellar ribosome	GO:0044422	organelle part	cellular_component
608	GO:0070013	intracellular organelle lumen	GO:0043233	organelle lumen	GO:0044422	organelle part	cellular_component
5	GO:0031983	vesicle lumen	GO:0043233	organelle lumen	GO:0044422	organelle part	cellular_component
1	GO:0099060	integral component of postsynaptic specialization membrane	GO:0099634	postsynaptic specialization membrane	GO:0044422	organelle part	cellular_component
1	GO:0098948	intrinsic component of postsynaptic specialization membrane	GO:0099634	postsynaptic specialization membrane	GO:0044422	organelle part	cellular_component
4	GO:0036513	Derlin-1 retrotranslocation complex	GO:0005789	endoplasmic reticulum membrane	GO:0016020	membrane	cellular_component
1	GO:0000835	ER ubiquitin ligase complex	GO:0005789	endoplasmic reticulum membrane	GO:0016020	membrane	cellular_component
28	GO:0031227	intrinsic component of endoplasmic reticulum membrane	GO:0005789	endoplasmic reticulum membrane	GO:0016020	membrane	cellular_component
25	GO:0030176	integral component of endoplasmic reticulum membrane	GO:0005789	endoplasmic reticulum membrane	GO:0016020	membrane	cellular_component
6	GO:0008250	oligosaccharyltransferase complex	GO:0005789	endoplasmic reticulum membrane	GO:0016020	membrane	cellular_component
1	GO:0042406	extrinsic component of endoplasmic reticulum membrane	GO:0005789	endoplasmic reticulum membrane	GO:0016020	membrane	cellular_component
4	GO:0098826	endoplasmic reticulum tubular network membrane	GO:0005789	endoplasmic reticulum membrane	GO:0016020	membrane	cellular_component
8	GO:0033017	sarcoplasmic reticulum membrane	GO:0005789	endoplasmic reticulum membrane	GO:0016020	membrane	cellular_component
12	GO:0030867	rough endoplasmic reticulum membrane	GO:0005789	endoplasmic reticulum membrane	GO:0016020	membrane	cellular_component
1	GO:0030868	smooth endoplasmic reticulum membrane	GO:0005789	endoplasmic reticulum membrane	GO:0016020	membrane	cellular_component
4	GO:0034098	VCP-NPL4-UFD1 AAA ATPase complex	GO:0005789	endoplasmic reticulum membrane	GO:0016020	membrane	cellular_component
3	GO:0098554	cytoplasmic side of endoplasmic reticulum membrane	GO:0005789	endoplasmic reticulum membrane	GO:0016020	membrane	cellular_component
1	GO:0036502	Derlin-1-VIMP complex	GO:0005789	endoplasmic reticulum membrane	GO:0016020	membrane	cellular_component
2	GO:0005787	signal peptidase complex	GO:0005789	endoplasmic reticulum membrane	GO:0016020	membrane	cellular_component
139	GO:0005789	endoplasmic reticulum membrane	GO:0042175	nuclear outer membrane-endoplasmic reticulum membrane network	GO:0016020	membrane	cellular_component
2	GO:0005642	annulate lamellae	GO:0042175	nuclear outer membrane-endoplasmic reticulum membrane network	GO:0016020	membrane	cellular_component
1	GO:0005640	nuclear outer membrane	GO:0042175	nuclear outer membrane-endoplasmic reticulum membrane network	GO:0016020	membrane	cellular_component
4	GO:0071256	translocon complex	GO:0098796	membrane protein complex	GO:0016020	membrane	cellular_component
6	GO:0072546	ER membrane protein complex	GO:0098796	membrane protein complex	GO:0016020	membrane	cellular_component
4	GO:0036513	Derlin-1 retrotranslocation complex	GO:0098796	membrane protein complex	GO:0016020	membrane	cellular_component
15	GO:0030119	AP-type membrane coat adaptor complex	GO:0098796	membrane protein complex	GO:0016020	membrane	cellular_component
4	GO:0000813	ESCRT I complex	GO:0098796	membrane protein complex	GO:0016020	membrane	cellular_component
1	GO:0030905	retromer, tubulation complex	GO:0098796	membrane protein complex	GO:0016020	membrane	cellular_component
41	GO:0030117	membrane coat	GO:0098796	membrane protein complex	GO:0016020	membrane	cellular_component
6	GO:0098799	outer mitochondrial membrane protein complex	GO:0098796	membrane protein complex	GO:0016020	membrane	cellular_component
9	GO:0030904	retromer complex	GO:0098796	membrane protein complex	GO:0016020	membrane	cellular_component
4	GO:0071986	Ragulator complex	GO:0098796	membrane protein complex	GO:0016020	membrane	cellular_component
2	GO:0042825	TAP complex	GO:0098796	membrane protein complex	GO:0016020	membrane	cellular_component
1	GO:0045265	proton-transporting ATP synthase, stator stalk	GO:0098796	membrane protein complex	GO:0016020	membrane	cellular_component
8	GO:0000815	ESCRT III complex	GO:0098796	membrane protein complex	GO:0016020	membrane	cellular_component
9	GO:0033177	proton-transporting two-sector ATPase complex, proton-transporting domain	GO:0098796	membrane protein complex	GO:0016020	membrane	cellular_component
13	GO:0031201	SNARE complex	GO:0098796	membrane protein complex	GO:0016020	membrane	cellular_component
6	GO:0046930	pore complex	GO:0098796	membrane protein complex	GO:0016020	membrane	cellular_component
2	GO:0005785	signal recognition particle receptor complex	GO:0098796	membrane protein complex	GO:0016020	membrane	cellular_component
1	GO:0036502	Derlin-1-VIMP complex	GO:0098796	membrane protein complex	GO:0016020	membrane	cellular_component
4	GO:0030897	HOPS complex	GO:0098796	membrane protein complex	GO:0016020	membrane	cellular_component
39	GO:0098803	respiratory chain complex	GO:0098796	membrane protein complex	GO:0016020	membrane	cellular_component
2	GO:0034448	EGO complex	GO:0098796	membrane protein complex	GO:0016020	membrane	cellular_component
2	GO:0030906	retromer, cargo-selective complex	GO:0098796	membrane protein complex	GO:0016020	membrane	cellular_component
24	GO:0016469	proton-transporting two-sector ATPase complex	GO:0098796	membrane protein complex	GO:0016020	membrane	cellular_component
61	GO:0098800	inner mitochondrial membrane protein complex	GO:0098796	membrane protein complex	GO:0016020	membrane	cellular_component
11	GO:0033178	proton-transporting two-sector ATPase complex, catalytic domain	GO:0098796	membrane protein complex	GO:0016020	membrane	cellular_component
3	GO:0042824	MHC class I peptide loading complex	GO:0098796	membrane protein complex	GO:0016020	membrane	cellular_component
2	GO:0031205	endoplasmic reticulum Sec complex	GO:0098796	membrane protein complex	GO:0016020	membrane	cellular_component
3	GO:0000814	ESCRT II complex	GO:0098796	membrane protein complex	GO:0016020	membrane	cellular_component
1	GO:0031207	Sec62/Sec63 complex	GO:0098796	membrane protein complex	GO:0016020	membrane	cellular_component
4	GO:0034098	VCP-NPL4-UFD1 AAA ATPase complex	GO:0098796	membrane protein complex	GO:0016020	membrane	cellular_component
4	GO:0071439	clathrin complex	GO:0098796	membrane protein complex	GO:0016020	membrane	cellular_component
51	GO:0098797	plasma membrane protein complex	GO:0098796	membrane protein complex	GO:0016020	membrane	cellular_component
2	GO:0005787	signal peptidase complex	GO:0098796	membrane protein complex	GO:0016020	membrane	cellular_component
29	GO:0031968	organelle outer membrane	GO:0019867	outer membrane	GO:0016020	membrane	cellular_component
21	GO:0009897	external side of plasma membrane	GO:0098552	side of membrane	GO:0016020	membrane	cellular_component
31	GO:0098562	cytoplasmic side of membrane	GO:0098552	side of membrane	GO:0016020	membrane	cellular_component
33	GO:0031301	integral component of organelle membrane	GO:0031090	organelle membrane	GO:0016020	membrane	cellular_component
231	GO:0098588	bounding membrane of organelle	GO:0031090	organelle membrane	GO:0016020	membrane	cellular_component
36	GO:0031300	intrinsic component of organelle membrane	GO:0031090	organelle membrane	GO:0016020	membrane	cellular_component
156	GO:0031966	mitochondrial membrane	GO:0031090	organelle membrane	GO:0016020	membrane	cellular_component
128	GO:0019866	organelle inner membrane	GO:0031090	organelle membrane	GO:0016020	membrane	cellular_component
10	GO:0031312	extrinsic component of organelle membrane	GO:0031090	organelle membrane	GO:0016020	membrane	cellular_component
45	GO:0031965	nuclear membrane	GO:0031090	organelle membrane	GO:0016020	membrane	cellular_component
70	GO:0012506	vesicle membrane	GO:0031090	organelle membrane	GO:0016020	membrane	cellular_component
29	GO:0030658	transport vesicle membrane	GO:0098805	whole membrane	GO:0016020	membrane	cellular_component
13	GO:0030667	secretory granule membrane	GO:0098805	whole membrane	GO:0016020	membrane	cellular_component
10	GO:0030666	endocytic vesicle membrane	GO:0098805	whole membrane	GO:0016020	membrane	cellular_component
4	GO:0034045	pre-autophagosomal structure membrane	GO:0098805	whole membrane	GO:0016020	membrane	cellular_component
60	GO:0010008	endosome membrane	GO:0098805	whole membrane	GO:0016020	membrane	cellular_component
33	GO:0030662	coated vesicle membrane	GO:0098805	whole membrane	GO:0016020	membrane	cellular_component
13	GO:0030660	Golgi-associated vesicle membrane	GO:0098805	whole membrane	GO:0016020	membrane	cellular_component
6	GO:0031903	microbody membrane	GO:0098805	whole membrane	GO:0016020	membrane	cellular_component
1	GO:0033162	melanosome membrane	GO:0098805	whole membrane	GO:0016020	membrane	cellular_component
56	GO:0098589	membrane region	GO:0098805	whole membrane	GO:0016020	membrane	cellular_component
29	GO:0031968	organelle outer membrane	GO:0098805	whole membrane	GO:0016020	membrane	cellular_component
43	GO:0005774	vacuolar membrane	GO:0098805	whole membrane	GO:0016020	membrane	cellular_component
30	GO:1902495	transmembrane transporter complex	GO:0044425	membrane part	GO:0016020	membrane	cellular_component
49	GO:0070469	respiratory chain	GO:0044425	membrane part	GO:0016020	membrane	cellular_component
1	GO:0000835	ER ubiquitin ligase complex	GO:0044425	membrane part	GO:0016020	membrane	cellular_component
52	GO:0098552	side of membrane	GO:0044425	membrane part	GO:0016020	membrane	cellular_component
3	GO:0045281	succinate dehydrogenase complex	GO:0044425	membrane part	GO:0016020	membrane	cellular_component
56	GO:0098589	membrane region	GO:0044425	membrane part	GO:0016020	membrane	cellular_component
6	GO:0008250	oligosaccharyltransferase complex	GO:0044425	membrane part	GO:0016020	membrane	cellular_component
27	GO:0030964	NADH dehydrogenase complex	GO:0044425	membrane part	GO:0016020	membrane	cellular_component
202	GO:0044459	plasma membrane part	GO:0044425	membrane part	GO:0016020	membrane	cellular_component
139	GO:0005789	endoplasmic reticulum membrane	GO:0044425	membrane part	GO:0016020	membrane	cellular_component
1	GO:0005640	nuclear outer membrane	GO:0044425	membrane part	GO:0016020	membrane	cellular_component
83	GO:0044455	mitochondrial membrane part	GO:0044425	membrane part	GO:0016020	membrane	cellular_component
1	GO:0046696	lipopolysaccharide receptor complex	GO:0044425	membrane part	GO:0016020	membrane	cellular_component
48	GO:0019898	extrinsic component of membrane	GO:0044425	membrane part	GO:0016020	membrane	cellular_component
3	GO:0044453	nuclear membrane part	GO:0044425	membrane part	GO:0016020	membrane	cellular_component
2	GO:0005942	phosphatidylinositol 3-kinase complex	GO:0044425	membrane part	GO:0016020	membrane	cellular_component
3	GO:0042765	GPI-anchor transamidase complex	GO:0044425	membrane part	GO:0016020	membrane	cellular_component
571	GO:0031224	intrinsic component of membrane	GO:0044425	membrane part	GO:0016020	membrane	cellular_component
229	GO:0098796	membrane protein complex	GO:0044425	membrane part	GO:0016020	membrane	cellular_component
41	GO:0030117	membrane coat	GO:0048475	coated membrane	GO:0016020	membrane	cellular_component
2	GO:0005642	annulate lamellae	GO:0098589	membrane region	GO:0016020	membrane	cellular_component
14	GO:0005905	clathrin-coated pit	GO:0098589	membrane region	GO:0016020	membrane	cellular_component
40	GO:0098857	membrane microdomain	GO:0098589	membrane region	GO:0016020	membrane	cellular_component
2	GO:0016327	apicolateral plasma membrane	GO:0098590	plasma membrane region	GO:0016020	membrane	cellular_component
17	GO:0097060	synaptic membrane	GO:0098590	plasma membrane region	GO:0016020	membrane	cellular_component
16	GO:0016324	apical plasma membrane	GO:0098590	plasma membrane region	GO:0016020	membrane	cellular_component
26	GO:0031253	cell projection membrane	GO:0098590	plasma membrane region	GO:0016020	membrane	cellular_component
17	GO:0044853	plasma membrane raft	GO:0098590	plasma membrane region	GO:0016020	membrane	cellular_component
2	GO:1990075	periciliary membrane compartment	GO:0098590	plasma membrane region	GO:0016020	membrane	cellular_component
12	GO:0016323	basolateral plasma membrane	GO:0098590	plasma membrane region	GO:0016020	membrane	cellular_component
6	GO:0046658	anchored component of plasma membrane	GO:0005886	plasma membrane	GO:0016020	membrane	cellular_component
16	GO:0016324	apical plasma membrane	GO:0005886	plasma membrane	GO:0016020	membrane	cellular_component
26	GO:0031253	cell projection membrane	GO:0005886	plasma membrane	GO:0016020	membrane	cellular_component
1	GO:0033181	plasma membrane proton-transporting V-type ATPase complex	GO:0005886	plasma membrane	GO:0016020	membrane	cellular_component
17	GO:0044853	plasma membrane raft	GO:0005886	plasma membrane	GO:0016020	membrane	cellular_component
3	GO:0001533	cornified envelope	GO:0005886	plasma membrane	GO:0016020	membrane	cellular_component
1	GO:0097524	sperm plasma membrane	GO:0005886	plasma membrane	GO:0016020	membrane	cellular_component
2	GO:0016327	apicolateral plasma membrane	GO:0005886	plasma membrane	GO:0016020	membrane	cellular_component
21	GO:0009897	external side of plasma membrane	GO:0005886	plasma membrane	GO:0016020	membrane	cellular_component
202	GO:0044459	plasma membrane part	GO:0005886	plasma membrane	GO:0016020	membrane	cellular_component
1	GO:0045274	plasma membrane respiratory chain complex II	GO:0005886	plasma membrane	GO:0016020	membrane	cellular_component
1	GO:0045272	plasma membrane respiratory chain complex I	GO:0005886	plasma membrane	GO:0016020	membrane	cellular_component
1	GO:0044214	spanning component of plasma membrane	GO:0005886	plasma membrane	GO:0016020	membrane	cellular_component
58	GO:0005887	integral component of plasma membrane	GO:0005886	plasma membrane	GO:0016020	membrane	cellular_component
4	GO:0060170	ciliary membrane	GO:0005886	plasma membrane	GO:0016020	membrane	cellular_component
12	GO:0098802	plasma membrane receptor complex	GO:0005886	plasma membrane	GO:0016020	membrane	cellular_component
51	GO:0098797	plasma membrane protein complex	GO:0005886	plasma membrane	GO:0016020	membrane	cellular_component
64	GO:0031226	intrinsic component of plasma membrane	GO:0005886	plasma membrane	GO:0016020	membrane	cellular_component
28	GO:0019897	extrinsic component of plasma membrane	GO:0005886	plasma membrane	GO:0016020	membrane	cellular_component
1	GO:0045282	plasma membrane succinate dehydrogenase complex	GO:0005886	plasma membrane	GO:0016020	membrane	cellular_component
25	GO:0042383	sarcolemma	GO:0005886	plasma membrane	GO:0016020	membrane	cellular_component
12	GO:0016323	basolateral plasma membrane	GO:0005886	plasma membrane	GO:0016020	membrane	cellular_component
83	GO:0098590	plasma membrane region	GO:0005886	plasma membrane	GO:0016020	membrane	cellular_component
25	GO:0009898	cytoplasmic side of plasma membrane	GO:0005886	plasma membrane	GO:0016020	membrane	cellular_component
7	GO:0045275	respiratory chain complex III	GO:1902495	transmembrane transporter complex	GO:0044425	membrane part	cellular_component
21	GO:0034702	ion channel complex	GO:1902495	transmembrane transporter complex	GO:0044425	membrane part	cellular_component
2	GO:0098533	ATPase dependent transmembrane transport complex	GO:1902495	transmembrane transporter complex	GO:0044425	membrane part	cellular_component
27	GO:0045271	respiratory chain complex I	GO:0070469	respiratory chain	GO:0044425	membrane part	cellular_component
39	GO:0098803	respiratory chain complex	GO:0070469	respiratory chain	GO:0044425	membrane part	cellular_component
2	GO:0070470	plasma membrane respiratory chain	GO:0070469	respiratory chain	GO:0044425	membrane part	cellular_component
5	GO:0045277	respiratory chain complex IV	GO:0070469	respiratory chain	GO:0044425	membrane part	cellular_component
7	GO:0045275	respiratory chain complex III	GO:0070469	respiratory chain	GO:0044425	membrane part	cellular_component
3	GO:0045273	respiratory chain complex II	GO:0070469	respiratory chain	GO:0044425	membrane part	cellular_component
40	GO:0005746	mitochondrial respiratory chain	GO:0070469	respiratory chain	GO:0044425	membrane part	cellular_component
1	GO:0000836	Hrd1p ubiquitin ligase complex	GO:0000835	ER ubiquitin ligase complex	GO:0044425	membrane part	cellular_component
21	GO:0009897	external side of plasma membrane	GO:0098552	side of membrane	GO:0044425	membrane part	cellular_component
31	GO:0098562	cytoplasmic side of membrane	GO:0098552	side of membrane	GO:0044425	membrane part	cellular_component
3	GO:0045257	succinate dehydrogenase complex (ubiquinone)	GO:0045281	succinate dehydrogenase complex	GO:0044425	membrane part	cellular_component
1	GO:0045282	plasma membrane succinate dehydrogenase complex	GO:0045281	succinate dehydrogenase complex	GO:0044425	membrane part	cellular_component
2	GO:0005642	annulate lamellae	GO:0098589	membrane region	GO:0044425	membrane part	cellular_component
14	GO:0005905	clathrin-coated pit	GO:0098589	membrane region	GO:0044425	membrane part	cellular_component
40	GO:0098857	membrane microdomain	GO:0098589	membrane region	GO:0044425	membrane part	cellular_component
1	GO:0034998	oligosaccharyltransferase I complex	GO:0008250	oligosaccharyltransferase complex	GO:0044425	membrane part	cellular_component
1	GO:0035000	oligosaccharyltransferase III complex	GO:0008250	oligosaccharyltransferase complex	GO:0044425	membrane part	cellular_component
27	GO:0045271	respiratory chain complex I	GO:0030964	NADH dehydrogenase complex	GO:0044425	membrane part	cellular_component
28	GO:0019897	extrinsic component of plasma membrane	GO:0044459	plasma membrane part	GO:0044425	membrane part	cellular_component
1	GO:0032584	growth cone membrane	GO:0044459	plasma membrane part	GO:0044425	membrane part	cellular_component
6	GO:0005891	voltage-gated calcium channel complex	GO:0044459	plasma membrane part	GO:0044425	membrane part	cellular_component
2	GO:0005890	sodium:potassium-exchanging ATPase complex	GO:0044459	plasma membrane part	GO:0044425	membrane part	cellular_component
21	GO:0009897	external side of plasma membrane	GO:0044459	plasma membrane part	GO:0044425	membrane part	cellular_component
5	GO:0030315	T-tubule	GO:0044459	plasma membrane part	GO:0044425	membrane part	cellular_component
1	GO:0045282	plasma membrane succinate dehydrogenase complex	GO:0044459	plasma membrane part	GO:0044425	membrane part	cellular_component
83	GO:0098590	plasma membrane region	GO:0044459	plasma membrane part	GO:0044425	membrane part	cellular_component
1	GO:0043020	NADPH oxidase complex	GO:0044459	plasma membrane part	GO:0044425	membrane part	cellular_component
1	GO:0001518	voltage-gated sodium channel complex	GO:0044459	plasma membrane part	GO:0044425	membrane part	cellular_component
13	GO:0031256	leading edge membrane	GO:0044459	plasma membrane part	GO:0044425	membrane part	cellular_component
1	GO:0097197	tetraspanin-enriched microdomain	GO:0044459	plasma membrane part	GO:0044425	membrane part	cellular_component
2	GO:0070470	plasma membrane respiratory chain	GO:0044459	plasma membrane part	GO:0044425	membrane part	cellular_component
5	GO:0001772	immunological synapse	GO:0044459	plasma membrane part	GO:0044425	membrane part	cellular_component
2	GO:0001891	phagocytic cup	GO:0044459	plasma membrane part	GO:0044425	membrane part	cellular_component
51	GO:0098797	plasma membrane protein complex	GO:0044459	plasma membrane part	GO:0044425	membrane part	cellular_component
64	GO:0031226	intrinsic component of plasma membrane	GO:0044459	plasma membrane part	GO:0044425	membrane part	cellular_component
5	GO:0016328	lateral plasma membrane	GO:0044459	plasma membrane part	GO:0044425	membrane part	cellular_component
12	GO:0098802	plasma membrane receptor complex	GO:0044459	plasma membrane part	GO:0044425	membrane part	cellular_component
25	GO:0009898	cytoplasmic side of plasma membrane	GO:0044459	plasma membrane part	GO:0044425	membrane part	cellular_component
4	GO:0036513	Derlin-1 retrotranslocation complex	GO:0005789	endoplasmic reticulum membrane	GO:0044425	membrane part	cellular_component
1	GO:0000835	ER ubiquitin ligase complex	GO:0005789	endoplasmic reticulum membrane	GO:0044425	membrane part	cellular_component
28	GO:0031227	intrinsic component of endoplasmic reticulum membrane	GO:0005789	endoplasmic reticulum membrane	GO:0044425	membrane part	cellular_component
25	GO:0030176	integral component of endoplasmic reticulum membrane	GO:0005789	endoplasmic reticulum membrane	GO:0044425	membrane part	cellular_component
6	GO:0008250	oligosaccharyltransferase complex	GO:0005789	endoplasmic reticulum membrane	GO:0044425	membrane part	cellular_component
1	GO:0042406	extrinsic component of endoplasmic reticulum membrane	GO:0005789	endoplasmic reticulum membrane	GO:0044425	membrane part	cellular_component
4	GO:0098826	endoplasmic reticulum tubular network membrane	GO:0005789	endoplasmic reticulum membrane	GO:0044425	membrane part	cellular_component
8	GO:0033017	sarcoplasmic reticulum membrane	GO:0005789	endoplasmic reticulum membrane	GO:0044425	membrane part	cellular_component
12	GO:0030867	rough endoplasmic reticulum membrane	GO:0005789	endoplasmic reticulum membrane	GO:0044425	membrane part	cellular_component
1	GO:0030868	smooth endoplasmic reticulum membrane	GO:0005789	endoplasmic reticulum membrane	GO:0044425	membrane part	cellular_component
4	GO:0034098	VCP-NPL4-UFD1 AAA ATPase complex	GO:0005789	endoplasmic reticulum membrane	GO:0044425	membrane part	cellular_component
3	GO:0098554	cytoplasmic side of endoplasmic reticulum membrane	GO:0005789	endoplasmic reticulum membrane	GO:0044425	membrane part	cellular_component
1	GO:0036502	Derlin-1-VIMP complex	GO:0005789	endoplasmic reticulum membrane	GO:0044425	membrane part	cellular_component
2	GO:0005787	signal peptidase complex	GO:0005789	endoplasmic reticulum membrane	GO:0044425	membrane part	cellular_component
4	GO:0031314	extrinsic component of mitochondrial inner membrane	GO:0044455	mitochondrial membrane part	GO:0044425	membrane part	cellular_component
1	GO:0030061	mitochondrial crista	GO:0044455	mitochondrial membrane part	GO:0044425	membrane part	cellular_component
2	GO:1990246	uniplex complex	GO:0044455	mitochondrial membrane part	GO:0044425	membrane part	cellular_component
6	GO:0098799	outer mitochondrial membrane protein complex	GO:0044455	mitochondrial membrane part	GO:0044425	membrane part	cellular_component
21	GO:0098573	intrinsic component of mitochondrial membrane	GO:0044455	mitochondrial membrane part	GO:0044425	membrane part	cellular_component
61	GO:0098800	inner mitochondrial membrane protein complex	GO:0044455	mitochondrial membrane part	GO:0044425	membrane part	cellular_component
40	GO:0005746	mitochondrial respiratory chain	GO:0044455	mitochondrial membrane part	GO:0044425	membrane part	cellular_component
10	GO:0031312	extrinsic component of organelle membrane	GO:0019898	extrinsic component of membrane	GO:0044425	membrane part	cellular_component
2	GO:0005942	phosphatidylinositol 3-kinase complex	GO:0019898	extrinsic component of membrane	GO:0044425	membrane part	cellular_component
28	GO:0019897	extrinsic component of plasma membrane	GO:0019898	extrinsic component of membrane	GO:0044425	membrane part	cellular_component
3	GO:0031229	intrinsic component of nuclear inner membrane	GO:0044453	nuclear membrane part	GO:0044425	membrane part	cellular_component
1	GO:0035032	phosphatidylinositol 3-kinase complex, class III	GO:0005942	phosphatidylinositol 3-kinase complex	GO:0044425	membrane part	cellular_component
1	GO:0097651	phosphatidylinositol 3-kinase complex, class I	GO:0005942	phosphatidylinositol 3-kinase complex	GO:0044425	membrane part	cellular_component
36	GO:0031300	intrinsic component of organelle membrane	GO:0031224	intrinsic component of membrane	GO:0044425	membrane part	cellular_component
64	GO:0031226	intrinsic component of plasma membrane	GO:0031224	intrinsic component of membrane	GO:0044425	membrane part	cellular_component
28	GO:0031227	intrinsic component of endoplasmic reticulum membrane	GO:0031224	intrinsic component of membrane	GO:0044425	membrane part	cellular_component
14	GO:0031225	anchored component of membrane	GO:0031224	intrinsic component of membrane	GO:0044425	membrane part	cellular_component
555	GO:0016021	integral component of membrane	GO:0031224	intrinsic component of membrane	GO:0044425	membrane part	cellular_component
4	GO:0071256	translocon complex	GO:0098796	membrane protein complex	GO:0044425	membrane part	cellular_component
6	GO:0072546	ER membrane protein complex	GO:0098796	membrane protein complex	GO:0044425	membrane part	cellular_component
4	GO:0036513	Derlin-1 retrotranslocation complex	GO:0098796	membrane protein complex	GO:0044425	membrane part	cellular_component
15	GO:0030119	AP-type membrane coat adaptor complex	GO:0098796	membrane protein complex	GO:0044425	membrane part	cellular_component
4	GO:0000813	ESCRT I complex	GO:0098796	membrane protein complex	GO:0044425	membrane part	cellular_component
1	GO:0030905	retromer, tubulation complex	GO:0098796	membrane protein complex	GO:0044425	membrane part	cellular_component
41	GO:0030117	membrane coat	GO:0098796	membrane protein complex	GO:0044425	membrane part	cellular_component
6	GO:0098799	outer mitochondrial membrane protein complex	GO:0098796	membrane protein complex	GO:0044425	membrane part	cellular_component
9	GO:0030904	retromer complex	GO:0098796	membrane protein complex	GO:0044425	membrane part	cellular_component
4	GO:0071986	Ragulator complex	GO:0098796	membrane protein complex	GO:0044425	membrane part	cellular_component
2	GO:0042825	TAP complex	GO:0098796	membrane protein complex	GO:0044425	membrane part	cellular_component
1	GO:0045265	proton-transporting ATP synthase, stator stalk	GO:0098796	membrane protein complex	GO:0044425	membrane part	cellular_component
8	GO:0000815	ESCRT III complex	GO:0098796	membrane protein complex	GO:0044425	membrane part	cellular_component
9	GO:0033177	proton-transporting two-sector ATPase complex, proton-transporting domain	GO:0098796	membrane protein complex	GO:0044425	membrane part	cellular_component
13	GO:0031201	SNARE complex	GO:0098796	membrane protein complex	GO:0044425	membrane part	cellular_component
6	GO:0046930	pore complex	GO:0098796	membrane protein complex	GO:0044425	membrane part	cellular_component
2	GO:0005785	signal recognition particle receptor complex	GO:0098796	membrane protein complex	GO:0044425	membrane part	cellular_component
1	GO:0036502	Derlin-1-VIMP complex	GO:0098796	membrane protein complex	GO:0044425	membrane part	cellular_component
4	GO:0030897	HOPS complex	GO:0098796	membrane protein complex	GO:0044425	membrane part	cellular_component
39	GO:0098803	respiratory chain complex	GO:0098796	membrane protein complex	GO:0044425	membrane part	cellular_component
2	GO:0034448	EGO complex	GO:0098796	membrane protein complex	GO:0044425	membrane part	cellular_component
2	GO:0030906	retromer, cargo-selective complex	GO:0098796	membrane protein complex	GO:0044425	membrane part	cellular_component
24	GO:0016469	proton-transporting two-sector ATPase complex	GO:0098796	membrane protein complex	GO:0044425	membrane part	cellular_component
61	GO:0098800	inner mitochondrial membrane protein complex	GO:0098796	membrane protein complex	GO:0044425	membrane part	cellular_component
11	GO:0033178	proton-transporting two-sector ATPase complex, catalytic domain	GO:0098796	membrane protein complex	GO:0044425	membrane part	cellular_component
3	GO:0042824	MHC class I peptide loading complex	GO:0098796	membrane protein complex	GO:0044425	membrane part	cellular_component
2	GO:0031205	endoplasmic reticulum Sec complex	GO:0098796	membrane protein complex	GO:0044425	membrane part	cellular_component
3	GO:0000814	ESCRT II complex	GO:0098796	membrane protein complex	GO:0044425	membrane part	cellular_component
1	GO:0031207	Sec62/Sec63 complex	GO:0098796	membrane protein complex	GO:0044425	membrane part	cellular_component
4	GO:0034098	VCP-NPL4-UFD1 AAA ATPase complex	GO:0098796	membrane protein complex	GO:0044425	membrane part	cellular_component
4	GO:0071439	clathrin complex	GO:0098796	membrane protein complex	GO:0044425	membrane part	cellular_component
51	GO:0098797	plasma membrane protein complex	GO:0098796	membrane protein complex	GO:0044425	membrane part	cellular_component
2	GO:0005787	signal peptidase complex	GO:0098796	membrane protein complex	GO:0044425	membrane part	cellular_component
3	GO:0043657	host cell	GO:0018995	host	GO:0044215	other organism	cellular_component
1	GO:0044279	other organism membrane	GO:0044217	other organism part	GO:0044215	other organism	cellular_component
2	GO:0033643	host cell part	GO:0044217	other organism part	GO:0044215	other organism	cellular_component
3	GO:0044216	other organism cell	GO:0044217	other organism part	GO:0044215	other organism	cellular_component
112	GO:0099512	supramolecular fiber	GO:0099081	supramolecular polymer	GO:0099080	supramolecular complex	cellular_component
1	GO:0000235	astral microtubule	GO:0005818	aster	GO:0099080	supramolecular complex	cellular_component
4	GO:0043195	terminal bouton	GO:0098793	presynapse	GO:0045202	synapse	cellular_component
1	GO:0098833	presynaptic endocytic zone	GO:0098793	presynapse	GO:0045202	synapse	cellular_component
3	GO:0048786	presynaptic active zone	GO:0098793	presynapse	GO:0045202	synapse	cellular_component
6	GO:0042734	presynaptic membrane	GO:0098793	presynapse	GO:0045202	synapse	cellular_component
6	GO:0043679	axon terminus	GO:0098793	presynapse	GO:0045202	synapse	cellular_component
2	GO:0099523	presynaptic cytosol	GO:0098793	presynapse	GO:0045202	synapse	cellular_component
18	GO:0008021	synaptic vesicle	GO:0098793	presynapse	GO:0045202	synapse	cellular_component
2	GO:0043083	synaptic cleft	GO:0044456	synapse part	GO:0045202	synapse	cellular_component
3	GO:0048786	presynaptic active zone	GO:0044456	synapse part	GO:0045202	synapse	cellular_component
32	GO:0099572	postsynaptic specialization	GO:0044456	synapse part	GO:0045202	synapse	cellular_component
2	GO:0098889	intrinsic component of presynaptic membrane	GO:0044456	synapse part	GO:0045202	synapse	cellular_component
4	GO:0098845	postsynaptic endosome	GO:0044456	synapse part	GO:0045202	synapse	cellular_component
18	GO:0008021	synaptic vesicle	GO:0044456	synapse part	GO:0045202	synapse	cellular_component
1	GO:0099524	postsynaptic cytosol	GO:0044456	synapse part	GO:0045202	synapse	cellular_component
1	GO:0098833	presynaptic endocytic zone	GO:0044456	synapse part	GO:0045202	synapse	cellular_component
1	GO:0098843	postsynaptic endocytic zone	GO:0044456	synapse part	GO:0045202	synapse	cellular_component
5	GO:0098563	intrinsic component of synaptic vesicle membrane	GO:0044456	synapse part	GO:0045202	synapse	cellular_component
2	GO:0099523	presynaptic cytosol	GO:0044456	synapse part	GO:0045202	synapse	cellular_component
3	GO:0099571	postsynaptic cytoskeleton	GO:0044456	synapse part	GO:0045202	synapse	cellular_component
9	GO:0030672	synaptic vesicle membrane	GO:0044456	synapse part	GO:0045202	synapse	cellular_component
46	GO:0098793	presynapse	GO:0044456	synapse part	GO:0045202	synapse	cellular_component
60	GO:0098794	postsynapse	GO:0044456	synapse part	GO:0045202	synapse	cellular_component
17	GO:0097060	synaptic membrane	GO:0044456	synapse part	GO:0045202	synapse	cellular_component
1	GO:0099631	postsynaptic endocytic zone cytoplasmic component	GO:0044456	synapse part	GO:0045202	synapse	cellular_component
1	GO:0098936	intrinsic component of postsynaptic membrane	GO:0044456	synapse part	GO:0045202	synapse	cellular_component
10	GO:0045211	postsynaptic membrane	GO:0097060	synaptic membrane	GO:0045202	synapse	cellular_component
2	GO:0048787	presynaptic active zone membrane	GO:0097060	synaptic membrane	GO:0045202	synapse	cellular_component
1	GO:0098835	presynaptic endocytic zone membrane	GO:0097060	synaptic membrane	GO:0045202	synapse	cellular_component
6	GO:0042734	presynaptic membrane	GO:0097060	synaptic membrane	GO:0045202	synapse	cellular_component
3	GO:0099634	postsynaptic specialization membrane	GO:0097060	synaptic membrane	GO:0045202	synapse	cellular_component
10	GO:0045211	postsynaptic membrane	GO:0098794	postsynapse	GO:0045202	synapse	cellular_component
1	GO:0099524	postsynaptic cytosol	GO:0098794	postsynapse	GO:0045202	synapse	cellular_component
1	GO:0098842	postsynaptic early endosome	GO:0098794	postsynapse	GO:0045202	synapse	cellular_component
1	GO:0098843	postsynaptic endocytic zone	GO:0098794	postsynapse	GO:0045202	synapse	cellular_component
4	GO:0098845	postsynaptic endosome	GO:0098794	postsynapse	GO:0045202	synapse	cellular_component
3	GO:0098837	postsynaptic recycling endosome	GO:0098794	postsynapse	GO:0045202	synapse	cellular_component
3	GO:0098871	postsynaptic actin cytoskeleton	GO:0098794	postsynapse	GO:0045202	synapse	cellular_component
7	GO:0043197	dendritic spine	GO:0098794	postsynapse	GO:0045202	synapse	cellular_component
32	GO:0099572	postsynaptic specialization	GO:0098794	postsynapse	GO:0045202	synapse	cellular_component
3	GO:0099571	postsynaptic cytoskeleton	GO:0098794	postsynapse	GO:0045202	synapse	cellular_component
29	GO:0032279	asymmetric synapse	GO:0098984	neuron to neuron synapse	GO:0045202	synapse	cellular_component
259	GO:0031967	organelle envelope	GO:0043227	membrane-bounded organelle	GO:0043226	organelle	cellular_component
296	GO:0031982	vesicle	GO:0043227	membrane-bounded organelle	GO:0043226	organelle	cellular_component
2	GO:0065010	extracellular membrane-bounded organelle	GO:0043227	membrane-bounded organelle	GO:0043226	organelle	cellular_component
44	GO:0031984	organelle subcompartment	GO:0043227	membrane-bounded organelle	GO:0043226	organelle	cellular_component
412	GO:0031090	organelle membrane	GO:0043227	membrane-bounded organelle	GO:0043226	organelle	cellular_component
1589	GO:0043231	intracellular membrane-bounded organelle	GO:0043227	membrane-bounded organelle	GO:0043226	organelle	cellular_component
608	GO:0070013	intracellular organelle lumen	GO:0043233	organelle lumen	GO:0043226	organelle	cellular_component
5	GO:0031983	vesicle lumen	GO:0043233	organelle lumen	GO:0043226	organelle	cellular_component
257	GO:0097708	intracellular vesicle	GO:0043229	intracellular organelle	GO:0043226	organelle	cellular_component
726	GO:0043232	intracellular non-membrane-bounded organelle	GO:0043229	intracellular organelle	GO:0043226	organelle	cellular_component
608	GO:0070013	intracellular organelle lumen	GO:0043229	intracellular organelle	GO:0043226	organelle	cellular_component
1350	GO:0044446	intracellular organelle part	GO:0043229	intracellular organelle	GO:0043226	organelle	cellular_component
1589	GO:0043231	intracellular membrane-bounded organelle	GO:0043229	intracellular organelle	GO:0043226	organelle	cellular_component
16	GO:0000314	organellar small ribosomal subunit	GO:0000313	organellar ribosome	GO:0043226	organelle	cellular_component
18	GO:0000315	organellar large ribosomal subunit	GO:0000313	organellar ribosome	GO:0043226	organelle	cellular_component
32	GO:0005761	mitochondrial ribosome	GO:0000313	organellar ribosome	GO:0043226	organelle	cellular_component
4	GO:0044232	organelle membrane contact site	GO:0044422	organelle part	GO:0043226	organelle	cellular_component
1350	GO:0044446	intracellular organelle part	GO:0044422	organelle part	GO:0043226	organelle	cellular_component
21	GO:0044441	ciliary part	GO:0044422	organelle part	GO:0043226	organelle	cellular_component
1	GO:0098948	intrinsic component of postsynaptic specialization membrane	GO:0044422	organelle part	GO:0043226	organelle	cellular_component
412	GO:0031090	organelle membrane	GO:0044422	organelle part	GO:0043226	organelle	cellular_component
71	GO:0044449	contractile fiber part	GO:0044422	organelle part	GO:0043226	organelle	cellular_component
1	GO:0060171	stereocilium membrane	GO:0044422	organelle part	GO:0043226	organelle	cellular_component
36	GO:0031300	intrinsic component of organelle membrane	GO:0044422	organelle part	GO:0043226	organelle	cellular_component
3	GO:0032420	stereocilium	GO:0044422	organelle part	GO:0043226	organelle	cellular_component
32	GO:0000313	organellar ribosome	GO:0044422	organelle part	GO:0043226	organelle	cellular_component
608	GO:0043233	organelle lumen	GO:0044422	organelle part	GO:0043226	organelle	cellular_component
3	GO:0099634	postsynaptic specialization membrane	GO:0044422	organelle part	GO:0043226	organelle	cellular_component
3	GO:0099634	postsynaptic specialization membrane	GO:0099572	postsynaptic specialization	GO:0043226	organelle	cellular_component
29	GO:0014069	postsynaptic density	GO:0099572	postsynaptic specialization	GO:0043226	organelle	cellular_component
726	GO:0043232	intracellular non-membrane-bounded organelle	GO:0043228	non-membrane-bounded organelle	GO:0043226	organelle	cellular_component
6	GO:0097730	non-motile cilium	GO:0005929	cilium	GO:0043226	organelle	cellular_component
9	GO:0031514	motile cilium	GO:0005929	cilium	GO:0043226	organelle	cellular_component
3	GO:0035869	ciliary transition zone	GO:0005929	cilium	GO:0043226	organelle	cellular_component
21	GO:0044441	ciliary part	GO:0005929	cilium	GO:0043226	organelle	cellular_component
62	GO:1903561	extracellular vesicle	GO:0043230	extracellular organelle	GO:0043226	organelle	cellular_component
2	GO:0065010	extracellular membrane-bounded organelle	GO:0043230	extracellular organelle	GO:0043226	organelle	cellular_component
608	GO:0070013	intracellular organelle lumen	GO:0043233	organelle lumen	GO:0031974	membrane-enclosed lumen	cellular_component
5	GO:0031983	vesicle lumen	GO:0043233	organelle lumen	GO:0031974	membrane-enclosed lumen	cellular_component
1	GO:0044218	other organism cell membrane	GO:0044279	other organism membrane	GO:0044217	other organism part	cellular_component
1	GO:0044221	host cell synapse	GO:0033643	host cell part	GO:0044217	other organism part	cellular_component
1	GO:0033644	host cell membrane	GO:0033643	host cell part	GO:0044217	other organism part	cellular_component
1	GO:0043656	intracellular region of host	GO:0033643	host cell part	GO:0044217	other organism part	cellular_component
1	GO:0033646	host intracellular part	GO:0033643	host cell part	GO:0044217	other organism part	cellular_component
1	GO:0044218	other organism cell membrane	GO:0044216	other organism cell	GO:0044217	other organism part	cellular_component
3	GO:0043657	host cell	GO:0044216	other organism cell	GO:0044217	other organism part	cellular_component
1	GO:0051709	regulation of killing of cells of other organism	GO:0031341	regulation of cell killing	GO:0001906	cell killing	biological_process
5	GO:0031343	positive regulation of cell killing	GO:0031341	regulation of cell killing	GO:0001906	cell killing	biological_process
4	GO:0001910	regulation of leukocyte mediated cytotoxicity	GO:0031341	regulation of cell killing	GO:0001906	cell killing	biological_process
1	GO:0051712	positive regulation of killing of cells of other organism	GO:0031343	positive regulation of cell killing	GO:0001906	cell killing	biological_process
4	GO:0001912	positive regulation of leukocyte mediated cytotoxicity	GO:0031343	positive regulation of cell killing	GO:0001906	cell killing	biological_process
1	GO:0051712	positive regulation of killing of cells of other organism	GO:0031640	killing of cells of other organism	GO:0001906	cell killing	biological_process
1	GO:0051883	killing of cells in other organism involved in symbiotic interaction	GO:0031640	killing of cells of other organism	GO:0001906	cell killing	biological_process
1	GO:0051709	regulation of killing of cells of other organism	GO:0031640	killing of cells of other organism	GO:0001906	cell killing	biological_process
1	GO:0051715	cytolysis in other organism	GO:0031640	killing of cells of other organism	GO:0001906	cell killing	biological_process
4	GO:0001912	positive regulation of leukocyte mediated cytotoxicity	GO:0001909	leukocyte mediated cytotoxicity	GO:0001906	cell killing	biological_process
7	GO:0042267	natural killer cell mediated cytotoxicity	GO:0001909	leukocyte mediated cytotoxicity	GO:0001906	cell killing	biological_process
3	GO:0001913	T cell mediated cytotoxicity	GO:0001909	leukocyte mediated cytotoxicity	GO:0001906	cell killing	biological_process
4	GO:0001910	regulation of leukocyte mediated cytotoxicity	GO:0001909	leukocyte mediated cytotoxicity	GO:0001906	cell killing	biological_process
9	GO:0044803	multi-organism membrane organization	GO:0044764	multi-organism cellular process	GO:0009987	cellular process	biological_process
103	GO:0016032	viral process	GO:0044764	multi-organism cellular process	GO:0009987	cellular process	biological_process
1	GO:0051715	cytolysis in other organism	GO:0044764	multi-organism cellular process	GO:0009987	cellular process	biological_process
8	GO:1902590	multi-organism organelle organization	GO:0044764	multi-organism cellular process	GO:0009987	cellular process	biological_process
13	GO:0007050	cell cycle arrest	GO:0022402	cell cycle process	GO:0009987	cellular process	biological_process
80	GO:0010564	regulation of cell cycle process	GO:0022402	cell cycle process	GO:0009987	cellular process	biological_process
11	GO:0007062	sister chromatid cohesion	GO:0022402	cell cycle process	GO:0009987	cellular process	biological_process
11	GO:0051653	spindle localization	GO:0022402	cell cycle process	GO:0009987	cellular process	biological_process
2	GO:0034085	establishment of sister chromatid cohesion	GO:0022402	cell cycle process	GO:0009987	cellular process	biological_process
2	GO:0032201	telomere maintenance via semi-conservative replication	GO:0022402	cell cycle process	GO:0009987	cellular process	biological_process
21	GO:0007098	centrosome cycle	GO:0022402	cell cycle process	GO:0009987	cellular process	biological_process
59	GO:0044770	cell cycle phase transition	GO:0022402	cell cycle process	GO:0009987	cellular process	biological_process
12	GO:0051304	chromosome separation	GO:0022402	cell cycle process	GO:0009987	cellular process	biological_process
4	GO:0051299	centrosome separation	GO:0022402	cell cycle process	GO:0009987	cellular process	biological_process
3	GO:0051305	chromosome movement towards spindle pole	GO:0022402	cell cycle process	GO:0009987	cellular process	biological_process
6	GO:0044786	cell cycle DNA replication	GO:0022402	cell cycle process	GO:0009987	cellular process	biological_process
103	GO:1903047	mitotic cell cycle process	GO:0022402	cell cycle process	GO:0009987	cellular process	biological_process
8	GO:0008608	attachment of spindle microtubules to kinetochore	GO:0022402	cell cycle process	GO:0009987	cellular process	biological_process
11	GO:1903046	meiotic cell cycle process	GO:0022402	cell cycle process	GO:0009987	cellular process	biological_process
15	GO:0051298	centrosome duplication	GO:0022402	cell cycle process	GO:0009987	cellular process	biological_process
1	GO:0045023	G0 to G1 transition	GO:0022402	cell cycle process	GO:0009987	cellular process	biological_process
5	GO:0007099	centriole replication	GO:0022402	cell cycle process	GO:0009987	cellular process	biological_process
29	GO:0010948	negative regulation of cell cycle process	GO:0022402	cell cycle process	GO:0009987	cellular process	biological_process
35	GO:0007051	spindle organization	GO:0022402	cell cycle process	GO:0009987	cellular process	biological_process
2	GO:0061511	centriole elongation	GO:0022402	cell cycle process	GO:0009987	cellular process	biological_process
45	GO:0098813	nuclear chromosome segregation	GO:0022402	cell cycle process	GO:0009987	cellular process	biological_process
1	GO:0034086	maintenance of sister chromatid cohesion	GO:0022402	cell cycle process	GO:0009987	cellular process	biological_process
28	GO:0000910	cytokinesis	GO:0022402	cell cycle process	GO:0009987	cellular process	biological_process
1	GO:0070314	G1 to G0 transition	GO:0022402	cell cycle process	GO:0009987	cellular process	biological_process
6	GO:0032506	cytokinetic process	GO:0022402	cell cycle process	GO:0009987	cellular process	biological_process
27	GO:0090068	positive regulation of cell cycle process	GO:0022402	cell cycle process	GO:0009987	cellular process	biological_process
1	GO:1901977	negative regulation of cell cycle checkpoint	GO:0000075	cell cycle checkpoint	GO:0009987	cellular process	biological_process
6	GO:0031577	spindle checkpoint	GO:0000075	cell cycle checkpoint	GO:0009987	cellular process	biological_process
2	GO:1901976	regulation of cell cycle checkpoint	GO:0000075	cell cycle checkpoint	GO:0009987	cellular process	biological_process
1	GO:1901978	positive regulation of cell cycle checkpoint	GO:0000075	cell cycle checkpoint	GO:0009987	cellular process	biological_process
3	GO:0072395	signal transduction involved in cell cycle checkpoint	GO:0000075	cell cycle checkpoint	GO:0009987	cellular process	biological_process
12	GO:0031570	DNA integrity checkpoint	GO:0000075	cell cycle checkpoint	GO:0009987	cellular process	biological_process
14	GO:0007093	mitotic cell cycle checkpoint	GO:0000075	cell cycle checkpoint	GO:0009987	cellular process	biological_process
3	GO:0007028	cytoplasm organization	GO:0016043	cellular component organization	GO:0009987	cellular process	biological_process
209	GO:0061024	membrane organization	GO:0016043	cellular component organization	GO:0009987	cellular process	biological_process
6	GO:0043954	cellular component maintenance	GO:0016043	cellular component organization	GO:0009987	cellular process	biological_process
619	GO:0006996	organelle organization	GO:0016043	cellular component organization	GO:0009987	cellular process	biological_process
90	GO:0007015	actin filament organization	GO:0016043	cellular component organization	GO:0009987	cellular process	biological_process
75	GO:0032535	regulation of cellular component size	GO:0016043	cellular component organization	GO:0009987	cellular process	biological_process
1	GO:1990709	presynaptic active zone organization	GO:0016043	cellular component organization	GO:0009987	cellular process	biological_process
2	GO:0044396	actin cortical patch organization	GO:0016043	cellular component organization	GO:0009987	cellular process	biological_process
35	GO:0034330	cell junction organization	GO:0016043	cellular component organization	GO:0009987	cellular process	biological_process
26	GO:0050808	synapse organization	GO:0016043	cellular component organization	GO:0009987	cellular process	biological_process
450	GO:0043933	macromolecular complex subunit organization	GO:0016043	cellular component organization	GO:0009987	cellular process	biological_process
365	GO:0051128	regulation of cellular component organization	GO:0016043	cellular component organization	GO:0009987	cellular process	biological_process
2	GO:0072553	terminal button organization	GO:0016043	cellular component organization	GO:0009987	cellular process	biological_process
135	GO:0030030	cell projection organization	GO:0016043	cellular component organization	GO:0009987	cellular process	biological_process
45	GO:0043062	extracellular structure organization	GO:0016043	cellular component organization	GO:0009987	cellular process	biological_process
103	GO:0051129	negative regulation of cellular component organization	GO:0016043	cellular component organization	GO:0009987	cellular process	biological_process
145	GO:0032989	cellular component morphogenesis	GO:0016043	cellular component organization	GO:0009987	cellular process	biological_process
76	GO:0022411	cellular component disassembly	GO:0016043	cellular component organization	GO:0009987	cellular process	biological_process
507	GO:0022607	cellular component assembly	GO:0016043	cellular component organization	GO:0009987	cellular process	biological_process
178	GO:0051130	positive regulation of cellular component organization	GO:0016043	cellular component organization	GO:0009987	cellular process	biological_process
131	GO:0010256	endomembrane system organization	GO:0016043	cellular component organization	GO:0009987	cellular process	biological_process
326	GO:0035556	intracellular signal transduction	GO:0007165	signal transduction	GO:0009987	cellular process	biological_process
1	GO:0090520	sphingolipid mediated signaling pathway	GO:0007165	signal transduction	GO:0009987	cellular process	biological_process
2	GO:1903831	signal transduction involved in cellular response to ammonium ion	GO:0007165	signal transduction	GO:0009987	cellular process	biological_process
2	GO:0099004	calmodulin dependent kinase signaling pathway	GO:0007165	signal transduction	GO:0009987	cellular process	biological_process
84	GO:0023014	signal transduction by protein phosphorylation	GO:0007165	signal transduction	GO:0009987	cellular process	biological_process
4	GO:0060395	SMAD protein signal transduction	GO:0007165	signal transduction	GO:0009987	cellular process	biological_process
11	GO:0030968	endoplasmic reticulum unfolded protein response	GO:0007165	signal transduction	GO:0009987	cellular process	biological_process
293	GO:0009966	regulation of signal transduction	GO:0007165	signal transduction	GO:0009987	cellular process	biological_process
1	GO:0007602	phototransduction	GO:0007165	signal transduction	GO:0009987	cellular process	biological_process
210	GO:0007166	cell surface receptor signaling pathway	GO:0007165	signal transduction	GO:0009987	cellular process	biological_process
1	GO:0038009	regulation of signal transduction by receptor internalization	GO:0007165	signal transduction	GO:0009987	cellular process	biological_process
1	GO:0055095	lipoprotein particle mediated signaling	GO:0007165	signal transduction	GO:0009987	cellular process	biological_process
5	GO:0038034	signal transduction in absence of ligand	GO:0007165	signal transduction	GO:0009987	cellular process	biological_process
157	GO:0009967	positive regulation of signal transduction	GO:0007165	signal transduction	GO:0009987	cellular process	biological_process
19	GO:0009755	hormone-mediated signaling pathway	GO:0007165	signal transduction	GO:0009987	cellular process	biological_process
25	GO:0030522	intracellular receptor signaling pathway	GO:0007165	signal transduction	GO:0009987	cellular process	biological_process
118	GO:0009968	negative regulation of signal transduction	GO:0007165	signal transduction	GO:0009987	cellular process	biological_process
46	GO:0002764	immune response-regulating signaling pathway	GO:0007165	signal transduction	GO:0009987	cellular process	biological_process
29	GO:0007186	G-protein coupled receptor signaling pathway	GO:0007165	signal transduction	GO:0009987	cellular process	biological_process
7	GO:0006984	ER-nucleus signaling pathway	GO:0007165	signal transduction	GO:0009987	cellular process	biological_process
1	GO:0097527	necroptotic signaling pathway	GO:0007165	signal transduction	GO:0009987	cellular process	biological_process
79	GO:0097190	apoptotic signaling pathway	GO:0007165	signal transduction	GO:0009987	cellular process	biological_process
1	GO:0098926	postsynaptic signal transduction	GO:0007165	signal transduction	GO:0009987	cellular process	biological_process
26	GO:0061077	chaperone-mediated protein folding	GO:0006457	protein folding	GO:0009987	cellular process	biological_process
3	GO:0007023	post-chaperonin tubulin folding pathway	GO:0006457	protein folding	GO:0009987	cellular process	biological_process
19	GO:0006458	'de novo' protein folding	GO:0006457	protein folding	GO:0009987	cellular process	biological_process
1	GO:1903333	negative regulation of protein folding	GO:0006457	protein folding	GO:0009987	cellular process	biological_process
3	GO:0034975	protein folding in endoplasmic reticulum	GO:0006457	protein folding	GO:0009987	cellular process	biological_process
19	GO:0042026	protein refolding	GO:0006457	protein folding	GO:0009987	cellular process	biological_process
3	GO:0022417	protein maturation by protein folding	GO:0006457	protein folding	GO:0009987	cellular process	biological_process
1	GO:1903332	regulation of protein folding	GO:0006457	protein folding	GO:0009987	cellular process	biological_process
50	GO:0016236	macroautophagy	GO:0006914	autophagy	GO:0009987	cellular process	biological_process
2	GO:0016237	lysosomal microautophagy	GO:0006914	autophagy	GO:0009987	cellular process	biological_process
16	GO:0010507	negative regulation of autophagy	GO:0006914	autophagy	GO:0009987	cellular process	biological_process
4	GO:0061684	chaperone-mediated autophagy	GO:0006914	autophagy	GO:0009987	cellular process	biological_process
19	GO:0010508	positive regulation of autophagy	GO:0006914	autophagy	GO:0009987	cellular process	biological_process
2	GO:0071211	protein targeting to vacuole involved in autophagy	GO:0006914	autophagy	GO:0009987	cellular process	biological_process
1	GO:0075071	autophagy involved in symbiotic interaction	GO:0006914	autophagy	GO:0009987	cellular process	biological_process
2	GO:0044804	nucleophagy	GO:0006914	autophagy	GO:0009987	cellular process	biological_process
3	GO:0030242	pexophagy	GO:0006914	autophagy	GO:0009987	cellular process	biological_process
13	GO:0000422	mitophagy	GO:0006914	autophagy	GO:0009987	cellular process	biological_process
3	GO:0061738	late endosomal microautophagy	GO:0006914	autophagy	GO:0009987	cellular process	biological_process
47	GO:0010506	regulation of autophagy	GO:0006914	autophagy	GO:0009987	cellular process	biological_process
29	GO:0050867	positive regulation of cell activation	GO:0048522	positive regulation of cellular process	GO:0009987	cellular process	biological_process
1	GO:1900409	positive regulation of cellular response to oxidative stress	GO:0048522	positive regulation of cellular process	GO:0009987	cellular process	biological_process
21	GO:0048524	positive regulation of viral process	GO:0048522	positive regulation of cellular process	GO:0009987	cellular process	biological_process
83	GO:0045597	positive regulation of cell differentiation	GO:0048522	positive regulation of cellular process	GO:0009987	cellular process	biological_process
1	GO:1901381	positive regulation of potassium ion transmembrane transport	GO:0048522	positive regulation of cellular process	GO:0009987	cellular process	biological_process
1	GO:0045919	positive regulation of cytolysis	GO:0048522	positive regulation of cellular process	GO:0009987	cellular process	biological_process
3	GO:1904294	positive regulation of ERAD pathway	GO:0048522	positive regulation of cellular process	GO:0009987	cellular process	biological_process
52	GO:0051272	positive regulation of cellular component movement	GO:0048522	positive regulation of cellular process	GO:0009987	cellular process	biological_process
1	GO:2000643	positive regulation of early endosome to late endosome transport	GO:0048522	positive regulation of cellular process	GO:0009987	cellular process	biological_process
2	GO:1900078	positive regulation of cellular response to insulin stimulus	GO:0048522	positive regulation of cellular process	GO:0009987	cellular process	biological_process
4	GO:0051284	positive regulation of sequestering of calcium ion	GO:0048522	positive regulation of cellular process	GO:0009987	cellular process	biological_process
172	GO:0010647	positive regulation of cell communication	GO:0048522	positive regulation of cellular process	GO:0009987	cellular process	biological_process
178	GO:0051130	positive regulation of cellular component organization	GO:0048522	positive regulation of cellular process	GO:0009987	cellular process	biological_process
19	GO:0010508	positive regulation of autophagy	GO:0048522	positive regulation of cellular process	GO:0009987	cellular process	biological_process
3	GO:0010524	positive regulation of calcium ion transport into cytosol	GO:0048522	positive regulation of cellular process	GO:0009987	cellular process	biological_process
1	GO:0090343	positive regulation of cell aging	GO:0048522	positive regulation of cellular process	GO:0009987	cellular process	biological_process
12	GO:2001022	positive regulation of response to DNA damage stimulus	GO:0048522	positive regulation of cellular process	GO:0009987	cellular process	biological_process
38	GO:1903532	positive regulation of secretion by cell	GO:0048522	positive regulation of cellular process	GO:0009987	cellular process	biological_process
1	GO:1901978	positive regulation of cell cycle checkpoint	GO:0048522	positive regulation of cellular process	GO:0009987	cellular process	biological_process
5	GO:1903846	positive regulation of cellular response to transforming growth factor beta stimulus	GO:0048522	positive regulation of cellular process	GO:0009987	cellular process	biological_process
72	GO:0010942	positive regulation of cell death	GO:0048522	positive regulation of cellular process	GO:0009987	cellular process	biological_process
42	GO:0045787	positive regulation of cell cycle	GO:0048522	positive regulation of cellular process	GO:0009987	cellular process	biological_process
6	GO:0051984	positive regulation of chromosome segregation	GO:0048522	positive regulation of cellular process	GO:0009987	cellular process	biological_process
7	GO:0060148	positive regulation of posttranscriptional gene silencing	GO:0048522	positive regulation of cellular process	GO:0009987	cellular process	biological_process
322	GO:0031325	positive regulation of cellular metabolic process	GO:0048522	positive regulation of cellular process	GO:0009987	cellular process	biological_process
64	GO:0008284	positive regulation of cell proliferation	GO:0048522	positive regulation of cellular process	GO:0009987	cellular process	biological_process
1	GO:0032849	positive regulation of cellular pH reduction	GO:0048522	positive regulation of cellular process	GO:0009987	cellular process	biological_process
17	GO:0030307	positive regulation of cell growth	GO:0048522	positive regulation of cellular process	GO:0009987	cellular process	biological_process
7	GO:0051781	positive regulation of cell division	GO:0048522	positive regulation of cellular process	GO:0009987	cellular process	biological_process
20	GO:0051983	regulation of chromosome segregation	GO:0050794	regulation of cellular process	GO:0009987	cellular process	biological_process
97	GO:0051270	regulation of cellular component movement	GO:0050794	regulation of cellular process	GO:0009987	cellular process	biological_process
38	GO:0032886	regulation of microtubule-based process	GO:0050794	regulation of cellular process	GO:0009987	cellular process	biological_process
5	GO:0090342	regulation of cell aging	GO:0050794	regulation of cellular process	GO:0009987	cellular process	biological_process
76	GO:0032970	regulation of actin filament-based process	GO:0050794	regulation of cellular process	GO:0009987	cellular process	biological_process
518	GO:0048523	negative regulation of cellular process	GO:0050794	regulation of cellular process	GO:0009987	cellular process	biological_process
4	GO:1900076	regulation of cellular response to insulin stimulus	GO:0050794	regulation of cellular process	GO:0009987	cellular process	biological_process
330	GO:0010646	regulation of cell communication	GO:0050794	regulation of cellular process	GO:0009987	cellular process	biological_process
5	GO:1901379	regulation of potassium ion transmembrane transport	GO:0050794	regulation of cellular process	GO:0009987	cellular process	biological_process
21	GO:0090287	regulation of cellular response to growth factor stimulus	GO:0050794	regulation of cellular process	GO:0009987	cellular process	biological_process
66	GO:1903530	regulation of secretion by cell	GO:0050794	regulation of cellular process	GO:0009987	cellular process	biological_process
122	GO:0051726	regulation of cell cycle	GO:0050794	regulation of cellular process	GO:0009987	cellular process	biological_process
14	GO:0051282	regulation of sequestering of calcium ion	GO:0050794	regulation of cellular process	GO:0009987	cellular process	biological_process
120	GO:0042127	regulation of cell proliferation	GO:0050794	regulation of cellular process	GO:0009987	cellular process	biological_process
10	GO:0051302	regulation of cell division	GO:0050794	regulation of cellular process	GO:0009987	cellular process	biological_process
2	GO:0044068	modulation by symbiont of host cellular process	GO:0050794	regulation of cellular process	GO:0009987	cellular process	biological_process
8	GO:0032878	regulation of establishment or maintenance of cell polarity	GO:0050794	regulation of cellular process	GO:0009987	cellular process	biological_process
609	GO:0031323	regulation of cellular metabolic process	GO:0050794	regulation of cellular process	GO:0009987	cellular process	biological_process
1	GO:0060353	regulation of cell adhesion molecule production	GO:0050794	regulation of cellular process	GO:0009987	cellular process	biological_process
2	GO:0042268	regulation of cytolysis	GO:0050794	regulation of cellular process	GO:0009987	cellular process	biological_process
365	GO:0051128	regulation of cellular component organization	GO:0050794	regulation of cellular process	GO:0009987	cellular process	biological_process
47	GO:0050792	regulation of viral process	GO:0050794	regulation of cellular process	GO:0009987	cellular process	biological_process
82	GO:0080135	regulation of cellular response to stress	GO:0050794	regulation of cellular process	GO:0009987	cellular process	biological_process
3	GO:0031641	regulation of myelination	GO:0050794	regulation of cellular process	GO:0009987	cellular process	biological_process
19	GO:0060968	regulation of gene silencing	GO:0050794	regulation of cellular process	GO:0009987	cellular process	biological_process
1	GO:2001038	regulation of cellular response to drug	GO:0050794	regulation of cellular process	GO:0009987	cellular process	biological_process
191	GO:0010941	regulation of cell death	GO:0050794	regulation of cellular process	GO:0009987	cellular process	biological_process
518	GO:0007165	signal transduction	GO:0050794	regulation of cellular process	GO:0009987	cellular process	biological_process
75	GO:0060627	regulation of vesicle-mediated transport	GO:0050794	regulation of cellular process	GO:0009987	cellular process	biological_process
569	GO:0048522	positive regulation of cellular process	GO:0050794	regulation of cellular process	GO:0009987	cellular process	biological_process
46	GO:0050865	regulation of cell activation	GO:0050794	regulation of cellular process	GO:0009987	cellular process	biological_process
1	GO:0032847	regulation of cellular pH reduction	GO:0050794	regulation of cellular process	GO:0009987	cellular process	biological_process
7	GO:0003254	regulation of membrane depolarization	GO:0050794	regulation of cellular process	GO:0009987	cellular process	biological_process
1	GO:1903332	regulation of protein folding	GO:0050794	regulation of cellular process	GO:0009987	cellular process	biological_process
47	GO:0010506	regulation of autophagy	GO:0050794	regulation of cellular process	GO:0009987	cellular process	biological_process
144	GO:0045595	regulation of cell differentiation	GO:0050794	regulation of cellular process	GO:0009987	cellular process	biological_process
12	GO:0010522	regulation of calcium ion transport into cytosol	GO:0050794	regulation of cellular process	GO:0009987	cellular process	biological_process
30	GO:0045454	cell redox homeostasis	GO:0050794	regulation of cellular process	GO:0009987	cellular process	biological_process
31	GO:0031668	cellular response to extracellular stimulus	GO:0051716	cellular response to stimulus	GO:0009987	cellular process	biological_process
2	GO:0043482	cellular pigment accumulation	GO:0051716	cellular response to stimulus	GO:0009987	cellular process	biological_process
259	GO:0033554	cellular response to stress	GO:0051716	cellular response to stimulus	GO:0009987	cellular process	biological_process
518	GO:0007165	signal transduction	GO:0051716	cellular response to stimulus	GO:0009987	cellular process	biological_process
335	GO:0070887	cellular response to chemical stimulus	GO:0051716	cellular response to stimulus	GO:0009987	cellular process	biological_process
2	GO:0043503	skeletal muscle fiber adaptation	GO:0051716	cellular response to stimulus	GO:0009987	cellular process	biological_process
29	GO:0071214	cellular response to abiotic stimulus	GO:0051716	cellular response to stimulus	GO:0009987	cellular process	biological_process
18	GO:0071216	cellular response to biotic stimulus	GO:0051716	cellular response to stimulus	GO:0009987	cellular process	biological_process
1	GO:0051715	cytolysis in other organism	GO:0019835	cytolysis	GO:0009987	cellular process	biological_process
1	GO:0045919	positive regulation of cytolysis	GO:0019835	cytolysis	GO:0009987	cellular process	biological_process
2	GO:0042268	regulation of cytolysis	GO:0019835	cytolysis	GO:0009987	cellular process	biological_process
1	GO:0045918	negative regulation of cytolysis	GO:0019835	cytolysis	GO:0009987	cellular process	biological_process
1	GO:0044107	cellular alcohol metabolic process	GO:0044237	cellular metabolic process	GO:0009987	cellular process	biological_process
2	GO:0042133	neurotransmitter metabolic process	GO:0044237	cellular metabolic process	GO:0009987	cellular process	biological_process
49	GO:0006413	translational initiation	GO:0044237	cellular metabolic process	GO:0009987	cellular process	biological_process
105	GO:0051186	cofactor metabolic process	GO:0044237	cellular metabolic process	GO:0009987	cellular process	biological_process
3	GO:0009404	toxin metabolic process	GO:0044237	cellular metabolic process	GO:0009987	cellular process	biological_process
1105	GO:0044260	cellular macromolecule metabolic process	GO:0044237	cellular metabolic process	GO:0009987	cellular process	biological_process
710	GO:0046483	heterocycle metabolic process	GO:0044237	cellular metabolic process	GO:0009987	cellular process	biological_process
437	GO:0006793	phosphorus metabolic process	GO:0044237	cellular metabolic process	GO:0009987	cellular process	biological_process
1	GO:0001887	selenium compound metabolic process	GO:0044237	cellular metabolic process	GO:0009987	cellular process	biological_process
609	GO:0031323	regulation of cellular metabolic process	GO:0044237	cellular metabolic process	GO:0009987	cellular process	biological_process
346	GO:0044248	cellular catabolic process	GO:0044237	cellular metabolic process	GO:0009987	cellular process	biological_process
10	GO:0034754	cellular hormone metabolic process	GO:0044237	cellular metabolic process	GO:0009987	cellular process	biological_process
14	GO:0006081	cellular aldehyde metabolic process	GO:0044237	cellular metabolic process	GO:0009987	cellular process	biological_process
28	GO:0042180	cellular ketone metabolic process	GO:0044237	cellular metabolic process	GO:0009987	cellular process	biological_process
36	GO:0044262	cellular carbohydrate metabolic process	GO:0044237	cellular metabolic process	GO:0009987	cellular process	biological_process
714	GO:0006725	cellular aromatic compound metabolic process	GO:0044237	cellular metabolic process	GO:0009987	cellular process	biological_process
111	GO:0006091	generation of precursor metabolites and energy	GO:0044237	cellular metabolic process	GO:0009987	cellular process	biological_process
884	GO:0034641	cellular nitrogen compound metabolic process	GO:0044237	cellular metabolic process	GO:0009987	cellular process	biological_process
322	GO:0031325	positive regulation of cellular metabolic process	GO:0044237	cellular metabolic process	GO:0009987	cellular process	biological_process
752	GO:0044249	cellular biosynthetic process	GO:0044237	cellular metabolic process	GO:0009987	cellular process	biological_process
227	GO:0006082	organic acid metabolic process	GO:0044237	cellular metabolic process	GO:0009987	cellular process	biological_process
2	GO:0017144	drug metabolic process	GO:0044237	cellular metabolic process	GO:0009987	cellular process	biological_process
8	GO:0006730	one-carbon metabolic process	GO:0044237	cellular metabolic process	GO:0009987	cellular process	biological_process
2	GO:0097354	prenylation	GO:0044237	cellular metabolic process	GO:0009987	cellular process	biological_process
68	GO:0006790	sulfur compound metabolic process	GO:0044237	cellular metabolic process	GO:0009987	cellular process	biological_process
37	GO:0006575	cellular modified amino acid metabolic process	GO:0044237	cellular metabolic process	GO:0009987	cellular process	biological_process
265	GO:0031324	negative regulation of cellular metabolic process	GO:0044237	cellular metabolic process	GO:0009987	cellular process	biological_process
138	GO:0044255	cellular lipid metabolic process	GO:0044237	cellular metabolic process	GO:0009987	cellular process	biological_process
6	GO:0006805	xenobiotic metabolic process	GO:0044237	cellular metabolic process	GO:0009987	cellular process	biological_process
33	GO:0072593	reactive oxygen species metabolic process	GO:0044237	cellular metabolic process	GO:0009987	cellular process	biological_process
3	GO:0046950	cellular ketone body metabolic process	GO:0044237	cellular metabolic process	GO:0009987	cellular process	biological_process
3	GO:0044036	cell wall macromolecule metabolic process	GO:0071554	cell wall organization or biogenesis	GO:0009987	cellular process	biological_process
1	GO:0042546	cell wall biogenesis	GO:0071554	cell wall organization or biogenesis	GO:0009987	cellular process	biological_process
4	GO:0010523	negative regulation of calcium ion transport into cytosol	GO:0048523	negative regulation of cellular process	GO:0009987	cellular process	biological_process
2	GO:0090344	negative regulation of cell aging	GO:0048523	negative regulation of cellular process	GO:0009987	cellular process	biological_process
1	GO:2001136	negative regulation of endocytic recycling	GO:0048523	negative regulation of cellular process	GO:0009987	cellular process	biological_process
10	GO:2001021	negative regulation of response to DNA damage stimulus	GO:0048523	negative regulation of cellular process	GO:0009987	cellular process	biological_process
127	GO:0010648	negative regulation of cell communication	GO:0048523	negative regulation of cellular process	GO:0009987	cellular process	biological_process
1	GO:0090071	negative regulation of ribosome biogenesis	GO:0048523	negative regulation of cellular process	GO:0009987	cellular process	biological_process
55	GO:0008285	negative regulation of cell proliferation	GO:0048523	negative regulation of cellular process	GO:0009987	cellular process	biological_process
4	GO:0060969	negative regulation of gene silencing	GO:0048523	negative regulation of cellular process	GO:0009987	cellular process	biological_process
13	GO:0050866	negative regulation of cell activation	GO:0048523	negative regulation of cellular process	GO:0009987	cellular process	biological_process
103	GO:0051129	negative regulation of cellular component organization	GO:0048523	negative regulation of cellular process	GO:0009987	cellular process	biological_process
5	GO:1900408	negative regulation of cellular response to oxidative stress	GO:0048523	negative regulation of cellular process	GO:0009987	cellular process	biological_process
6	GO:0051985	negative regulation of chromosome segregation	GO:0048523	negative regulation of cellular process	GO:0009987	cellular process	biological_process
1	GO:0060354	negative regulation of cell adhesion molecule production	GO:0048523	negative regulation of cellular process	GO:0009987	cellular process	biological_process
47	GO:0045786	negative regulation of cell cycle	GO:0048523	negative regulation of cellular process	GO:0009987	cellular process	biological_process
2	GO:1901380	negative regulation of potassium ion transmembrane transport	GO:0048523	negative regulation of cellular process	GO:0009987	cellular process	biological_process
17	GO:0048525	negative regulation of viral process	GO:0048523	negative regulation of cellular process	GO:0009987	cellular process	biological_process
8	GO:1903573	negative regulation of response to endoplasmic reticulum stress	GO:0048523	negative regulation of cellular process	GO:0009987	cellular process	biological_process
13	GO:0030308	negative regulation of cell growth	GO:0048523	negative regulation of cellular process	GO:0009987	cellular process	biological_process
12	GO:0090288	negative regulation of cellular response to growth factor stimulus	GO:0048523	negative regulation of cellular process	GO:0009987	cellular process	biological_process
14	GO:0051283	negative regulation of sequestering of calcium ion	GO:0048523	negative regulation of cellular process	GO:0009987	cellular process	biological_process
116	GO:0060548	negative regulation of cell death	GO:0048523	negative regulation of cellular process	GO:0009987	cellular process	biological_process
1	GO:1903333	negative regulation of protein folding	GO:0048523	negative regulation of cellular process	GO:0009987	cellular process	biological_process
48	GO:0045596	negative regulation of cell differentiation	GO:0048523	negative regulation of cellular process	GO:0009987	cellular process	biological_process
31	GO:0051271	negative regulation of cellular component movement	GO:0048523	negative regulation of cellular process	GO:0009987	cellular process	biological_process
1	GO:0045918	negative regulation of cytolysis	GO:0048523	negative regulation of cellular process	GO:0009987	cellular process	biological_process
16	GO:0010507	negative regulation of autophagy	GO:0048523	negative regulation of cellular process	GO:0009987	cellular process	biological_process
265	GO:0031324	negative regulation of cellular metabolic process	GO:0048523	negative regulation of cellular process	GO:0009987	cellular process	biological_process
2	GO:2000642	negative regulation of early endosome to late endosome transport	GO:0048523	negative regulation of cellular process	GO:0009987	cellular process	biological_process
14	GO:1903531	negative regulation of secretion by cell	GO:0048523	negative regulation of cellular process	GO:0009987	cellular process	biological_process
24	GO:0007162	negative regulation of cell adhesion	GO:0048523	negative regulation of cellular process	GO:0009987	cellular process	biological_process
1	GO:1901977	negative regulation of cell cycle checkpoint	GO:0048523	negative regulation of cellular process	GO:0009987	cellular process	biological_process
3	GO:0007028	cytoplasm organization	GO:0044763	single-organism cellular process	GO:0009987	cellular process	biological_process
209	GO:0006928	movement of cell or subcellular component	GO:0044763	single-organism cellular process	GO:0009987	cellular process	biological_process
2	GO:0072553	terminal button organization	GO:0044763	single-organism cellular process	GO:0009987	cellular process	biological_process
1	GO:0061611	mannose to fructose-6-phosphate metabolic process	GO:0044763	single-organism cellular process	GO:0009987	cellular process	biological_process
29	GO:0010927	cellular component assembly involved in morphogenesis	GO:0044763	single-organism cellular process	GO:0009987	cellular process	biological_process
75	GO:0032535	regulation of cellular component size	GO:0044763	single-organism cellular process	GO:0009987	cellular process	biological_process
3	GO:0006482	protein demethylation	GO:0044763	single-organism cellular process	GO:0009987	cellular process	biological_process
6	GO:0042168	heme metabolic process	GO:0044763	single-organism cellular process	GO:0009987	cellular process	biological_process
84	GO:0001775	cell activation	GO:0044763	single-organism cellular process	GO:0009987	cellular process	biological_process
2	GO:0044396	actin cortical patch organization	GO:0044763	single-organism cellular process	GO:0009987	cellular process	biological_process
3	GO:0046504	glycerol ether biosynthetic process	GO:0044763	single-organism cellular process	GO:0009987	cellular process	biological_process
13	GO:0031623	receptor internalization	GO:0044763	single-organism cellular process	GO:0009987	cellular process	biological_process
4	GO:0043647	inositol phosphate metabolic process	GO:0044763	single-organism cellular process	GO:0009987	cellular process	biological_process
2	GO:0019627	urea metabolic process	GO:0044763	single-organism cellular process	GO:0009987	cellular process	biological_process
8	GO:0006730	one-carbon metabolic process	GO:0044763	single-organism cellular process	GO:0009987	cellular process	biological_process
2	GO:0042439	ethanolamine-containing compound metabolic process	GO:0044763	single-organism cellular process	GO:0009987	cellular process	biological_process
26	GO:0050808	synapse organization	GO:0044763	single-organism cellular process	GO:0009987	cellular process	biological_process
121	GO:0019725	cellular homeostasis	GO:0044763	single-organism cellular process	GO:0009987	cellular process	biological_process
1	GO:0006771	riboflavin metabolic process	GO:0044763	single-organism cellular process	GO:0009987	cellular process	biological_process
27	GO:0022406	membrane docking	GO:0044763	single-organism cellular process	GO:0009987	cellular process	biological_process
38	GO:0022900	electron transport chain	GO:0044763	single-organism cellular process	GO:0009987	cellular process	biological_process
1	GO:0031591	wybutosine biosynthetic process	GO:0044763	single-organism cellular process	GO:0009987	cellular process	biological_process
24	GO:0051651	maintenance of location in cell	GO:0044763	single-organism cellular process	GO:0009987	cellular process	biological_process
1	GO:0009237	siderophore metabolic process	GO:0044763	single-organism cellular process	GO:0009987	cellular process	biological_process
35	GO:0034330	cell junction organization	GO:0044763	single-organism cellular process	GO:0009987	cellular process	biological_process
33	GO:0007163	establishment or maintenance of cell polarity	GO:0044763	single-organism cellular process	GO:0009987	cellular process	biological_process
135	GO:0030030	cell projection organization	GO:0044763	single-organism cellular process	GO:0009987	cellular process	biological_process
45	GO:0043062	extracellular structure organization	GO:0044763	single-organism cellular process	GO:0009987	cellular process	biological_process
3	GO:0080111	DNA demethylation	GO:0044763	single-organism cellular process	GO:0009987	cellular process	biological_process
356	GO:1902589	single-organism organelle organization	GO:0044763	single-organism cellular process	GO:0009987	cellular process	biological_process
569	GO:0007154	cell communication	GO:0044763	single-organism cellular process	GO:0009987	cellular process	biological_process
181	GO:0044802	single-organism membrane organization	GO:0044763	single-organism cellular process	GO:0009987	cellular process	biological_process
5	GO:0006949	syncytium formation	GO:0044763	single-organism cellular process	GO:0009987	cellular process	biological_process
161	GO:0030029	actin filament-based process	GO:0044763	single-organism cellular process	GO:0009987	cellular process	biological_process
213	GO:0007049	cell cycle	GO:0044763	single-organism cellular process	GO:0009987	cellular process	biological_process
4	GO:0071827	plasma lipoprotein particle organization	GO:0044763	single-organism cellular process	GO:0009987	cellular process	biological_process
8	GO:0097194	execution phase of apoptosis	GO:0044763	single-organism cellular process	GO:0009987	cellular process	biological_process
385	GO:0048869	cellular developmental process	GO:0044763	single-organism cellular process	GO:0009987	cellular process	biological_process
29	GO:0006486	protein glycosylation	GO:0044763	single-organism cellular process	GO:0009987	cellular process	biological_process
7	GO:0019400	alditol metabolic process	GO:0044763	single-organism cellular process	GO:0009987	cellular process	biological_process
3	GO:0018158	protein oxidation	GO:0044763	single-organism cellular process	GO:0009987	cellular process	biological_process
18	GO:0008037	cell recognition	GO:0044763	single-organism cellular process	GO:0009987	cellular process	biological_process
6	GO:0043954	cellular component maintenance	GO:0044763	single-organism cellular process	GO:0009987	cellular process	biological_process
21	GO:0022412	cellular process involved in reproduction in multicellular organism	GO:0044763	single-organism cellular process	GO:0009987	cellular process	biological_process
84	GO:0023014	signal transduction by protein phosphorylation	GO:0044763	single-organism cellular process	GO:0009987	cellular process	biological_process
17	GO:0034637	cellular carbohydrate biosynthetic process	GO:0044763	single-organism cellular process	GO:0009987	cellular process	biological_process
64	GO:0051301	cell division	GO:0044763	single-organism cellular process	GO:0009987	cellular process	biological_process
167	GO:0055086	nucleobase-containing small molecule metabolic process	GO:0044763	single-organism cellular process	GO:0009987	cellular process	biological_process
1	GO:0044107	cellular alcohol metabolic process	GO:0044763	single-organism cellular process	GO:0009987	cellular process	biological_process
5	GO:0035459	cargo loading into vesicle	GO:0044763	single-organism cellular process	GO:0009987	cellular process	biological_process
103	GO:0032940	secretion by cell	GO:0044763	single-organism cellular process	GO:0009987	cellular process	biological_process
10	GO:0071804	cellular potassium ion transport	GO:0044763	single-organism cellular process	GO:0009987	cellular process	biological_process
28	GO:0042180	cellular ketone metabolic process	GO:0044763	single-organism cellular process	GO:0009987	cellular process	biological_process
10	GO:0007272	ensheathment of neurons	GO:0044763	single-organism cellular process	GO:0009987	cellular process	biological_process
123	GO:0007017	microtubule-based process	GO:0044763	single-organism cellular process	GO:0009987	cellular process	biological_process
4	GO:0033059	cellular pigmentation	GO:0044763	single-organism cellular process	GO:0009987	cellular process	biological_process
138	GO:0044255	cellular lipid metabolic process	GO:0044763	single-organism cellular process	GO:0009987	cellular process	biological_process
35	GO:0016458	gene silencing	GO:0044763	single-organism cellular process	GO:0009987	cellular process	biological_process
2	GO:0006020	inositol metabolic process	GO:0044763	single-organism cellular process	GO:0009987	cellular process	biological_process
48	GO:0016049	cell growth	GO:0044763	single-organism cellular process	GO:0009987	cellular process	biological_process
57	GO:0007059	chromosome segregation	GO:0044763	single-organism cellular process	GO:0009987	cellular process	biological_process
3	GO:0009404	toxin metabolic process	GO:0044763	single-organism cellular process	GO:0009987	cellular process	biological_process
78	GO:0015980	energy derivation by oxidation of organic compounds	GO:0044763	single-organism cellular process	GO:0009987	cellular process	biological_process
9	GO:0006903	vesicle targeting	GO:0044763	single-organism cellular process	GO:0009987	cellular process	biological_process
14	GO:0006081	cellular aldehyde metabolic process	GO:0044763	single-organism cellular process	GO:0009987	cellular process	biological_process
1	GO:0060352	cell adhesion molecule production	GO:0044763	single-organism cellular process	GO:0009987	cellular process	biological_process
1	GO:0097176	epoxide metabolic process	GO:0044763	single-organism cellular process	GO:0009987	cellular process	biological_process
3	GO:0008207	C21-steroid hormone metabolic process	GO:0044763	single-organism cellular process	GO:0009987	cellular process	biological_process
31	GO:0036503	ERAD pathway	GO:0044763	single-organism cellular process	GO:0009987	cellular process	biological_process
76	GO:0022411	cellular component disassembly	GO:0044763	single-organism cellular process	GO:0009987	cellular process	biological_process
227	GO:0006082	organic acid metabolic process	GO:0044763	single-organism cellular process	GO:0009987	cellular process	biological_process
15	GO:0045103	intermediate filament-based process	GO:0044763	single-organism cellular process	GO:0009987	cellular process	biological_process
242	GO:0008219	cell death	GO:0044763	single-organism cellular process	GO:0009987	cellular process	biological_process
5	GO:0009110	vitamin biosynthetic process	GO:0044763	single-organism cellular process	GO:0009987	cellular process	biological_process
1	GO:0006582	melanin metabolic process	GO:0044763	single-organism cellular process	GO:0009987	cellular process	biological_process
3	GO:0046950	cellular ketone body metabolic process	GO:0044763	single-organism cellular process	GO:0009987	cellular process	biological_process
9	GO:0098869	cellular oxidant detoxification	GO:1990748	cellular detoxification	GO:0009987	cellular process	biological_process
11	GO:0044236	multicellular organism metabolic process	GO:0044710	single-organism metabolic process	GO:0008152	metabolic process	biological_process
131	GO:1901657	glycosyl compound metabolic process	GO:0044710	single-organism metabolic process	GO:0008152	metabolic process	biological_process
168	GO:0044712	single-organism catabolic process	GO:0044710	single-organism metabolic process	GO:0008152	metabolic process	biological_process
9	GO:1901568	fatty acid derivative metabolic process	GO:0044710	single-organism metabolic process	GO:0008152	metabolic process	biological_process
2	GO:0032201	telomere maintenance via semi-conservative replication	GO:0044710	single-organism metabolic process	GO:0008152	metabolic process	biological_process
84	GO:0023014	signal transduction by protein phosphorylation	GO:0044710	single-organism metabolic process	GO:0008152	metabolic process	biological_process
86	GO:0044723	single-organism carbohydrate metabolic process	GO:0044710	single-organism metabolic process	GO:0008152	metabolic process	biological_process
30	GO:0070085	glycosylation	GO:0044710	single-organism metabolic process	GO:0008152	metabolic process	biological_process
4	GO:1990000	amyloid fibril formation	GO:0044710	single-organism metabolic process	GO:0008152	metabolic process	biological_process
414	GO:0044281	small molecule metabolic process	GO:0044710	single-organism metabolic process	GO:0008152	metabolic process	biological_process
122	GO:0055114	oxidation-reduction process	GO:0044710	single-organism metabolic process	GO:0008152	metabolic process	biological_process
212	GO:0044711	single-organism biosynthetic process	GO:0044710	single-organism metabolic process	GO:0008152	metabolic process	biological_process
13	GO:0042440	pigment metabolic process	GO:0044710	single-organism metabolic process	GO:0008152	metabolic process	biological_process
14	GO:0006081	cellular aldehyde metabolic process	GO:0044710	single-organism metabolic process	GO:0008152	metabolic process	biological_process
13	GO:0031623	receptor internalization	GO:0044710	single-organism metabolic process	GO:0008152	metabolic process	biological_process
1	GO:0042262	DNA protection	GO:0044710	single-organism metabolic process	GO:0008152	metabolic process	biological_process
1	GO:0006346	methylation-dependent chromatin silencing	GO:0044710	single-organism metabolic process	GO:0008152	metabolic process	biological_process
1	GO:0030047	actin modification	GO:0044710	single-organism metabolic process	GO:0008152	metabolic process	biological_process
3	GO:0045190	isotype switching	GO:0044710	single-organism metabolic process	GO:0008152	metabolic process	biological_process
5	GO:0019748	secondary metabolic process	GO:0044710	single-organism metabolic process	GO:0008152	metabolic process	biological_process
167	GO:0006629	lipid metabolic process	GO:0044710	single-organism metabolic process	GO:0008152	metabolic process	biological_process
5	GO:0045730	respiratory burst	GO:0044710	single-organism metabolic process	GO:0008152	metabolic process	biological_process
6	GO:0070988	demethylation	GO:0044710	single-organism metabolic process	GO:0008152	metabolic process	biological_process
216	GO:1901135	carbohydrate derivative metabolic process	GO:0071704	organic substance metabolic process	GO:0008152	metabolic process	biological_process
118	GO:0005975	carbohydrate metabolic process	GO:0071704	organic substance metabolic process	GO:0008152	metabolic process	biological_process
9	GO:1901568	fatty acid derivative metabolic process	GO:0071704	organic substance metabolic process	GO:0008152	metabolic process	biological_process
18	GO:0035383	thioester metabolic process	GO:0071704	organic substance metabolic process	GO:0008152	metabolic process	biological_process
1191	GO:0043170	macromolecule metabolic process	GO:0071704	organic substance metabolic process	GO:0008152	metabolic process	biological_process
217	GO:0019637	organophosphate metabolic process	GO:0071704	organic substance metabolic process	GO:0008152	metabolic process	biological_process
8	GO:0018904	ether metabolic process	GO:0071704	organic substance metabolic process	GO:0008152	metabolic process	biological_process
14	GO:0006081	cellular aldehyde metabolic process	GO:0071704	organic substance metabolic process	GO:0008152	metabolic process	biological_process
9	GO:0046500	S-adenosylmethionine metabolic process	GO:0071704	organic substance metabolic process	GO:0008152	metabolic process	biological_process
28	GO:0042180	cellular ketone metabolic process	GO:0071704	organic substance metabolic process	GO:0008152	metabolic process	biological_process
3	GO:1902224	ketone body metabolic process	GO:0071704	organic substance metabolic process	GO:0008152	metabolic process	biological_process
405	GO:1901575	organic substance catabolic process	GO:0071704	organic substance metabolic process	GO:0008152	metabolic process	biological_process
227	GO:0006082	organic acid metabolic process	GO:0071704	organic substance metabolic process	GO:0008152	metabolic process	biological_process
732	GO:1901360	organic cyclic compound metabolic process	GO:0071704	organic substance metabolic process	GO:0008152	metabolic process	biological_process
523	GO:1901564	organonitrogen compound metabolic process	GO:0071704	organic substance metabolic process	GO:0008152	metabolic process	biological_process
44	GO:1901615	organic hydroxy compound metabolic process	GO:0071704	organic substance metabolic process	GO:0008152	metabolic process	biological_process
167	GO:0006629	lipid metabolic process	GO:0071704	organic substance metabolic process	GO:0008152	metabolic process	biological_process
769	GO:1901576	organic substance biosynthetic process	GO:0071704	organic substance metabolic process	GO:0008152	metabolic process	biological_process
1	GO:0045350	interferon-beta biosynthetic process	GO:0009058	biosynthetic process	GO:0008152	metabolic process	biological_process
1	GO:0042983	amyloid precursor protein biosynthetic process	GO:0009058	biosynthetic process	GO:0008152	metabolic process	biological_process
1	GO:0008612	peptidyl-lysine modification to peptidyl-hypusine	GO:0009058	biosynthetic process	GO:0008152	metabolic process	biological_process
769	GO:1901576	organic substance biosynthetic process	GO:0009058	biosynthetic process	GO:0008152	metabolic process	biological_process
381	GO:0009889	regulation of biosynthetic process	GO:0009058	biosynthetic process	GO:0008152	metabolic process	biological_process
1	GO:0042097	interleukin-4 biosynthetic process	GO:0009058	biosynthetic process	GO:0008152	metabolic process	biological_process
3	GO:0042446	hormone biosynthetic process	GO:0009058	biosynthetic process	GO:0008152	metabolic process	biological_process
180	GO:0009891	positive regulation of biosynthetic process	GO:0009058	biosynthetic process	GO:0008152	metabolic process	biological_process
212	GO:0044711	single-organism biosynthetic process	GO:0009058	biosynthetic process	GO:0008152	metabolic process	biological_process
3	GO:0042226	interleukin-6 biosynthetic process	GO:0009058	biosynthetic process	GO:0008152	metabolic process	biological_process
1	GO:0042091	interleukin-10 biosynthetic process	GO:0009058	biosynthetic process	GO:0008152	metabolic process	biological_process
2	GO:0042094	interleukin-2 biosynthetic process	GO:0009058	biosynthetic process	GO:0008152	metabolic process	biological_process
1	GO:0042231	interleukin-13 biosynthetic process	GO:0009058	biosynthetic process	GO:0008152	metabolic process	biological_process
752	GO:0044249	cellular biosynthetic process	GO:0009058	biosynthetic process	GO:0008152	metabolic process	biological_process
5	GO:1903409	reactive oxygen species biosynthetic process	GO:0009058	biosynthetic process	GO:0008152	metabolic process	biological_process
149	GO:0009890	negative regulation of biosynthetic process	GO:0009058	biosynthetic process	GO:0008152	metabolic process	biological_process
2	GO:0042228	interleukin-8 biosynthetic process	GO:0009058	biosynthetic process	GO:0008152	metabolic process	biological_process
25	GO:0019080	viral gene expression	GO:0044033	multi-organism metabolic process	GO:0008152	metabolic process	biological_process
2	GO:0044035	multi-organism catabolic process	GO:0044033	multi-organism metabolic process	GO:0008152	metabolic process	biological_process
1	GO:0044040	multi-organism carbohydrate metabolic process	GO:0044033	multi-organism metabolic process	GO:0008152	metabolic process	biological_process
1	GO:0052214	metabolism of substance in other organism involved in symbiotic interaction	GO:0044033	multi-organism metabolic process	GO:0008152	metabolic process	biological_process
7	GO:0075522	IRES-dependent viral translational initiation	GO:0044033	multi-organism metabolic process	GO:0008152	metabolic process	biological_process
4	GO:0039694	viral RNA genome replication	GO:0044033	multi-organism metabolic process	GO:0008152	metabolic process	biological_process
12	GO:0045834	positive regulation of lipid metabolic process	GO:0009893	positive regulation of metabolic process	GO:0008152	metabolic process	biological_process
3	GO:0051353	positive regulation of oxidoreductase activity	GO:0009893	positive regulation of metabolic process	GO:0008152	metabolic process	biological_process
5	GO:0045913	positive regulation of carbohydrate metabolic process	GO:0009893	positive regulation of metabolic process	GO:0008152	metabolic process	biological_process
46	GO:0009896	positive regulation of catabolic process	GO:0009893	positive regulation of metabolic process	GO:0008152	metabolic process	biological_process
188	GO:0051173	positive regulation of nitrogen compound metabolic process	GO:0009893	positive regulation of metabolic process	GO:0008152	metabolic process	biological_process
331	GO:0010604	positive regulation of macromolecule metabolic process	GO:0009893	positive regulation of metabolic process	GO:0008152	metabolic process	biological_process
322	GO:0031325	positive regulation of cellular metabolic process	GO:0009893	positive regulation of metabolic process	GO:0008152	metabolic process	biological_process
180	GO:0009891	positive regulation of biosynthetic process	GO:0009893	positive regulation of metabolic process	GO:0008152	metabolic process	biological_process
1	GO:0044253	positive regulation of multicellular organismal metabolic process	GO:0009893	positive regulation of metabolic process	GO:0008152	metabolic process	biological_process
1	GO:0060267	positive regulation of respiratory burst	GO:0009893	positive regulation of metabolic process	GO:0008152	metabolic process	biological_process
693	GO:0006139	nucleobase-containing compound metabolic process	GO:0044238	primary metabolic process	GO:0008152	metabolic process	biological_process
93	GO:0006520	cellular amino acid metabolic process	GO:0044238	primary metabolic process	GO:0008152	metabolic process	biological_process
840	GO:0019538	protein metabolic process	GO:0044238	primary metabolic process	GO:0008152	metabolic process	biological_process
610	GO:0080090	regulation of primary metabolic process	GO:0044238	primary metabolic process	GO:0008152	metabolic process	biological_process
118	GO:0005975	carbohydrate metabolic process	GO:0044238	primary metabolic process	GO:0008152	metabolic process	biological_process
167	GO:0006629	lipid metabolic process	GO:0044238	primary metabolic process	GO:0008152	metabolic process	biological_process
20	GO:0006099	tricarboxylic acid cycle	GO:0044238	primary metabolic process	GO:0008152	metabolic process	biological_process
523	GO:1901564	organonitrogen compound metabolic process	GO:0006807	nitrogen compound metabolic process	GO:0008152	metabolic process	biological_process
3	GO:0071941	nitrogen cycle metabolic process	GO:0006807	nitrogen compound metabolic process	GO:0008152	metabolic process	biological_process
396	GO:0051171	regulation of nitrogen compound metabolic process	GO:0006807	nitrogen compound metabolic process	GO:0008152	metabolic process	biological_process
5	GO:2001057	reactive nitrogen species metabolic process	GO:0006807	nitrogen compound metabolic process	GO:0008152	metabolic process	biological_process
884	GO:0034641	cellular nitrogen compound metabolic process	GO:0006807	nitrogen compound metabolic process	GO:0008152	metabolic process	biological_process
1	GO:0018916	nitrobenzene metabolic process	GO:0006807	nitrogen compound metabolic process	GO:0008152	metabolic process	biological_process
188	GO:0051173	positive regulation of nitrogen compound metabolic process	GO:0006807	nitrogen compound metabolic process	GO:0008152	metabolic process	biological_process
19	GO:0097164	ammonium ion metabolic process	GO:0006807	nitrogen compound metabolic process	GO:0008152	metabolic process	biological_process
154	GO:0051172	negative regulation of nitrogen compound metabolic process	GO:0006807	nitrogen compound metabolic process	GO:0008152	metabolic process	biological_process
31	GO:0043414	macromolecule methylation	GO:0032259	methylation	GO:0008152	metabolic process	biological_process
10	GO:0034754	cellular hormone metabolic process	GO:0042445	hormone metabolic process	GO:0008152	metabolic process	biological_process
3	GO:0042446	hormone biosynthetic process	GO:0042445	hormone metabolic process	GO:0008152	metabolic process	biological_process
2	GO:0032350	regulation of hormone metabolic process	GO:0042445	hormone metabolic process	GO:0008152	metabolic process	biological_process
1	GO:0042447	hormone catabolic process	GO:0042445	hormone metabolic process	GO:0008152	metabolic process	biological_process
1	GO:0044107	cellular alcohol metabolic process	GO:0044237	cellular metabolic process	GO:0008152	metabolic process	biological_process
2	GO:0042133	neurotransmitter metabolic process	GO:0044237	cellular metabolic process	GO:0008152	metabolic process	biological_process
49	GO:0006413	translational initiation	GO:0044237	cellular metabolic process	GO:0008152	metabolic process	biological_process
105	GO:0051186	cofactor metabolic process	GO:0044237	cellular metabolic process	GO:0008152	metabolic process	biological_process
3	GO:0009404	toxin metabolic process	GO:0044237	cellular metabolic process	GO:0008152	metabolic process	biological_process
1105	GO:0044260	cellular macromolecule metabolic process	GO:0044237	cellular metabolic process	GO:0008152	metabolic process	biological_process
710	GO:0046483	heterocycle metabolic process	GO:0044237	cellular metabolic process	GO:0008152	metabolic process	biological_process
437	GO:0006793	phosphorus metabolic process	GO:0044237	cellular metabolic process	GO:0008152	metabolic process	biological_process
1	GO:0001887	selenium compound metabolic process	GO:0044237	cellular metabolic process	GO:0008152	metabolic process	biological_process
609	GO:0031323	regulation of cellular metabolic process	GO:0044237	cellular metabolic process	GO:0008152	metabolic process	biological_process
346	GO:0044248	cellular catabolic process	GO:0044237	cellular metabolic process	GO:0008152	metabolic process	biological_process
10	GO:0034754	cellular hormone metabolic process	GO:0044237	cellular metabolic process	GO:0008152	metabolic process	biological_process
14	GO:0006081	cellular aldehyde metabolic process	GO:0044237	cellular metabolic process	GO:0008152	metabolic process	biological_process
28	GO:0042180	cellular ketone metabolic process	GO:0044237	cellular metabolic process	GO:0008152	metabolic process	biological_process
36	GO:0044262	cellular carbohydrate metabolic process	GO:0044237	cellular metabolic process	GO:0008152	metabolic process	biological_process
714	GO:0006725	cellular aromatic compound metabolic process	GO:0044237	cellular metabolic process	GO:0008152	metabolic process	biological_process
111	GO:0006091	generation of precursor metabolites and energy	GO:0044237	cellular metabolic process	GO:0008152	metabolic process	biological_process
884	GO:0034641	cellular nitrogen compound metabolic process	GO:0044237	cellular metabolic process	GO:0008152	metabolic process	biological_process
322	GO:0031325	positive regulation of cellular metabolic process	GO:0044237	cellular metabolic process	GO:0008152	metabolic process	biological_process
752	GO:0044249	cellular biosynthetic process	GO:0044237	cellular metabolic process	GO:0008152	metabolic process	biological_process
227	GO:0006082	organic acid metabolic process	GO:0044237	cellular metabolic process	GO:0008152	metabolic process	biological_process
2	GO:0017144	drug metabolic process	GO:0044237	cellular metabolic process	GO:0008152	metabolic process	biological_process
8	GO:0006730	one-carbon metabolic process	GO:0044237	cellular metabolic process	GO:0008152	metabolic process	biological_process
2	GO:0097354	prenylation	GO:0044237	cellular metabolic process	GO:0008152	metabolic process	biological_process
68	GO:0006790	sulfur compound metabolic process	GO:0044237	cellular metabolic process	GO:0008152	metabolic process	biological_process
37	GO:0006575	cellular modified amino acid metabolic process	GO:0044237	cellular metabolic process	GO:0008152	metabolic process	biological_process
265	GO:0031324	negative regulation of cellular metabolic process	GO:0044237	cellular metabolic process	GO:0008152	metabolic process	biological_process
138	GO:0044255	cellular lipid metabolic process	GO:0044237	cellular metabolic process	GO:0008152	metabolic process	biological_process
6	GO:0006805	xenobiotic metabolic process	GO:0044237	cellular metabolic process	GO:0008152	metabolic process	biological_process
33	GO:0072593	reactive oxygen species metabolic process	GO:0044237	cellular metabolic process	GO:0008152	metabolic process	biological_process
3	GO:0046950	cellular ketone body metabolic process	GO:0044237	cellular metabolic process	GO:0008152	metabolic process	biological_process
405	GO:1901575	organic substance catabolic process	GO:0009056	catabolic process	GO:0008152	metabolic process	biological_process
46	GO:0009896	positive regulation of catabolic process	GO:0009056	catabolic process	GO:0008152	metabolic process	biological_process
2	GO:0044035	multi-organism catabolic process	GO:0009056	catabolic process	GO:0008152	metabolic process	biological_process
29	GO:0009895	negative regulation of catabolic process	GO:0009056	catabolic process	GO:0008152	metabolic process	biological_process
168	GO:0044712	single-organism catabolic process	GO:0009056	catabolic process	GO:0008152	metabolic process	biological_process
91	GO:0009894	regulation of catabolic process	GO:0009056	catabolic process	GO:0008152	metabolic process	biological_process
1	GO:0042447	hormone catabolic process	GO:0009056	catabolic process	GO:0008152	metabolic process	biological_process
346	GO:0044248	cellular catabolic process	GO:0009056	catabolic process	GO:0008152	metabolic process	biological_process
149	GO:0009890	negative regulation of biosynthetic process	GO:0009892	negative regulation of metabolic process	GO:0008152	metabolic process	biological_process
265	GO:0031324	negative regulation of cellular metabolic process	GO:0009892	negative regulation of metabolic process	GO:0008152	metabolic process	biological_process
29	GO:0009895	negative regulation of catabolic process	GO:0009892	negative regulation of metabolic process	GO:0008152	metabolic process	biological_process
1	GO:0044252	negative regulation of multicellular organismal metabolic process	GO:0009892	negative regulation of metabolic process	GO:0008152	metabolic process	biological_process
272	GO:0010605	negative regulation of macromolecule metabolic process	GO:0009892	negative regulation of metabolic process	GO:0008152	metabolic process	biological_process
5	GO:0045912	negative regulation of carbohydrate metabolic process	GO:0009892	negative regulation of metabolic process	GO:0008152	metabolic process	biological_process
154	GO:0051172	negative regulation of nitrogen compound metabolic process	GO:0009892	negative regulation of metabolic process	GO:0008152	metabolic process	biological_process
4	GO:0045833	negative regulation of lipid metabolic process	GO:0009892	negative regulation of metabolic process	GO:0008152	metabolic process	biological_process
1	GO:0051354	negative regulation of oxidoreductase activity	GO:0009892	negative regulation of metabolic process	GO:0008152	metabolic process	biological_process
610	GO:0080090	regulation of primary metabolic process	GO:0019222	regulation of metabolic process	GO:0008152	metabolic process	biological_process
351	GO:0009893	positive regulation of metabolic process	GO:0019222	regulation of metabolic process	GO:0008152	metabolic process	biological_process
4	GO:0051341	regulation of oxidoreductase activity	GO:0019222	regulation of metabolic process	GO:0008152	metabolic process	biological_process
396	GO:0051171	regulation of nitrogen compound metabolic process	GO:0019222	regulation of metabolic process	GO:0008152	metabolic process	biological_process
91	GO:0009894	regulation of catabolic process	GO:0019222	regulation of metabolic process	GO:0008152	metabolic process	biological_process
618	GO:0060255	regulation of macromolecule metabolic process	GO:0019222	regulation of metabolic process	GO:0008152	metabolic process	biological_process
381	GO:0009889	regulation of biosynthetic process	GO:0019222	regulation of metabolic process	GO:0008152	metabolic process	biological_process
2	GO:0032350	regulation of hormone metabolic process	GO:0019222	regulation of metabolic process	GO:0008152	metabolic process	biological_process
2	GO:0060263	regulation of respiratory burst	GO:0019222	regulation of metabolic process	GO:0008152	metabolic process	biological_process
287	GO:0009892	negative regulation of metabolic process	GO:0019222	regulation of metabolic process	GO:0008152	metabolic process	biological_process
2	GO:0044246	regulation of multicellular organismal metabolic process	GO:0019222	regulation of metabolic process	GO:0008152	metabolic process	biological_process
609	GO:0031323	regulation of cellular metabolic process	GO:0019222	regulation of metabolic process	GO:0008152	metabolic process	biological_process
16	GO:0045926	negative regulation of growth	GO:0040008	regulation of growth	GO:0040007	growth	biological_process
26	GO:0045927	positive regulation of growth	GO:0040008	regulation of growth	GO:0040007	growth	biological_process
2	GO:0044144	modulation of growth of symbiont involved in interaction with host	GO:0040008	regulation of growth	GO:0040007	growth	biological_process
37	GO:0001558	regulation of cell growth	GO:0040008	regulation of growth	GO:0040007	growth	biological_process
22	GO:0048638	regulation of developmental growth	GO:0040008	regulation of growth	GO:0040007	growth	biological_process
2	GO:0044126	regulation of growth of symbiont in host	GO:0040008	regulation of growth	GO:0040007	growth	biological_process
2	GO:0044146	negative regulation of growth of symbiont involved in interaction with host	GO:0045926	negative regulation of growth	GO:0040007	growth	biological_process
13	GO:0030308	negative regulation of cell growth	GO:0045926	negative regulation of growth	GO:0040007	growth	biological_process
3	GO:0048640	negative regulation of developmental growth	GO:0045926	negative regulation of growth	GO:0040007	growth	biological_process
17	GO:0030307	positive regulation of cell growth	GO:0016049	cell growth	GO:0040007	growth	biological_process
13	GO:0030308	negative regulation of cell growth	GO:0016049	cell growth	GO:0040007	growth	biological_process
37	GO:0001558	regulation of cell growth	GO:0016049	cell growth	GO:0040007	growth	biological_process
22	GO:0048588	developmental cell growth	GO:0016049	cell growth	GO:0040007	growth	biological_process
14	GO:0035264	multicellular organism growth	GO:0048589	developmental growth	GO:0040007	growth	biological_process
1	GO:0048630	skeletal muscle tissue growth	GO:0048589	developmental growth	GO:0040007	growth	biological_process
22	GO:0048638	regulation of developmental growth	GO:0048589	developmental growth	GO:0040007	growth	biological_process
22	GO:0048588	developmental cell growth	GO:0048589	developmental growth	GO:0040007	growth	biological_process
14	GO:0048639	positive regulation of developmental growth	GO:0048589	developmental growth	GO:0040007	growth	biological_process
3	GO:0048640	negative regulation of developmental growth	GO:0048589	developmental growth	GO:0040007	growth	biological_process
2	GO:0055017	cardiac muscle tissue growth	GO:0048589	developmental growth	GO:0040007	growth	biological_process
20	GO:0060560	developmental growth involved in morphogenesis	GO:0048589	developmental growth	GO:0040007	growth	biological_process
5	GO:0042246	tissue regeneration	GO:0048589	developmental growth	GO:0040007	growth	biological_process
13	GO:0035265	organ growth	GO:0048589	developmental growth	GO:0040007	growth	biological_process
1	GO:0001832	blastocyst growth	GO:0048589	developmental growth	GO:0040007	growth	biological_process
1	GO:0051124	synaptic growth at neuromuscular junction	GO:0048589	developmental growth	GO:0040007	growth	biological_process
2	GO:0044116	growth of symbiont involved in interaction with host	GO:0044110	growth involved in symbiotic interaction	GO:0040007	growth	biological_process
14	GO:0048639	positive regulation of developmental growth	GO:0045927	positive regulation of growth	GO:0040007	growth	biological_process
17	GO:0030307	positive regulation of cell growth	GO:0045927	positive regulation of growth	GO:0040007	growth	biological_process
3	GO:0001541	ovarian follicle development	GO:0022602	ovulation cycle process	GO:0048511	rhythmic process	biological_process
3	GO:0022602	ovulation cycle process	GO:0042698	ovulation cycle	GO:0048511	rhythmic process	biological_process
1	GO:0042753	positive regulation of circadian rhythm	GO:0007623	circadian rhythm	GO:0048511	rhythmic process	biological_process
2	GO:0042754	negative regulation of circadian rhythm	GO:0007623	circadian rhythm	GO:0048511	rhythmic process	biological_process
1	GO:0048512	circadian behavior	GO:0007623	circadian rhythm	GO:0048511	rhythmic process	biological_process
19	GO:0042752	regulation of circadian rhythm	GO:0007623	circadian rhythm	GO:0048511	rhythmic process	biological_process
8	GO:0032922	circadian regulation of gene expression	GO:0007623	circadian rhythm	GO:0048511	rhythmic process	biological_process
1	GO:0048512	circadian behavior	GO:0007622	rhythmic behavior	GO:0048511	rhythmic process	biological_process
23	GO:0051224	negative regulation of protein transport	GO:1904950	negative regulation of establishment of protein localization	GO:0048519	negative regulation of biological process	biological_process
2	GO:0090005	negative regulation of establishment of protein localization to plasma membrane	GO:1904950	negative regulation of establishment of protein localization	GO:0048519	negative regulation of biological process	biological_process
6	GO:0032088	negative regulation of NF-kappaB transcription factor activity	GO:0043433	negative regulation of sequence-specific DNA binding transcription factor activity	GO:0048519	negative regulation of biological process	biological_process
4	GO:0010523	negative regulation of calcium ion transport into cytosol	GO:0048523	negative regulation of cellular process	GO:0048519	negative regulation of biological process	biological_process
2	GO:0090344	negative regulation of cell aging	GO:0048523	negative regulation of cellular process	GO:0048519	negative regulation of biological process	biological_process
1	GO:2001136	negative regulation of endocytic recycling	GO:0048523	negative regulation of cellular process	GO:0048519	negative regulation of biological process	biological_process
10	GO:2001021	negative regulation of response to DNA damage stimulus	GO:0048523	negative regulation of cellular process	GO:0048519	negative regulation of biological process	biological_process
127	GO:0010648	negative regulation of cell communication	GO:0048523	negative regulation of cellular process	GO:0048519	negative regulation of biological process	biological_process
1	GO:0090071	negative regulation of ribosome biogenesis	GO:0048523	negative regulation of cellular process	GO:0048519	negative regulation of biological process	biological_process
55	GO:0008285	negative regulation of cell proliferation	GO:0048523	negative regulation of cellular process	GO:0048519	negative regulation of biological process	biological_process
4	GO:0060969	negative regulation of gene silencing	GO:0048523	negative regulation of cellular process	GO:0048519	negative regulation of biological process	biological_process
13	GO:0050866	negative regulation of cell activation	GO:0048523	negative regulation of cellular process	GO:0048519	negative regulation of biological process	biological_process
103	GO:0051129	negative regulation of cellular component organization	GO:0048523	negative regulation of cellular process	GO:0048519	negative regulation of biological process	biological_process
5	GO:1900408	negative regulation of cellular response to oxidative stress	GO:0048523	negative regulation of cellular process	GO:0048519	negative regulation of biological process	biological_process
6	GO:0051985	negative regulation of chromosome segregation	GO:0048523	negative regulation of cellular process	GO:0048519	negative regulation of biological process	biological_process
1	GO:0060354	negative regulation of cell adhesion molecule production	GO:0048523	negative regulation of cellular process	GO:0048519	negative regulation of biological process	biological_process
47	GO:0045786	negative regulation of cell cycle	GO:0048523	negative regulation of cellular process	GO:0048519	negative regulation of biological process	biological_process
2	GO:1901380	negative regulation of potassium ion transmembrane transport	GO:0048523	negative regulation of cellular process	GO:0048519	negative regulation of biological process	biological_process
17	GO:0048525	negative regulation of viral process	GO:0048523	negative regulation of cellular process	GO:0048519	negative regulation of biological process	biological_process
8	GO:1903573	negative regulation of response to endoplasmic reticulum stress	GO:0048523	negative regulation of cellular process	GO:0048519	negative regulation of biological process	biological_process
13	GO:0030308	negative regulation of cell growth	GO:0048523	negative regulation of cellular process	GO:0048519	negative regulation of biological process	biological_process
12	GO:0090288	negative regulation of cellular response to growth factor stimulus	GO:0048523	negative regulation of cellular process	GO:0048519	negative regulation of biological process	biological_process
14	GO:0051283	negative regulation of sequestering of calcium ion	GO:0048523	negative regulation of cellular process	GO:0048519	negative regulation of biological process	biological_process
116	GO:0060548	negative regulation of cell death	GO:0048523	negative regulation of cellular process	GO:0048519	negative regulation of biological process	biological_process
1	GO:1903333	negative regulation of protein folding	GO:0048523	negative regulation of cellular process	GO:0048519	negative regulation of biological process	biological_process
48	GO:0045596	negative regulation of cell differentiation	GO:0048523	negative regulation of cellular process	GO:0048519	negative regulation of biological process	biological_process
31	GO:0051271	negative regulation of cellular component movement	GO:0048523	negative regulation of cellular process	GO:0048519	negative regulation of biological process	biological_process
1	GO:0045918	negative regulation of cytolysis	GO:0048523	negative regulation of cellular process	GO:0048519	negative regulation of biological process	biological_process
16	GO:0010507	negative regulation of autophagy	GO:0048523	negative regulation of cellular process	GO:0048519	negative regulation of biological process	biological_process
265	GO:0031324	negative regulation of cellular metabolic process	GO:0048523	negative regulation of cellular process	GO:0048519	negative regulation of biological process	biological_process
2	GO:2000642	negative regulation of early endosome to late endosome transport	GO:0048523	negative regulation of cellular process	GO:0048519	negative regulation of biological process	biological_process
14	GO:1903531	negative regulation of secretion by cell	GO:0048523	negative regulation of cellular process	GO:0048519	negative regulation of biological process	biological_process
24	GO:0007162	negative regulation of cell adhesion	GO:0048523	negative regulation of cellular process	GO:0048519	negative regulation of biological process	biological_process
1	GO:1901977	negative regulation of cell cycle checkpoint	GO:0048523	negative regulation of cellular process	GO:0048519	negative regulation of biological process	biological_process
1	GO:1901164	negative regulation of trophoblast cell migration	GO:0051093	negative regulation of developmental process	GO:0048519	negative regulation of biological process	biological_process
2	GO:0090344	negative regulation of cell aging	GO:0051093	negative regulation of developmental process	GO:0048519	negative regulation of biological process	biological_process
1	GO:0090185	negative regulation of kidney development	GO:0051093	negative regulation of developmental process	GO:0048519	negative regulation of biological process	biological_process
1	GO:0045683	negative regulation of epidermis development	GO:0051093	negative regulation of developmental process	GO:0048519	negative regulation of biological process	biological_process
3	GO:0048640	negative regulation of developmental growth	GO:0051093	negative regulation of developmental process	GO:0048519	negative regulation of biological process	biological_process
2	GO:0060770	negative regulation of epithelial cell proliferation involved in prostate gland development	GO:0051093	negative regulation of developmental process	GO:0048519	negative regulation of biological process	biological_process
1	GO:1902455	negative regulation of stem cell population maintenance	GO:0051093	negative regulation of developmental process	GO:0048519	negative regulation of biological process	biological_process
3	GO:0061037	negative regulation of cartilage development	GO:0051093	negative regulation of developmental process	GO:0048519	negative regulation of biological process	biological_process
1	GO:2000137	negative regulation of cell proliferation involved in heart morphogenesis	GO:0051093	negative regulation of developmental process	GO:0048519	negative regulation of biological process	biological_process
11	GO:1901343	negative regulation of vasculature development	GO:0051093	negative regulation of developmental process	GO:0048519	negative regulation of biological process	biological_process
12	GO:1903707	negative regulation of hemopoiesis	GO:0051093	negative regulation of developmental process	GO:0048519	negative regulation of biological process	biological_process
1	GO:0044147	negative regulation of development of symbiont involved in interaction with host	GO:0051093	negative regulation of developmental process	GO:0048519	negative regulation of biological process	biological_process
19	GO:0051961	negative regulation of nervous system development	GO:0051093	negative regulation of developmental process	GO:0048519	negative regulation of biological process	biological_process
1	GO:0045992	negative regulation of embryonic development	GO:0051093	negative regulation of developmental process	GO:0048519	negative regulation of biological process	biological_process
5	GO:1901862	negative regulation of muscle tissue development	GO:0051093	negative regulation of developmental process	GO:0048519	negative regulation of biological process	biological_process
48	GO:0045596	negative regulation of cell differentiation	GO:0051093	negative regulation of developmental process	GO:0048519	negative regulation of biological process	biological_process
2	GO:0070168	negative regulation of biomineral tissue development	GO:0051093	negative regulation of developmental process	GO:0048519	negative regulation of biological process	biological_process
1	GO:0042483	negative regulation of odontogenesis	GO:0051093	negative regulation of developmental process	GO:0048519	negative regulation of biological process	biological_process
4	GO:0048635	negative regulation of muscle organ development	GO:0051093	negative regulation of developmental process	GO:0048519	negative regulation of biological process	biological_process
1	GO:2000384	negative regulation of ectoderm development	GO:0051093	negative regulation of developmental process	GO:0048519	negative regulation of biological process	biological_process
149	GO:0009890	negative regulation of biosynthetic process	GO:0009892	negative regulation of metabolic process	GO:0048519	negative regulation of biological process	biological_process
265	GO:0031324	negative regulation of cellular metabolic process	GO:0009892	negative regulation of metabolic process	GO:0048519	negative regulation of biological process	biological_process
29	GO:0009895	negative regulation of catabolic process	GO:0009892	negative regulation of metabolic process	GO:0048519	negative regulation of biological process	biological_process
1	GO:0044252	negative regulation of multicellular organismal metabolic process	GO:0009892	negative regulation of metabolic process	GO:0048519	negative regulation of biological process	biological_process
272	GO:0010605	negative regulation of macromolecule metabolic process	GO:0009892	negative regulation of metabolic process	GO:0048519	negative regulation of biological process	biological_process
5	GO:0045912	negative regulation of carbohydrate metabolic process	GO:0009892	negative regulation of metabolic process	GO:0048519	negative regulation of biological process	biological_process
154	GO:0051172	negative regulation of nitrogen compound metabolic process	GO:0009892	negative regulation of metabolic process	GO:0048519	negative regulation of biological process	biological_process
4	GO:0045833	negative regulation of lipid metabolic process	GO:0009892	negative regulation of metabolic process	GO:0048519	negative regulation of biological process	biological_process
1	GO:0051354	negative regulation of oxidoreductase activity	GO:0009892	negative regulation of metabolic process	GO:0048519	negative regulation of biological process	biological_process
2	GO:0044146	negative regulation of growth of symbiont involved in interaction with host	GO:0043901	negative regulation of multi-organism process	GO:0048519	negative regulation of biological process	biological_process
2	GO:2000255	negative regulation of male germ cell proliferation	GO:0043901	negative regulation of multi-organism process	GO:0048519	negative regulation of biological process	biological_process
1	GO:1901164	negative regulation of trophoblast cell migration	GO:0043901	negative regulation of multi-organism process	GO:0048519	negative regulation of biological process	biological_process
1	GO:0044147	negative regulation of development of symbiont involved in interaction with host	GO:0043901	negative regulation of multi-organism process	GO:0048519	negative regulation of biological process	biological_process
17	GO:0048525	negative regulation of viral process	GO:0043901	negative regulation of multi-organism process	GO:0048519	negative regulation of biological process	biological_process
1	GO:1900425	negative regulation of defense response to bacterium	GO:0043901	negative regulation of multi-organism process	GO:0048519	negative regulation of biological process	biological_process
1	GO:1903946	negative regulation of ventricular cardiac muscle cell action potential	GO:0045759	negative regulation of action potential	GO:0048519	negative regulation of biological process	biological_process
1	GO:1900826	negative regulation of membrane depolarization during cardiac muscle cell action potential	GO:0045759	negative regulation of action potential	GO:0048519	negative regulation of biological process	biological_process
2	GO:0044146	negative regulation of growth of symbiont involved in interaction with host	GO:0045926	negative regulation of growth	GO:0048519	negative regulation of biological process	biological_process
13	GO:0030308	negative regulation of cell growth	GO:0045926	negative regulation of growth	GO:0048519	negative regulation of biological process	biological_process
3	GO:0048640	negative regulation of developmental growth	GO:0045926	negative regulation of growth	GO:0048519	negative regulation of biological process	biological_process
10	GO:2001021	negative regulation of response to DNA damage stimulus	GO:0048585	negative regulation of response to stimulus	GO:0048519	negative regulation of biological process	biological_process
10	GO:1903035	negative regulation of response to wounding	GO:0048585	negative regulation of response to stimulus	GO:0048519	negative regulation of biological process	biological_process
7	GO:0050777	negative regulation of immune response	GO:0048585	negative regulation of response to stimulus	GO:0048519	negative regulation of biological process	biological_process
1	GO:1903799	negative regulation of production of miRNAs involved in gene silencing by miRNA	GO:0048585	negative regulation of response to stimulus	GO:0048519	negative regulation of biological process	biological_process
12	GO:0090288	negative regulation of cellular response to growth factor stimulus	GO:0048585	negative regulation of response to stimulus	GO:0048519	negative regulation of biological process	biological_process
8	GO:1903573	negative regulation of response to endoplasmic reticulum stress	GO:0048585	negative regulation of response to stimulus	GO:0048519	negative regulation of biological process	biological_process
5	GO:1902883	negative regulation of response to oxidative stress	GO:0048585	negative regulation of response to stimulus	GO:0048519	negative regulation of biological process	biological_process
3	GO:0060761	negative regulation of response to cytokine stimulus	GO:0048585	negative regulation of response to stimulus	GO:0048519	negative regulation of biological process	biological_process
29	GO:0032102	negative regulation of response to external stimulus	GO:0048585	negative regulation of response to stimulus	GO:0048519	negative regulation of biological process	biological_process
14	GO:0031348	negative regulation of defense response	GO:0048585	negative regulation of response to stimulus	GO:0048519	negative regulation of biological process	biological_process
118	GO:0009968	negative regulation of signal transduction	GO:0048585	negative regulation of response to stimulus	GO:0048519	negative regulation of biological process	biological_process
2	GO:0070571	negative regulation of neuron projection regeneration	GO:0048585	negative regulation of response to stimulus	GO:0048519	negative regulation of biological process	biological_process
2	GO:0061179	negative regulation of insulin secretion involved in cellular response to glucose stimulus	GO:0048585	negative regulation of response to stimulus	GO:0048519	negative regulation of biological process	biological_process
7	GO:0002832	negative regulation of response to biotic stimulus	GO:0048585	negative regulation of response to stimulus	GO:0048519	negative regulation of biological process	biological_process
1	GO:1901164	negative regulation of trophoblast cell migration	GO:2000242	negative regulation of reproductive process	GO:0048519	negative regulation of biological process	biological_process
2	GO:2000255	negative regulation of male germ cell proliferation	GO:2000242	negative regulation of reproductive process	GO:0048519	negative regulation of biological process	biological_process
2	GO:0060770	negative regulation of epithelial cell proliferation involved in prostate gland development	GO:2000242	negative regulation of reproductive process	GO:0048519	negative regulation of biological process	biological_process
3	GO:0050922	negative regulation of chemotaxis	GO:0040013	negative regulation of locomotion	GO:0048519	negative regulation of biological process	biological_process
1	GO:1902187	negative regulation of viral release from host cell	GO:0040013	negative regulation of locomotion	GO:0048519	negative regulation of biological process	biological_process
27	GO:2000146	negative regulation of cell motility	GO:0040013	negative regulation of locomotion	GO:0048519	negative regulation of biological process	biological_process
2	GO:2000255	negative regulation of male germ cell proliferation	GO:0051241	negative regulation of multicellular organismal process	GO:0048519	negative regulation of biological process	biological_process
3	GO:0061037	negative regulation of cartilage development	GO:0051241	negative regulation of multicellular organismal process	GO:0048519	negative regulation of biological process	biological_process
1	GO:2000137	negative regulation of cell proliferation involved in heart morphogenesis	GO:0051241	negative regulation of multicellular organismal process	GO:0048519	negative regulation of biological process	biological_process
12	GO:1903707	negative regulation of hemopoiesis	GO:0051241	negative regulation of multicellular organismal process	GO:0048519	negative regulation of biological process	biological_process
1	GO:0045992	negative regulation of embryonic development	GO:0051241	negative regulation of multicellular organismal process	GO:0048519	negative regulation of biological process	biological_process
4	GO:0048635	negative regulation of muscle organ development	GO:0051241	negative regulation of multicellular organismal process	GO:0048519	negative regulation of biological process	biological_process
1	GO:0044252	negative regulation of multicellular organismal metabolic process	GO:0051241	negative regulation of multicellular organismal process	GO:0048519	negative regulation of biological process	biological_process
5	GO:1903523	negative regulation of blood circulation	GO:0051241	negative regulation of multicellular organismal process	GO:0048519	negative regulation of biological process	biological_process
1	GO:1902455	negative regulation of stem cell population maintenance	GO:0051241	negative regulation of multicellular organismal process	GO:0048519	negative regulation of biological process	biological_process
14	GO:0001818	negative regulation of cytokine production	GO:0051241	negative regulation of multicellular organismal process	GO:0048519	negative regulation of biological process	biological_process
7	GO:0010633	negative regulation of epithelial cell migration	GO:0051241	negative regulation of multicellular organismal process	GO:0048519	negative regulation of biological process	biological_process
1	GO:1901164	negative regulation of trophoblast cell migration	GO:0051241	negative regulation of multicellular organismal process	GO:0048519	negative regulation of biological process	biological_process
8	GO:0050819	negative regulation of coagulation	GO:0051241	negative regulation of multicellular organismal process	GO:0048519	negative regulation of biological process	biological_process
1	GO:0042483	negative regulation of odontogenesis	GO:0051241	negative regulation of multicellular organismal process	GO:0048519	negative regulation of biological process	biological_process
2	GO:0045932	negative regulation of muscle contraction	GO:0051241	negative regulation of multicellular organismal process	GO:0048519	negative regulation of biological process	biological_process
2	GO:0030279	negative regulation of ossification	GO:0051241	negative regulation of multicellular organismal process	GO:0048519	negative regulation of biological process	biological_process
1	GO:1901078	negative regulation of relaxation of muscle	GO:0051241	negative regulation of multicellular organismal process	GO:0048519	negative regulation of biological process	biological_process
2	GO:0060770	negative regulation of epithelial cell proliferation involved in prostate gland development	GO:0051241	negative regulation of multicellular organismal process	GO:0048519	negative regulation of biological process	biological_process
1	GO:0040015	negative regulation of multicellular organism growth	GO:0051241	negative regulation of multicellular organismal process	GO:0048519	negative regulation of biological process	biological_process
11	GO:1901343	negative regulation of vasculature development	GO:0051241	negative regulation of multicellular organismal process	GO:0048519	negative regulation of biological process	biological_process
19	GO:0051961	negative regulation of nervous system development	GO:0051241	negative regulation of multicellular organismal process	GO:0048519	negative regulation of biological process	biological_process
1	GO:0010719	negative regulation of epithelial to mesenchymal transition	GO:0051241	negative regulation of multicellular organismal process	GO:0048519	negative regulation of biological process	biological_process
2	GO:0070168	negative regulation of biomineral tissue development	GO:0051241	negative regulation of multicellular organismal process	GO:0048519	negative regulation of biological process	biological_process
1	GO:0090185	negative regulation of kidney development	GO:0051241	negative regulation of multicellular organismal process	GO:0048519	negative regulation of biological process	biological_process
1	GO:0010903	negative regulation of very-low-density lipoprotein particle remodeling	GO:0051241	negative regulation of multicellular organismal process	GO:0048519	negative regulation of biological process	biological_process
1	GO:2000832	negative regulation of steroid hormone secretion	GO:0051241	negative regulation of multicellular organismal process	GO:0048519	negative regulation of biological process	biological_process
1	GO:0045617	negative regulation of keratinocyte differentiation	GO:0051241	negative regulation of multicellular organismal process	GO:0048519	negative regulation of biological process	biological_process
1	GO:0031645	negative regulation of neurological system process	GO:0051241	negative regulation of multicellular organismal process	GO:0048519	negative regulation of biological process	biological_process
3	GO:0014741	negative regulation of muscle hypertrophy	GO:0051241	negative regulation of multicellular organismal process	GO:0048519	negative regulation of biological process	biological_process
8	GO:0090317	negative regulation of intracellular protein transport	GO:1903828	negative regulation of cellular protein localization	GO:0048519	negative regulation of biological process	biological_process
3	GO:2000009	negative regulation of protein localization to cell surface	GO:1903828	negative regulation of cellular protein localization	GO:0048519	negative regulation of biological process	biological_process
1	GO:1904780	negative regulation of protein localization to centrosome	GO:1903828	negative regulation of cellular protein localization	GO:0048519	negative regulation of biological process	biological_process
5	GO:1905476	negative regulation of protein localization to membrane	GO:1903828	negative regulation of cellular protein localization	GO:0048519	negative regulation of biological process	biological_process
9	GO:1900181	negative regulation of protein localization to nucleus	GO:1903828	negative regulation of cellular protein localization	GO:0048519	negative regulation of biological process	biological_process
1	GO:1904815	negative regulation of protein localization to chromosome, telomeric region	GO:1903828	negative regulation of cellular protein localization	GO:0048519	negative regulation of biological process	biological_process
5	GO:1904376	negative regulation of protein localization to cell periphery	GO:1903828	negative regulation of cellular protein localization	GO:0048519	negative regulation of biological process	biological_process
1	GO:1900826	negative regulation of membrane depolarization during cardiac muscle cell action potential	GO:1904180	negative regulation of membrane depolarization	GO:0048519	negative regulation of biological process	biological_process
2	GO:0051589	negative regulation of neurotransmitter transport	GO:0051051	negative regulation of transport	GO:0048519	negative regulation of biological process	biological_process
1	GO:1905366	negative regulation of intralumenal vesicle formation	GO:0051051	negative regulation of transport	GO:0048519	negative regulation of biological process	biological_process
2	GO:0032891	negative regulation of organic acid transport	GO:0051051	negative regulation of transport	GO:0048519	negative regulation of biological process	biological_process
12	GO:0034763	negative regulation of transmembrane transport	GO:0051051	negative regulation of transport	GO:0048519	negative regulation of biological process	biological_process
9	GO:0032410	negative regulation of transporter activity	GO:0051051	negative regulation of transport	GO:0048519	negative regulation of biological process	biological_process
14	GO:0032387	negative regulation of intracellular transport	GO:0051051	negative regulation of transport	GO:0048519	negative regulation of biological process	biological_process
15	GO:0043271	negative regulation of ion transport	GO:0051051	negative regulation of transport	GO:0048519	negative regulation of biological process	biological_process
1	GO:1903336	negative regulation of vacuolar transport	GO:0051051	negative regulation of transport	GO:0048519	negative regulation of biological process	biological_process
1	GO:0032240	negative regulation of nucleobase-containing compound transport	GO:0051051	negative regulation of transport	GO:0048519	negative regulation of biological process	biological_process
15	GO:0051048	negative regulation of secretion	GO:0051051	negative regulation of transport	GO:0048519	negative regulation of biological process	biological_process
1	GO:0051953	negative regulation of amine transport	GO:0051051	negative regulation of transport	GO:0048519	negative regulation of biological process	biological_process
2	GO:0032369	negative regulation of lipid transport	GO:0051051	negative regulation of transport	GO:0048519	negative regulation of biological process	biological_process
1	GO:2001136	negative regulation of endocytic recycling	GO:0051051	negative regulation of transport	GO:0048519	negative regulation of biological process	biological_process
23	GO:0051224	negative regulation of protein transport	GO:0051051	negative regulation of transport	GO:0048519	negative regulation of biological process	biological_process
7	GO:0045806	negative regulation of endocytosis	GO:0051051	negative regulation of transport	GO:0048519	negative regulation of biological process	biological_process
4	GO:0010523	negative regulation of calcium ion transport into cytosol	GO:0032845	negative regulation of homeostatic process	GO:0048519	negative regulation of biological process	biological_process
14	GO:0051283	negative regulation of sequestering of calcium ion	GO:0032845	negative regulation of homeostatic process	GO:0048519	negative regulation of biological process	biological_process
1	GO:0070236	negative regulation of activation-induced cell death of T cells	GO:0032845	negative regulation of homeostatic process	GO:0048519	negative regulation of biological process	biological_process
3	GO:0002906	negative regulation of mature B cell apoptotic process	GO:0032845	negative regulation of homeostatic process	GO:0048519	negative regulation of biological process	biological_process
2	GO:0045647	negative regulation of erythrocyte differentiation	GO:0032845	negative regulation of homeostatic process	GO:0048519	negative regulation of biological process	biological_process
2	GO:0061179	negative regulation of insulin secretion involved in cellular response to glucose stimulus	GO:0032845	negative regulation of homeostatic process	GO:0048519	negative regulation of biological process	biological_process
8	GO:0030195	negative regulation of blood coagulation	GO:1900047	negative regulation of hemostasis	GO:0048519	negative regulation of biological process	biological_process
2	GO:0002578	negative regulation of antigen processing and presentation	GO:0002683	negative regulation of immune system process	GO:0048519	negative regulation of biological process	biological_process
10	GO:0002698	negative regulation of immune effector process	GO:0002683	negative regulation of immune system process	GO:0048519	negative regulation of biological process	biological_process
12	GO:1903707	negative regulation of hemopoiesis	GO:0002683	negative regulation of immune system process	GO:0048519	negative regulation of biological process	biological_process
2	GO:0034122	negative regulation of toll-like receptor signaling pathway	GO:0002683	negative regulation of immune system process	GO:0048519	negative regulation of biological process	biological_process
1	GO:0070236	negative regulation of activation-induced cell death of T cells	GO:0002683	negative regulation of immune system process	GO:0048519	negative regulation of biological process	biological_process
7	GO:0050777	negative regulation of immune response	GO:0002683	negative regulation of immune system process	GO:0048519	negative regulation of biological process	biological_process
3	GO:0002686	negative regulation of leukocyte migration	GO:0002683	negative regulation of immune system process	GO:0048519	negative regulation of biological process	biological_process
12	GO:0002695	negative regulation of leukocyte activation	GO:0002683	negative regulation of immune system process	GO:0048519	negative regulation of biological process	biological_process
6	GO:0050858	negative regulation of antigen receptor-mediated signaling pathway	GO:0002683	negative regulation of immune system process	GO:0048519	negative regulation of biological process	biological_process
3	GO:0002906	negative regulation of mature B cell apoptotic process	GO:0002683	negative regulation of immune system process	GO:0048519	negative regulation of biological process	biological_process
[truncated: 2,032 more rows]
