# Supplementary material for: Proteomic Profiling of Thigh Meat at Different Ages of Chicken for Meat Quality and Development
Source: Foods. 2023 Jul 30;12(15):2901. doi: 10.3390/foods12152901 (PMC10418907; doi:10.3390/foods12152901)
Supplement: Supplementary file 1 [file foods-12-02901-s001.zip › table supplementary/Table S3 Differentially expressed proteins for three comparison groups of D150 vs D300, D150 vs D450, and D300 vs D450.xls]

## Sheet: D150 vs D300
Table S3 Differentially expressed proteins for three comparison groups of D150 vs D300, D150 vs D450, and D300 vs D450
Accession	FC(BYC150T/BYC300T)	Log2FC(BYC150T/BYC300T)	P_value(BYC150T/BYC300T)	Regulate	Significant	BYC150T	BYC300T	BYC300T1	BYC300T2	BYC300T3	BYC150T1	BYC150T2	BYC150T3	Description	ko_id	ko_name	go	pathways	cog	pfam	subloc	uni_peptide	coverage	mw	fdr
P02659	0.320802	-1.64024	0.01321	down	yes	1.152	3.591	3.373	4.668	2.732	1	1.218	1.239	Apovitellenin-1 OS=Gallus gallus OX=9031 PE=1 SV=1			GO:0034361(cellular_component:very-low-density lipoprotein particle); GO:0004857(molecular_function:enzyme inhibitor activity); GO:0042627(cellular_component:chylomicron); GO:0006629(biological_process:lipid metabolic process); GO:0045735(molecular_function:nutrient reservoir activity)			PF05418.8(Apo-VLDL-II:Apovitellenin I (Apo-VLDL-II))	extracellular	4	43	12	High
P09860	0.410495	-1.28456	0.002116	down	yes	1.103	2.687	2.849	2.255	2.956	1	1.159	1.151	Troponin C, slow skeletal and cardiac muscles OS=Gallus gallus OX=9031 GN=TNNC1 PE=1 SV=1	K05865	TNNC1	GO:0043462(biological_process:regulation of ATPase activity); GO:0005861(cellular_component:troponin complex); GO:0048306(molecular_function:calcium-dependent protein binding); GO:0014883(biological_process:transition between fast and slow fiber); GO:0031014(molecular_function:troponin T binding); GO:0006937(biological_process:regulation of muscle contraction); GO:0055010(biological_process:ventr…	gga04020(Calcium signaling pathway); gga04261(Adrenergic signaling in cardiomyocytes); gga04260(Cardiac muscle contraction)	COG5126(D:Cell cycle control, cell division, chromosome partitioning); COG5126(Z:Cytoskeleton); COG5126(T:Signal transduction mechanisms)	PF13833.3(EF-hand_8:EF-hand domain pair); PF13499.3(EF-hand_7:EF-hand domain pair); PF00036.29(EF-hand_1:EF hand); PF13405.3(EF-hand_6:EF-hand domain); PF13202.3(EF-hand_5:EF hand); PF14658.3(EF-hand_9:EF-hand domain); PF12763.4(EF-hand_4:Cytoskeletal-regulatory complex EF hand)	cytoplasmic	12	86	18.4	High
A0A3Q2ULZ1	0.384133	-1.38032	0.02127	down	yes	1.041	2.71	3.556	2.017	2.557	1	0.978	1.146	Calcium uniporter regulatory subunit MCUb OS=Gallus gallus OX=9031 GN=MCUB PE=3 SV=1			GO:0016021(cellular_component:integral component of membrane); GO:0005739(cellular_component:mitochondrion); GO:0051560(biological_process:mitochondrial calcium ion homeostasis)			PF04678.10(MCU:Mitochondrial calcium uniporter)	mitochondrial	5	18	40.7	High
F1NFL6	0.410784	-1.28355	0.008396	down	yes	1.059	2.578	2.338	3.197	2.198	1	1.072	1.104	Vitellogenin-2 OS=Gallus gallus OX=9031 GN=VTG2 PE=4 SV=1			GO:0005319(molecular_function:lipid transporter activity); GO:0032355(biological_process:response to estradiol); GO:0071391(biological_process:cellular response to estrogen stimulus); GO:0045735(molecular_function:nutrient reservoir activity)			PF01347.19(Vitellogenin_N:Lipoprotein amino terminal region); PF09172.8(DUF1943:Domain of unknown function (DUF1943)); PF09175.7(DUF1944:Domain of unknown function (DUF1944)); PF00094.22(VWD:von Willebrand factor type D domain)	ER	60	42	205	High
F1NVP2	0.541933	-0.883815	0.001837	down	yes	1.189	2.194	2.307	2.151	2.124	1	1.143	1.424	FYVE, RhoGEF and PH domain containing 6 OS=Gallus gallus OX=9031 GN=FGD6 PE=4 SV=3	K05724	FGD5_6	GO:0005089(molecular_function:Rho guanyl-nucleotide exchange factor activity); GO:0046872(molecular_function:metal ion binding); GO:0043087(biological_process:regulation of GTPase activity); GO:0035023(biological_process:regulation of Rho protein signal transduction)			PF00621.17(RhoGEF:RhoGEF domain); PF00169.26(PH:PH domain); PF01363.18(FYVE:FYVE zinc finger); PF16652.2(PH_13:Pleckstrin homology domain)	nuclear	1	0	159.9	Low
P02752	0.42269	-1.24233	2e-06	down	yes	0.9743	2.305	2.333	2.297	2.285	1	0.922	1.001	Riboflavin-binding protein OS=Gallus gallus OX=9031 PE=1 SV=2	K13649	FOLR	GO:0038023(molecular_function:signaling receptor activity); GO:0032218(biological_process:riboflavin transport); GO:0031362(cellular_component:anchored component of external side of plasma membrane); GO:0032217(molecular_function:riboflavin transporter activity); GO:0005623(cellular_component:cell); GO:1904661(biological_process:negative regulation of sensory perception of bitter taste); GO:19024…	gga04144(Endocytosis)		PF03024.11(Folate_rec:Folate receptor family)	extracellular	2	8	27.2	High
Q91025	0.435673	-1.19868	0.03596	down	yes	0.9807	2.251	1.821	3.068	1.864	1	0.965	0.977	Vitellogenin-3 (Fragments) OS=Gallus gallus OX=9031 GN=VTG3 PE=2 SV=2			GO:0005319(molecular_function:lipid transporter activity); GO:0032355(biological_process:response to estradiol); GO:0071391(biological_process:cellular response to estrogen stimulus); GO:0045735(molecular_function:nutrient reservoir activity)			PF09175.7(DUF1944:Domain of unknown function (DUF1944)); PF01347.19(Vitellogenin_N:Lipoprotein amino terminal region)	nuclear	1	3	38.1	High
Q5ZL70	0.630389	-0.665686	0.01937	down	yes	1.199	1.902	2.195	1.661	1.85	1	1.281	1.317	Vacuolar protein sorting-associated protein 41 homolog OS=Gallus gallus OX=9031 GN=RCJMB04_7g9 PE=2 SV=1	K20184	VPS41	GO:0030897(cellular_component:HOPS complex); GO:0008333(biological_process:endosome to lysosome transport); GO:0010008(cellular_component:endosome membrane); GO:0006886(biological_process:intracellular protein transport); GO:0005770(cellular_component:late endosome); GO:0071439(cellular_component:clathrin complex); GO:1902774(biological_process:late endosome to lysosome transport); GO:0030136(cel…			PF00637.17(Clathrin:Region in Clathrin and VPS)	cytoplasmic	1	5	93.4	High
F1NQJ1	0.595778	-0.747154	0.00475	down	yes	1.157	1.942	2.004	1.738	2.084	1	1.313	1.159	Alanine--glyoxylate aminotransferase 2 OS=Gallus gallus OX=9031 GN=AGXT2 PE=3 SV=3	K00827	AGXT2		gga00250(Alanine, aspartate and glutamate metabolism); gga00260(Glycine, serine and threonine metabolism); gga00270(Cysteine and methionine metabolism); gga00280(Valine, leucine and isoleucine degradation)	COG0160(E:Amino acid transport and metabolism )	PF00202.18(Aminotran_3:Aminotransferase class-III)	cytoplasmic	6	11	52.4	High
A0A1L1RMZ7	0.617524	-0.695434	0.04917	down	yes	1.177	1.906	1.962	1.843	1.914	1	0.845	1.687	Uncharacterized protein OS=Gallus gallus OX=9031 GN=RGP1 PE=4 SV=2	K20477	RGP1	GO:0043547(biological_process:positive regulation of GTPase activity); GO:1903363(biological_process:negative regulation of cellular protein catabolic process); GO:0034066(cellular_component:RIC1-RGP1 guanyl-nucleotide exchange factor complex); GO:0005829(cellular_component:cytosol); GO:0017112(molecular_function:Rab guanyl-nucleotide exchange factor activity); GO:0042147(biological_process:retro…			PF08737.7(Rgp1:Rgp1)	cytoplasmic	1	1	51.5	Medium
A0A1D5NUW2	0.464653	-1.10577	0.00776	down	yes	0.9767	2.102	1.973	2.544	1.79	1	0.958	0.972	Vitellogenin-1 OS=Gallus gallus OX=9031 GN=VTG1 PE=4 SV=1			GO:0005319(molecular_function:lipid transporter activity); GO:0032355(biological_process:response to estradiol); GO:0071391(biological_process:cellular response to estrogen stimulus); GO:0045735(molecular_function:nutrient reservoir activity)			PF01347.19(Vitellogenin_N:Lipoprotein amino terminal region); PF09175.7(DUF1944:Domain of unknown function (DUF1944)); PF09172.8(DUF1943:Domain of unknown function (DUF1943)); PF00094.22(VWD:von Willebrand factor type D domain)	ER	42	30	210.6	High
A0A3Q2U347	0.580357	-0.784987	0.01494	down	yes	1.105	1.904	1.772	2.269	1.672	1	1.22	1.095	Vitellogenin-3 OS=Gallus gallus OX=9031 GN=VTG3 PE=4 SV=1						PF01347.19(Vitellogenin_N:Lipoprotein amino terminal region); PF09175.7(DUF1944:Domain of unknown function (DUF1944)); PF09172.8(DUF1943:Domain of unknown function (DUF1943)); PF00094.22(VWD:von Willebrand factor type D domain)	plasma membrane	10	7	186.9	High
F1NUU6	0.657997	-0.603848	0.02544	down	yes	1.189	1.807	1.637	2.101	1.682	1	1.234	1.333	Ectonucleotide pyrophosphatase/phosphodiesterase 6 OS=Gallus gallus OX=9031 GN=ENPP6 PE=4 SV=3	K08743	ENPP6	GO:0047390(molecular_function:glycerophosphocholine cholinephosphodiesterase activity); GO:0005886(cellular_component:plasma membrane)	gga00565(Ether lipid metabolism)	COG1524(R:General function prediction only )	PF01663.19(Phosphodiest:Type I phosphodiesterase / nucleotide pyrophosphatase)	cytoplasmic	1	2	49.3	Medium
Q90XD2	0.489095	-1.03181	0.01005	down	yes	0.9733	1.99	1.821	2.427	1.721	1	0.97	0.95	Agmatinase, mitochondrial OS=Gallus gallus OX=9031 GN=AGMAT PE=2 SV=1	K01480	speB	GO:0008783(molecular_function:agmatinase activity); GO:0046872(molecular_function:metal ion binding); GO:0033388(biological_process:putrescine biosynthetic process from arginine); GO:0005739(cellular_component:mitochondrion); GO:0008295(biological_process:spermidine biosynthetic process)	gga00330(Arginine and proline metabolism)	COG0010(E:Amino acid transport and metabolism )	PF00491.18(Arginase:Arginase family)	mitochondrial	1	2	36.5	Medium
E1BT77	0.640044	-0.643756	0.006175	down	yes	1.154	1.803	1.713	1.861	1.835	1	1.377	1.085	Uncharacterized protein OS=Gallus gallus OX=9031 GN=ADPRHL1 PE=4 SV=2			GO:0016787(molecular_function:hydrolase activity); GO:0000287(molecular_function:magnesium ion binding); GO:0051725(biological_process:protein de-ADP-ribosylation); GO:0003875(molecular_function:ADP-ribosylarginine hydrolase activity)			PF03747.11(ADP_ribosyl_GH:ADP-ribosylglycohydrolase)	cytoplasmic	6	36	25.4	High
P11009	0.662719	-0.593532	0.01003	down	yes	1.175	1.773	1.912	1.588	1.82	1	1.269	1.255	Creatine kinase S-type, mitochondrial OS=Gallus gallus OX=9031 GN=CKMT2 PE=1 SV=2	K00933	E2.7.3.2	GO:0016301(molecular_function:kinase activity); GO:0004111(molecular_function:creatine kinase activity); GO:0005739(cellular_component:mitochondrion); GO:0046314(biological_process:phosphocreatine biosynthetic process); GO:0005743(cellular_component:mitochondrial inner membrane); GO:0005524(molecular_function:ATP binding)	gga00330(Arginine and proline metabolism)		PF00217.16(ATP-gua_Ptrans:ATP:guanido phosphotransferase, C-terminal catalytic domain); PF02807.12(ATP-gua_PtransN:ATP:guanido phosphotransferase, N-terminal domain)	cytoplasmic	21	65	47.1	High
R4GKF0	0.55804	-0.841558	0.000748	down	yes	1.048	1.878	2	1.712	1.921	1	1.082	1.061	Coiled-coil-helix-coiled-coil-helix domain containing 10 OS=Gallus gallus OX=9031 GN=CHCHD10 PE=4 SV=4						PF06747.10(CHCH:CHCH domain)	cytoplasmic	3	46	9.4	High
A0A3Q3AP00	0.633408	-0.658793	0.03088	down	yes	1.13	1.784	2.047	1.423	1.882	1	1.138	1.251	Protein tyrosine phosphatase non-receptor type 12 OS=Gallus gallus OX=9031 GN=PTPN12 PE=4 SV=1	K18024	PTPN12_18_22			COG5599(T:Signal transduction mechanisms )	PF00102.24(Y_phosphatase:Protein-tyrosine phosphatase)	nuclear	1	1	111.8	Medium
E1BTI7	0.663206	-0.59247	0.003185	down	yes	1.15	1.734	1.65	1.727	1.825	1	1.192	1.257	SMB domain-containing protein OS=Gallus gallus OX=9031 GN=TINAG PE=3 SV=1			GO:0005604(cellular_component:basement membrane); GO:0005615(cellular_component:extracellular space); GO:0005044(molecular_function:scavenger receptor activity); GO:0030247(molecular_function:polysaccharide binding); GO:0006955(biological_process:immune response); GO:0007155(biological_process:cell adhesion); GO:0008234(molecular_function:cysteine-type peptidase activity)			PF00112.20(Peptidase_C1:Papain family cysteine protease)	extracellular	10	19	52.7	High
F1P4R3	0.566521	-0.819798	0.003605	down	yes	1.039	1.834	1.776	1.988	1.737	1	1.235	0.882	Four and a half LIM domains 2 OS=Gallus gallus OX=9031 GN=FHL2 PE=4 SV=2	K14380	FHL2	GO:0046872(molecular_function:metal ion binding)			PF00412.19(LIM:LIM domain)	cytoplasmic	1	3	32.4	Medium
A0A1D5P4W0	0.604482	-0.726229	0.006907	down	yes	1.079	1.785	1.522	1.922	1.911	1	1.095	1.142	Regulator of chromosome condensation 1 OS=Gallus gallus OX=9031 GN=RCC1 PE=4 SV=2	K11493	RCC1	GO:0005737(cellular_component:cytoplasm); GO:0042393(molecular_function:histone binding); GO:0032991(cellular_component:macromolecular complex); GO:0043199(molecular_function:sulfate binding); GO:0031965(cellular_component:nuclear membrane); GO:0000082(biological_process:G1/S transition of mitotic cell cycle); GO:0051290(biological_process:protein heterotetramerization); GO:0005087(molecular_func…		COG5184(D:Cell cycle control, cell division, chromosome partitioning); COG5184(Z:Cytoskeleton)	PF00415.15(RCC1:Regulator of chromosome condensation (RCC1) repeat); PF13540.3(RCC1_2:Regulator of chromosome condensation (RCC1) repeat)	cytoplasmic	6	27	44.5	High
E1C0V5	0.657788	-0.604305	0.003909	down	yes	1.136	1.727	1.687	1.827	1.667	1	1.116	1.292	Uncharacterized protein OS=Gallus gallus OX=9031 GN=C26H6ORF222 PE=4 SV=2			GO:0042981(biological_process:regulation of apoptotic process)			PF15661.2(CF222:C6orf222, uncharacterised family)	cytoplasmic	1	1	45.8	Low
F1P593	0.588759	-0.764251	8e-05	down	yes	1.058	1.797	1.863	1.781	1.748	1	1.082	1.092	Heat shock protein beta-1 OS=Gallus gallus OX=9031 GN=HSPB1 PE=3 SV=2	K04455	HSPB1	GO:2001234(biological_process:negative regulation of apoptotic signaling pathway); GO:0005080(molecular_function:protein kinase C binding); GO:0071901(biological_process:negative regulation of protein serine/threonine kinase activity); GO:0030018(cellular_component:Z disc); GO:0005737(cellular_component:cytoplasm); GO:0005819(cellular_component:spindle); GO:0030837(biological_process:negative reg…	gga04370(VEGF signaling pathway); gga04010(MAPK signaling pathway)		PF00011.18(HSP20:Hsp20/alpha crystallin family)	cytoplasmic	15	76	21.8	High
A0A1L1RQ73	0.654249	-0.612088	0.001939	down	yes	1.124	1.718	1.766	1.635	1.754	1	1.245	1.127	Uncharacterized protein OS=Gallus gallus OX=9031 GN=MLF2 PE=4 SV=1			GO:0016021(cellular_component:integral component of membrane)			PF10248.6(Mlf1IP:Myelodysplasia-myeloid leukemia factor 1-interacting protein)	mitochondrial	1	3	37.4	High
E1C796	0.656287	-0.6076	0.02281	down	yes	1.096	1.67	1.919	1.647	1.445	1	1.029	1.258	Transformation/transcription domain associated protein OS=Gallus gallus OX=9031 GN=TRRAP PE=3 SV=4	K08874	TRRAP			COG5032(D:Cell cycle control, cell division, chromosome partitioning); COG5032(B:Chromatin structure and dynamics); COG5032(L:Replication, recombination and repair); COG5032(T:Signal transduction mechanisms); COG5032(U:Intracellular trafficking, secretion, and vesicular transport)	PF02259.20(FAT:FAT domain); PF00454.24(PI3_PI4_kinase:Phosphatidylinositol 3- and 4-kinase)	cytoplasmic	2	0	434.8	High
E1BQR6	0.630615	-0.665169	0.005476	down	yes	1.067	1.692	1.785	1.525	1.766	1	1.223	0.979	LIM and cysteine rich domains 1 OS=Gallus gallus OX=9031 GN=LMCD1 PE=4 SV=2			GO:0008270(molecular_function:zinc ion binding)			PF06297.11(PET:PET Domain); PF00412.19(LIM:LIM domain)	cytoplasmic	14	45	40	High
F1P0J8	0.624926	-0.678243	0.00629	down	yes	1.053	1.685	1.503	1.9	1.652	1	1.046	1.113	Uncharacterized protein OS=Gallus gallus OX=9031 GN=THBS1 PE=4 SV=4	K16857	THBS1	GO:0000187(biological_process:activation of MAPK activity); GO:1902043(biological_process:positive regulation of extrinsic apoptotic signaling pathway via death domain receptors); GO:0018149(biological_process:peptide cross-linking); GO:0009897(cellular_component:external side of plasma membrane); GO:0001953(biological_process:negative regulation of cell-matrix adhesion); GO:0002544(biological_pr…	gga04145(Phagosome); gga04510(Focal adhesion); gga04512(ECM-receptor interaction); gga04115(p53 signaling pathway); gga04350(TGF-beta signaling pathway)		PF05735.9(TSP_C:Thrombospondin C-terminal region); PF02412.15(TSP_3:Thrombospondin type 3 repeat); PF00090.16(TSP_1:Thrombospondin type 1 domain); PF00093.15(VWC:von Willebrand factor type C domain); PF12947.4(EGF_3:EGF domain)	plasma membrane	1	1	129.5	Low
A0A1D5PJM1	0.574307	-0.800106	0.006835	down	yes	0.9947	1.732	1.952	1.472	1.772	1	0.936	1.048	Phospholipase A2 group XIIA OS=Gallus gallus OX=9031 PE=3 SV=3						PF06951.8(PLA2G12:Group XII secretory phospholipase A2 precursor (PLA2G12))	extracellular	1	7	21.4	High
A0A1D5P5D3	0.59364	-0.752341	0.000253	down	yes	1.008	1.698	1.716	1.772	1.607	1	0.963	1.061	Tripartite motif containing 63 OS=Gallus gallus OX=9031 GN=TRIM63 PE=4 SV=1	K10655	TRIM63, MURF1	GO:0008270(molecular_function:zinc ion binding)			PF13445.3(zf-RING_UBOX:RING-type zinc-finger); PF13923.3(zf-C3HC4_2:Zinc finger, C3HC4 type (RING finger)); PF00097.22(zf-C3HC4:Zinc finger, C3HC4 type (RING finger)); PF14634.3(zf-RING_5:zinc-RING finger domain); PF13920.3(zf-C3HC4_3:Zinc finger, C3HC4 type (RING finger)); PF13639.3(zf-RING_2:Ring finger domain); PF00643.21(zf-B_box:B-box zinc finger)	cytoplasmic	12	44	42.4	High
E1BTM0	0.656269	-0.60764	0.006787	down	yes	1.052	1.603	1.401	1.682	1.727	1	1.041	1.114	Inter-alpha-trypsin inhibitor heavy chain 5 OS=Gallus gallus OX=9031 GN=ITIH5 PE=4 SV=4			GO:0030212(biological_process:hyaluronan metabolic process); GO:0004867(molecular_function:serine-type endopeptidase inhibitor activity)		COG2304(R:General function prediction only )	PF06668.9(ITI_HC_C:Inter-alpha-trypsin inhibitor heavy chain C-terminus); PF08487.7(VIT:Vault protein inter-alpha-trypsin domain); PF00092.25(VWA:von Willebrand factor type A domain); PF13768.3(VWA_3:von Willebrand factor type A domain); PF13519.3(VWA_2:von Willebrand factor type A domain)	extracellular	4	4	106.9	High
A0A3Q2U434	0.572862	-0.80374	0.006615	down	yes	0.9647	1.684	1.556	1.619	1.878	1	0.78	1.114	Uncharacterized protein OS=Gallus gallus OX=9031 PE=4 SV=1						PF07679.13(I-set:Immunoglobulin I-set domain); PF13927.3(Ig_3:Immunoglobulin domain); PF13895.3(Ig_2:Immunoglobulin domain); PF00047.22(ig:Immunoglobulin domain); PF07686.14(V-set:Immunoglobulin V-set domain); PF08205.9(C2-set_2:CD80-like C2-set immunoglobulin domain); PF16681.2(Ig_5:Ig-like domain on T-cell surface glycoprotein CD3 epsilon chain)	cytoplasmic	11	54	54	High
Q5ZKP6	0.650754	-0.619816	0.00011	down	yes	1.036	1.592	1.553	1.578	1.644	1	1.083	1.026	Adenosine deaminase OS=Gallus gallus OX=9031 GN=ADA PE=2 SV=1	K01488	add, ADA	GO:0009897(cellular_component:external side of plasma membrane); GO:0060169(biological_process:negative regulation of adenosine receptor signaling pathway); GO:0004000(molecular_function:adenosine deaminase activity); GO:0009168(biological_process:purine ribonucleoside monophosphate biosynthetic process); GO:0042110(biological_process:T cell activation); GO:0005764(cellular_component:lysosome); G…	gga00230(Purine metabolism)	COG1816(F:Nucleotide transport and metabolism )	PF00962.19(A_deaminase:Adenosine/AMP deaminase)	cytoplasmic	11	46	40.7	High
Q5ZIA8	0.634881	-0.655442	0.01095	down	yes	1.012	1.594	1.38	1.685	1.717	1	1.144	0.893	Uncharacterized protein OS=Gallus gallus OX=9031 GN=RCJMB04_28k7 PE=2 SV=1			GO:0016021(cellular_component:integral component of membrane)			PF07686.14(V-set:Immunoglobulin V-set domain); PF13927.3(Ig_3:Immunoglobulin domain); PF07654.12(C1-set:Immunoglobulin C1-set domain); PF00047.22(ig:Immunoglobulin domain); PF07679.13(I-set:Immunoglobulin I-set domain); PF13895.3(Ig_2:Immunoglobulin domain)	plasma membrane	1	3	48.1	High
E1C8K3	0.612452	-0.707332	0.01791	down	yes	0.9493	1.55	1.614	1.775	1.261	1	0.892	0.956	Annexin OS=Gallus gallus OX=9031 GN=ANXA8L1 PE=3 SV=3	K17096	ANXA8	GO:0016197(biological_process:endosomal transport); GO:0007032(biological_process:endosome organization); GO:1900004(biological_process:negative regulation of serine-type endopeptidase activity); GO:0005544(molecular_function:calcium-dependent phospholipid binding); GO:0005623(cellular_component:cell); GO:1900138(biological_process:negative regulation of phospholipase A2 activity); GO:0005509(mol…			PF00191.17(Annexin:Annexin)	cytoplasmic	1	5	36.7	High
F1NBA4	0.666916	-0.584422	0.008828	down	yes	0.9797	1.469	1.355	1.519	1.532	1	0.823	1.116	Glutaredoxin-1 OS=Gallus gallus OX=9031 GN=GLRX PE=4 SV=2	K03676	grxC, GLRX, GLRX2	GO:0005737(cellular_component:cytoplasm); GO:0045454(biological_process:cell redox homeostasis); GO:0015035(molecular_function:protein disulfide oxidoreductase activity); GO:0005623(cellular_component:cell); GO:0009055(molecular_function:electron carrier activity)			PF00462.21(Glutaredoxin:Glutaredoxin); PF05768.11(DUF836:Glutaredoxin-like domain (DUF836))	cytoplasmic	5	58	11.4	High
E1BX17	0.568185	-0.815568	0.0342	down	yes	0.8483	1.493	1.825	1.34	1.314	1	0.93	0.615	Protein kinase domain-containing protein OS=Gallus gallus OX=9031 GN=MYLK2 PE=4 SV=1						PF00069.22(Pkinase:Protein kinase domain); PF07714.14(Pkinase_Tyr:Protein tyrosine kinase)	cytoplasmic	5	51	87.1	High
Q05705	1.74074	0.799701	0.009773	up	yes	1.222	0.702	0.725	0.71	0.671	1	1.338	1.328	Beta-tropomyosin OS=Gallus gallus OX=9031 GN=BRT-2 PE=2 SV=1	K09290	TPM3	GO:0005737(cellular_component:cytoplasm); GO:0007015(biological_process:actin filament organization); GO:0043462(biological_process:regulation of ATPase activity); GO:0015629(cellular_component:actin cytoskeleton); GO:0008092(molecular_function:cytoskeletal protein binding); GO:0051015(molecular_function:actin filament binding); GO:0005884(cellular_component:actin filament); GO:0046982(molecular_…	gga04261(Adrenergic signaling in cardiomyocytes); gga04260(Cardiac muscle contraction)		PF00261.17(Tropomyosin:Tropomyosin); PF12718.4(Tropomyosin_1:Tropomyosin like)	cytoplasmic	5	76	28.7	High
A0A3Q2U9X8	2.8535	1.51273	0.00953	up	yes	1.342	0.4703	0.469	0.456	0.486	1	1.642	1.384	Tropomyosin beta chain OS=Gallus gallus OX=9031 GN=TPM2 PE=3 SV=1						PF00261.17(Tropomyosin:Tropomyosin); PF12718.4(Tropomyosin_1:Tropomyosin like); PF06009.9(Laminin_II:Laminin Domain II)	nuclear	3	55	36.9	High
Q8JHU0	1.55797	0.639668	0.004579	up	yes	1.075	0.69	0.768	0.641	0.661	1	1.181	1.045	Homeodomain-only protein OS=Gallus gallus OX=9031 GN=HOPX PE=3 SV=1			GO:0005737(cellular_component:cytoplasm); GO:0007507(biological_process:heart development); GO:0000122(biological_process:negative regulation of transcription from RNA polymerase II promoter); GO:0008016(biological_process:regulation of heart contraction); GO:0051131(biological_process:chaperone-mediated protein complex assembly); GO:0005634(cellular_component:nucleus); GO:0030154(biological_proc…			PF00046.26(Homeobox:Homeobox domain)	nuclear	3	75	8.3	High
P20135	1.92799	0.947098	0.01549	up	yes	1.162	0.6027	0.504	0.652	0.652	1	1.417	1.069	Glutathione S-transferase theta-1 OS=Gallus gallus OX=9031 GN=GSTT1 PE=1 SV=3	K00799	GST, gst	GO:0005737(cellular_component:cytoplasm); GO:0004364(molecular_function:glutathione transferase activity); GO:0006749(biological_process:glutathione metabolic process)	gga00480(Glutathione metabolism); gga00980(Metabolism of xenobiotics by cytochrome P450); gga00982(Drug metabolism - cytochrome P450)	COG0625(O:Posttranslational modification, protein turnover, chaperones )	PF00043.22(GST_C:Glutathione S-transferase, C-terminal domain)	cytoplasmic	1	7	29.8	High
A0A3Q2U9L2	1.57833	0.6584	0.01835	up	yes	1.078	0.683	0.797	0.689	0.563	1	1.001	1.232	Uncharacterized protein OS=Gallus gallus OX=9031 GN=PKP4 PE=4 SV=1			GO:0098609(biological_process:cell-cell adhesion); GO:0032467(biological_process:positive regulation of cytokinesis); GO:0043547(biological_process:positive regulation of GTPase activity)			PF00514.20(Arm:Armadillo/beta-catenin-like repeat); PF13646.3(HEAT_2:HEAT repeats)	nuclear	1	1	132	Medium
A0A1D5NXP5	1.71571	0.778805	0.01908	up	yes	1.102	0.6423	0.697	0.714	0.516	1	1.308	0.998	Myelin protein P0 OS=Gallus gallus OX=9031 GN=MPZ PE=4 SV=1	K06770	MPZ		gga04514(Cell adhesion molecules (CAMs))		PF10570.6(Myelin-PO_C:Myelin-PO cytoplasmic C-term p65 binding region); PF07686.14(V-set:Immunoglobulin V-set domain); PF00047.22(ig:Immunoglobulin domain); PF13895.3(Ig_2:Immunoglobulin domain); PF13927.3(Ig_3:Immunoglobulin domain)	peroxisomal	6	25	27.4	High
A0A1D5PQW7	1.56144	0.642875	0.000765	up	yes	1.056	0.6763	0.707	0.665	0.657	1	1.04	1.129	Uncharacterized protein OS=Gallus gallus OX=9031 PE=4 SV=2							nuclear	1	6	16.2	Medium
E1BR14	1.52483	0.608646	0.001294	up	yes	1.041	0.6827	0.622	0.757	0.669	1	1.061	1.061	Tubulin polymerization promoting protein family member 3 OS=Gallus gallus OX=9031 GN=TPPP3 PE=4 SV=3			GO:0015631(molecular_function:tubulin binding); GO:0001578(biological_process:microtubule bundle formation); GO:0097427(cellular_component:microtubule bundle); GO:0046785(biological_process:microtubule polymerization); GO:0032273(biological_process:positive regulation of protein polymerization); GO:0048471(cellular_component:perinuclear region of cytoplasm)			PF05517.9(p25-alpha:p25-alpha)	cytoplasmic	1	5	19.3	Medium
A0A3Q2TXD8	1.59348	0.672182	0.002468	up	yes	1.056	0.6627	0.679	0.68	0.629	1	1.167	1.001	Uncharacterized protein OS=Gallus gallus OX=9031 PE=4 SV=1							cytoplasmic	5	14	44.4	High
P12620	1.57459	0.654976	0.009199	up	yes	1.046	0.6643	0.678	0.558	0.757	1	0.979	1.158	Troponin T, fast skeletal muscle isoforms OS=Gallus gallus OX=9031 GN=TNNT3 PE=1 SV=3			GO:0005861(cellular_component:troponin complex); GO:0006936(biological_process:muscle contraction); GO:0031013(molecular_function:troponin I binding); GO:0006942(biological_process:regulation of striated muscle contraction); GO:0045214(biological_process:sarcomere organization); GO:0005509(molecular_function:calcium ion binding); GO:0030172(molecular_function:troponin C binding); GO:0060048(biolo…			PF00992.17(Troponin:Troponin)	nuclear	2	48	31.1	High
A0A1D5P5L5	1.67783	0.746597	0.001578	up	yes	1.052	0.627	0.684	0.663	0.534	1	1.104	1.053	Methyltransf_11 domain-containing protein OS=Gallus gallus OX=9031 GN=LOC107048987 PE=4 SV=1			GO:0008757(molecular_function:S-adenosylmethionine-dependent methyltransferase activity)			PF08241.9(Methyltransf_11:Methyltransferase domain); PF13649.3(Methyltransf_25:Methyltransferase domain); PF13847.3(Methyltransf_31:Methyltransferase domain); PF01209.15(Ubie_methyltran:ubiE/COQ5 methyltransferase family); PF08242.9(Methyltransf_12:Methyltransferase domain); PF03141.13(Methyltransf_29:Putative S-adenosyl-L-methionine-dependent methyltransferase); PF13489.3(Methyltransf_23:Methylt…	cytoplasmic	13	40	30.3	High
E1C115	1.72132	0.78352	0.000788	up	yes	1.034	0.6007	0.589	0.679	0.534	1	1.029	1.073	Eukaryotic translation initiation factor 4E binding protein 1 OS=Gallus gallus OX=9031 GN=EIF4EBP1 PE=4 SV=1	K07205	EIF4EBP1	GO:0045931(biological_process:positive regulation of mitotic cell cycle); GO:0005737(cellular_component:cytoplasm); GO:0008286(biological_process:insulin receptor signaling pathway); GO:0031929(biological_process:TOR signaling); GO:0030371(molecular_function:translation repressor activity); GO:0000082(biological_process:G1/S transition of mitotic cell cycle); GO:0071549(biological_process:cellula…	gga04012(ErbB signaling pathway); gga04910(Insulin signaling pathway); gga03013(RNA transport); gga04150(mTOR signaling pathway)		PF05456.8(eIF_4EBP:Eukaryotic translation initiation factor 4E binding protein (EIF4EBP))	cytoplasmic	4	63	12.5	High
F1P3R3	2.04017	1.02869	0.000432	up	yes	1.097	0.5377	0.573	0.532	0.508	1	1.15	1.142	Microtubule associated protein 1A OS=Gallus gallus OX=9031 GN=MAP1A PE=4 SV=4	K10429	MAP1	GO:0015631(molecular_function:tubulin binding); GO:0031114(biological_process:regulation of microtubule depolymerization); GO:0043025(cellular_component:neuronal cell body); GO:0008017(molecular_function:microtubule binding); GO:0016358(biological_process:dendrite development); GO:0030425(cellular_component:dendrite); GO:0005875(cellular_component:microtubule associated complex); GO:0003779(molec…				nuclear	2	1	333.3	High
U3NEE3	1.52107	0.605092	0.001297	up	yes	0.9563	0.6287	0.599	0.682	0.605	1	0.972	0.897	Carnosine N-methyltransferase 2 OS=Gallus gallus OX=9031 PE=1 SV=1			GO:0007420(biological_process:brain development); GO:0030735(molecular_function:carnosine N-methyltransferase activity); GO:0035498(biological_process:carnosine metabolic process); GO:0043005(cellular_component:neuron projection); GO:0046539(molecular_function:histamine N-methyltransferase activity); GO:0032259(biological_process:methylation)			PF13489.3(Methyltransf_23:Methyltransferase domain)	cytoplasmic	1	3	36.4	High
A0A1D5NZG8	1.54839	0.630766	0.000507	up	yes	0.96	0.62	0.662	0.617	0.581	1	0.961	0.919	Ethanolamine-phosphate phospho-lyase OS=Gallus gallus OX=9031 GN=ETNPPL PE=3 SV=2	K14286	AGXT2L1, ETNPPL	GO:0008483(molecular_function:transaminase activity); GO:0030170(molecular_function:pyridoxal phosphate binding)	gga00564(Glycerophospholipid metabolism)	COG0160(E:Amino acid transport and metabolism )	PF00202.18(Aminotran_3:Aminotransferase class-III)	cytoplasmic	7	16	55.9	High
A0A1L1RKT0	1.62176	0.697561	0.01972	up	yes	0.9763	0.602	0.652	0.577	0.577	1	1.13	0.799	Glycylpeptide N-tetradecanoyltransferase OS=Gallus gallus OX=9031 GN=NMT1 PE=3 SV=1	K00671	E2.3.1.97, NMT	GO:0005737(cellular_component:cytoplasm); GO:0042180(biological_process:cellular ketone metabolic process); GO:0004379(molecular_function:glycylpeptide N-tetradecanoyltransferase activity); GO:0005829(cellular_component:cytosol); GO:0005886(cellular_component:plasma membrane); GO:0019898(cellular_component:extrinsic component of membrane); GO:0018008(biological_process:N-terminal peptidyl-glycine…		COG5092(I:Lipid transport and metabolism )	PF02799.12(NMT_C:Myristoyl-CoA:protein N-myristoyltransferase, C-terminal domain); PF01233.16(NMT:Myristoyl-CoA:protein N-myristoyltransferase, N-terminal domain)	cytoplasmic	7	23	56.8	High
A0A1D5PHC5	1.51398	0.59835	0.001189	up	yes	0.9473	0.6257	0.612	0.657	0.608	1	0.879	0.963	Heat shock cognate protein HSP 90-beta OS=Gallus gallus OX=9031 GN=HSP90AB1 PE=3 SV=1	K04079	HSP90A, htpG	GO:0048675(biological_process:axon extension); GO:0019062(biological_process:virion attachment to host cell); GO:2000010(biological_process:positive regulation of protein localization to cell surface); GO:0033138(biological_process:positive regulation of peptidyl-serine phosphorylation); GO:0097718(molecular_function:disordered domain specific binding); GO:0032435(biological_process:negative regu…	gga04621(NOD-like receptor signaling pathway); gga04141(Protein processing in endoplasmic reticulum); gga04914(Progesterone-mediated oocyte maturation)	COG0326(O:Posttranslational modification, protein turnover, chaperones )	PF00183.15(HSP90:Hsp90 protein); PF02518.23(HATPase_c:Histidine kinase-, DNA gyrase B-, and HSP90-like ATPase); PF13589.3(HATPase_c_3:Histidine kinase-, DNA gyrase B-, and HSP90-like ATPase)	cytoplasmic	4	26	80	High
Q5ZKJ2	1.58292	0.662591	0.002691	up	yes	0.964	0.609	0.588	0.599	0.64	1	1.029	0.863	14_3_3 domain-containing protein OS=Gallus gallus OX=9031 GN=YWHAH PE=2 SV=1	K16198	YWHAG_H	GO:0004497(molecular_function:monooxygenase activity); GO:0019899(molecular_function:enzyme binding); GO:0006713(biological_process:glucocorticoid catabolic process); GO:0014704(cellular_component:intercalated disc); GO:0045202(cellular_component:synapse); GO:0044325(molecular_function:ion channel binding); GO:0005737(cellular_component:cytoplasm); GO:0005615(cellular_component:extracellular spac…	gga04110(Cell cycle); gga04114(Oocyte meiosis)	COG5040(T:Signal transduction mechanisms )	PF00244.17(14-3-3:14-3-3 protein)	cytoplasmic	10	62	28.3	High
F1NTJ5	1.98289	0.987604	3.2e-05	up	yes	1.043	0.526	0.527	0.521	0.53	1	1.042	1.086	Myosin IB OS=Gallus gallus OX=9031 GN=MYO1B PE=3 SV=4					COG5022(Z:Cytoskeleton )	PF00063.18(Myosin_head:Myosin head (motor domain)); PF06017.10(Myosin_TH1:Unconventional myosin tail, actin- and lipid-binding); PF00612.24(IQ:IQ calmodulin-binding motif)	cytoplasmic	1	2	129	High
F1N845	1.85818	0.893889	0.000334	up	yes	0.9997	0.538	0.492	0.582	0.54	1	0.946	1.053	Uncharacterized protein OS=Gallus gallus OX=9031 GN=C1H12ORF57 PE=4 SV=2			GO:0005737(cellular_component:cytoplasm); GO:0016607(cellular_component:nuclear speck); GO:0014819(biological_process:regulation of skeletal muscle contraction); GO:0048593(biological_process:camera-type eye morphogenesis); GO:0050890(biological_process:cognition); GO:0036343(biological_process:psychomotor behavior); GO:0009791(biological_process:post-embryonic development); GO:0021540(biological…			PF14974.3(DUF4511:Domain of unknown function (DUF4511))	cytoplasmic	1	7	13.2	High
E1BZE6	1.5192	0.603314	0.007649	up	yes	0.9217	0.6067	0.622	0.657	0.541	1	0.945	0.82	Heterogeneous nuclear ribonucleoprotein A3 OS=Gallus gallus OX=9031 GN=HNRNPA3 PE=4 SV=3			GO:0003723(molecular_function:RNA binding)		COG0724(R:General function prediction only )	PF00076.19(RRM_1:RNA recognition motif. (a.k.a. RRM, RBD, or RNP domain)); PF16367.2(RRM_7:RNA recognition motif)	nuclear	9	31	39.5	High
F1N951	1.65818	0.729604	0.001174	up	yes	0.9513	0.5737	0.55	0.61	0.561	1	0.868	0.986	Uncharacterized protein OS=Gallus gallus OX=9031 GN=TM6SF1 PE=4 SV=3						PF10914.5(DUF2781:Protein of unknown function (DUF2781))	ER	1	2	41.5	High
A0A1L1RQ04	1.53976	0.622708	0.001696	up	yes	0.9197	0.5973	0.577	0.603	0.612	1	0.86	0.899	Stathmin OS=Gallus gallus OX=9031 GN=STMN1 PE=3 SV=2	K04381	STMN1	GO:0031110(biological_process:regulation of microtubule polymerization or depolymerization); GO:0005737(cellular_component:cytoplasm); GO:0015631(molecular_function:tubulin binding); GO:0051493(biological_process:regulation of cytoskeleton organization); GO:0007019(biological_process:microtubule depolymerization); GO:0043005(cellular_component:neuron projection); GO:0031175(biological_process:neu…	gga04010(MAPK signaling pathway)		PF00836.16(Stathmin:Stathmin family)	ER	1	5	19.6	High
A0A1D5NTY2	1.53249	0.615879	0.02418	up	yes	0.9103	0.594	0.593	0.63	0.559	1	0.995	0.736	Golgi apparatus protein 1 OS=Gallus gallus OX=9031 GN=GLG1 PE=4 SV=1	K06816	GLG1, ESL1	GO:0016021(cellular_component:integral component of membrane); GO:0017134(molecular_function:fibroblast growth factor binding); GO:0000139(cellular_component:Golgi membrane)	gga04514(Cell adhesion molecules (CAMs))		PF00839.14(Cys_rich_FGFR:Cysteine rich repeat)	nuclear	11	10	134.8	High
A0A3Q2UDV0	1.78004	0.831907	0.00197	up	yes	0.963	0.541	0.472	0.574	0.577	1	1.02	0.869	Metallo-beta-lactamase domain containing 1 OS=Gallus gallus OX=9031 PE=4 SV=1						PF00753.24(Lactamase_B:Metallo-beta-lactamase superfamily)	cytoplasmic	1	4	38.2	High
Q5ZKC3	1.56649	0.647535	0.0171	up	yes	0.9153	0.5843	0.579	0.661	0.513	1	0.975	0.771	Uncharacterized protein OS=Gallus gallus OX=9031 GN=RCJMB04_11n1 PE=2 SV=1						PF12485.5(SLY:Lymphocyte signaling adaptor protein); PF07647.14(SAM_2:SAM domain (Sterile alpha motif)); PF00536.27(SAM_1:SAM domain (Sterile alpha motif)); PF07653.14(SH3_2:Variant SH3 domain)	cytoplasmic	1	2	41.7	High
A0A3Q2U5U9	1.5256	0.609381	0.007651	up	yes	0.9027	0.5917	0.595	0.602	0.578	1	0.921	0.787	Uncharacterized protein OS=Gallus gallus OX=9031 PE=4 SV=1							cytoplasmic	2	17	19.8	High
F1NHT5	1.50798	0.592617	0.009003	up	yes	0.8977	0.5953	0.56	0.599	0.627	1	0.903	0.79	Uncharacterized protein OS=Gallus gallus OX=9031 GN=FETUB PE=4 SV=2			GO:0010951(biological_process:negative regulation of endopeptidase activity); GO:0004869(molecular_function:cysteine-type endopeptidase inhibitor activity); GO:0005576(cellular_component:extracellular region); GO:0007339(biological_process:binding of sperm to zona pellucida); GO:0008191(molecular_function:metalloendopeptidase inhibitor activity)			PF00031.18(Cystatin:Cystatin domain); PF00666.14(Cathelicidins:Cathelicidin)	extracellular	4	10	44.1	High
A0A1D5PU80	1.5262	0.609944	0.007404	up	yes	0.9	0.5897	0.564	0.624	0.581	1	0.905	0.795	Sodium/potassium-transporting ATPase subunit alpha OS=Gallus gallus OX=9031 GN=ATP1A1 PE=3 SV=1	K01539	ATP1A	GO:0042383(cellular_component:sarcolemma); GO:1990573(biological_process:potassium ion import across plasma membrane); GO:0015991(biological_process:ATP hydrolysis coupled proton transport); GO:0016021(cellular_component:integral component of membrane); GO:0036376(biological_process:sodium ion export from cell); GO:0006883(biological_process:cellular sodium ion homeostasis); GO:0005391(molecular_…	gga04261(Adrenergic signaling in cardiomyocytes); gga04260(Cardiac muscle contraction)	COG0474(P:Inorganic ion transport and metabolism )	PF00122.17(E1-E2_ATPase:E1-E2 ATPase); PF00689.18(Cation_ATPase_C:Cation transporting ATPase, C-terminus); PF13246.3(Cation_ATPase:Cation transport ATPase (P-type)); PF00702.23(Hydrolase:haloacid dehalogenase-like hydrolase); PF00690.23(Cation_ATPase_N:Cation transporter/ATPase, N-terminus); PF08282.9(Hydrolase_3:haloacid dehalogenase-like hydrolase)	cytoplasmic	22	43	112.4	High
Q5ZMN5	1.51341	0.597806	0.006606	up	yes	0.897	0.5927	0.631	0.558	0.589	1	0.813	0.878	Uncharacterized protein OS=Gallus gallus OX=9031 GN=RCJMB04_1i20 PE=2 SV=1	K09201	YY	GO:0000400(molecular_function:four-way junction DNA binding); GO:0000724(biological_process:double-strand break repair via homologous recombination); GO:0000122(biological_process:negative regulation of transcription from RNA polymerase II promoter); GO:0031011(cellular_component:Ino80 complex); GO:0001158(molecular_function:enhancer sequence-specific DNA binding); GO:0046332(molecular_function:S…		COG5048(R:General function prediction only )	PF00096.23(zf-C2H2:Zinc finger, C2H2 type); PF13465.3(zf-H2C2_2:Zinc-finger double domain)	cytoplasmic	2	6	45.1	High
A0A1L1RWM3	1.69361	0.760102	0.01014	up	yes	0.9303	0.5493	0.577	0.491	0.58	1	0.775	1.016	SH3 domain-binding glutamic acid-rich-like protein OS=Gallus gallus OX=9031 GN=SH3BGRL3 PE=3 SV=1			GO:0045454(biological_process:cell redox homeostasis); GO:0016604(cellular_component:nuclear body); GO:0015035(molecular_function:protein disulfide oxidoreductase activity); GO:0005623(cellular_component:cell); GO:0009055(molecular_function:electron carrier activity)			PF04908.12(SH3BGR:SH3-binding, glutamic acid-rich protein); PF00462.21(Glutaredoxin:Glutaredoxin)	cytoplasmic	3	33	10.5	High
A0A1D5PKI5	1.52882	0.612414	0.01429	up	yes	0.8887	0.5813	0.634	0.569	0.541	1	0.903	0.763	GDP-mannose 4,6-dehydratase OS=Gallus gallus OX=9031 GN=GMDS PE=3 SV=3	K01711	gmd, GMDS	GO:0008446(molecular_function:GDP-mannose 4,6-dehydratase activity); GO:0019673(biological_process:GDP-mannose metabolic process); GO:0042351(biological_process:'de novo' GDP-L-fucose biosynthetic process); GO:0005737(cellular_component:cytoplasm)	gga00520(Amino sugar and nucleotide sugar metabolism); gga00051(Fructose and mannose metabolism)	COG1089(M:Cell wall/membrane/envelope biogenesis )	PF16363.2(GDP_Man_Dehyd:GDP-mannose 4,6 dehydratase); PF01370.18(Epimerase:NAD dependent epimerase/dehydratase family); PF04321.14(RmlD_sub_bind:RmlD substrate binding domain)	cytoplasmic	1	2	42.9	Low
A0A1D5PEB4	1.6932	0.759749	0.003718	up	yes	0.9233	0.5453	0.561	0.481	0.594	1	0.947	0.823	Ubiquitin carboxyl-terminal hydrolase OS=Gallus gallus OX=9031 GN=USP43 PE=3 SV=3	K11856	USP43				PF00443.26(UCH:Ubiquitin carboxyl-terminal hydrolase); PF13423.3(UCH_1:Ubiquitin carboxyl-terminal hydrolase)	cytoplasmic	1	1	106.5	High
F1P1L4	2.33038	1.22057	1e-05	up	yes	1.027	0.4407	0.452	0.459	0.411	1	1.052	1.03	Glutamate decarboxylase like 1 OS=Gallus gallus OX=9031 GN=GADL1 PE=3 SV=3	K18966	GADL1, CSADC, ADC	GO:0016831(molecular_function:carboxy-lyase activity); GO:0019752(biological_process:carboxylic acid metabolic process); GO:0030170(molecular_function:pyridoxal phosphate binding)	gga00430(Taurine and hypotaurine metabolism); gga00770(Pantothenate and CoA biosynthesis); gga00410(beta-Alanine metabolism)	COG0076(E:Amino acid transport and metabolism )	PF00282.16(Pyridoxal_deC:Pyridoxal-dependent decarboxylase conserved domain); PF00266.16(Aminotran_5:Aminotransferase class-V)	cytoplasmic	2	4	58.2	High
A0A1D5PG75	1.51901	0.603131	0.01253	up	yes	0.883	0.5813	0.617	0.576	0.551	1	0.882	0.767	Gamma-glutamyltransferase 5 OS=Gallus gallus OX=9031 GN=GGT5 PE=4 SV=3	K18592	GGT1_5, CD224		gga00430(Taurine and hypotaurine metabolism); gga00480(Glutathione metabolism); gga00590(Arachidonic acid metabolism)	COG0405(E:Amino acid transport and metabolism )	PF01019.18(G_glu_transpept:Gamma-glutamyltranspeptidase)	ER	7	11	60.2	High
Q5ZK62	1.57324	0.653736	0.04014	up	yes	0.8947	0.5687	0.754	0.472	0.48	1	0.804	0.88	Arf-GAP with coiled-coil, ANK repeat and PH domain-containing protein 2 OS=Gallus gallus OX=9031 GN=ACAP2 PE=2 SV=1	K12489	ACAP	GO:1990090(biological_process:cellular response to nerve growth factor stimulus); GO:0046872(molecular_function:metal ion binding); GO:0005096(molecular_function:GTPase activator activity); GO:0032456(biological_process:endocytic recycling); GO:0010008(cellular_component:endosome membrane)	gga04144(Endocytosis)	COG5347(U:Intracellular trafficking, secretion, and vesicular transport )	PF16746.2(BAR_3:BAR domain of APPL family); PF01412.15(ArfGap:Putative GTPase activating protein for Arf); PF12796.4(Ank_2:Ankyrin repeats (3 copies)); PF00169.26(PH:PH domain); PF13857.3(Ank_5:Ankyrin repeats (many copies)); PF13606.3(Ank_3:Ankyrin repeat)	cytoplasmic	1	2	88.4	High
A0A1D5NU12	1.65426	0.726184	0.007096	up	yes	0.911	0.5507	0.608	0.488	0.556	1	0.792	0.941	Protein numb homolog OS=Gallus gallus OX=9031 GN=NUMB PE=4 SV=1			GO:0005737(cellular_component:cytoplasm); GO:0019897(cellular_component:extrinsic component of plasma membrane); GO:0030335(biological_process:positive regulation of cell migration); GO:0098978(cellular_component:glutamatergic synapse); GO:0034332(biological_process:adherens junction organization); GO:0005634(cellular_component:nucleus); GO:1903077(biological_process:negative regulation of protei…			PF00640.20(PID:Phosphotyrosine interaction domain (PTB/PID)); PF06311.9(NumbF:NUMB domain)	cytoplasmic	1	2	67.4	High
F1NAB5	1.51044	0.594972	0.02802	up	yes	0.875	0.5793	0.634	0.552	0.552	1	0.908	0.717	Uncharacterized protein OS=Gallus gallus OX=9031 GN=RBP5 PE=4 SV=2			GO:0016918(molecular_function:retinal binding)				cytoplasmic	2	18	15.9	High
A0A1D5NUB1	1.64271	0.716082	0.006908	up	yes	0.903	0.5497	0.542	0.562	0.545	1	0.77	0.939	Annexin OS=Gallus gallus OX=9031 GN=ANXA13 PE=3 SV=1	K17099	ANXA13	GO:0005544(molecular_function:calcium-dependent phospholipid binding); GO:0005654(cellular_component:nucleoplasm); GO:0005509(molecular_function:calcium ion binding); GO:0042998(biological_process:positive regulation of Golgi to plasma membrane protein transport); GO:0005886(cellular_component:plasma membrane); GO:1901611(molecular_function:phosphatidylglycerol binding); GO:0001786(molecular_func…			PF00191.17(Annexin:Annexin)	cytoplasmic	1	2	35.3	High
Q91956	1.58875	0.667892	0.005862	up	yes	0.8897	0.56	0.589	0.529	0.562	1	0.871	0.798	CSD_1 domain-containing protein OS=Gallus gallus OX=9031 PE=2 SV=1	K09276	YBX1, NSEP1	GO:0010494(cellular_component:cytoplasmic stress granule); GO:0098761(biological_process:cellular response to interleukin-7); GO:0051154(biological_process:negative regulation of striated muscle cell differentiation); GO:0000122(biological_process:negative regulation of transcription from RNA polymerase II promoter); GO:0070937(cellular_component:CRD-mediated mRNA stability complex); GO:0005829(c…		COG1278(K:Transcription )	PF00313.19(CSD:'Cold-shock' DNA-binding domain)	nuclear	4	36	36.3	High
F1P3X1	2.18282	1.12619	0.01296	up	yes	0.991	0.454	0.473	0.484	0.405	1	0.773	1.2	Uncharacterized protein OS=Gallus gallus OX=9031 GN=MYH1G PE=3 SV=4					COG5022(Z:Cytoskeleton )	PF00063.18(Myosin_head:Myosin head (motor domain)); PF01576.16(Myosin_tail_1:Myosin tail); PF02736.16(Myosin_N:Myosin N-terminal SH3-like domain); PF04582.9(Reo_sigmaC:Reovirus sigma C capsid protein)	nuclear	4	65	223.1	High
A0A1L1RRC3	1.56834	0.649235	0.008934	up	yes	0.8767	0.559	0.535	0.566	0.576	1	0.854	0.776	HMG box domain-containing protein OS=Gallus gallus OX=9031 GN=SMARCE1 PE=4 SV=2						PF00505.16(HMG_box:HMG (high mobility group) box); PF09011.7(HMG_box_2:HMG-box domain)	cytoplasmic	1	3	42.9	High
Q5ZJB5	1.54131	0.624159	0.02491	up	yes	0.8693	0.564	0.536	0.515	0.641	1	0.878	0.73	Uncharacterized protein OS=Gallus gallus OX=9031 GN=MCFD2 PE=2 SV=1	K20364	MCFD2	GO:0005509(molecular_function:calcium ion binding)			PF13405.3(EF-hand_6:EF-hand domain); PF13499.3(EF-hand_7:EF-hand domain pair); PF00036.29(EF-hand_1:EF hand)	ER	1	12	16	High
A0A1D5PLI4	1.50429	0.589078	0.0217	up	yes	0.86	0.5717	0.583	0.583	0.549	1	0.85	0.73	Unconventional myosin-Ic OS=Gallus gallus OX=9031 GN=MYO1C PE=3 SV=2	K10356	MYO1	GO:0001726(cellular_component:ruffle); GO:0031410(cellular_component:cytoplasmic vesicle); GO:0003779(molecular_function:actin binding); GO:0016459(cellular_component:myosin complex); GO:0060171(cellular_component:stereocilium membrane); GO:0003774(molecular_function:motor activity); GO:0005524(molecular_function:ATP binding)			PF00063.18(Myosin_head:Myosin head (motor domain)); PF06017.10(Myosin_TH1:Unconventional myosin tail, actin- and lipid-binding)	cytoplasmic	16	18	124.5	High
F1NLI6	1.82798	0.870247	0.00091	up	yes	0.9213	0.504	0.479	0.529	0.504	1	0.92	0.844	DZF domain-containing protein OS=Gallus gallus OX=9031 GN=ZFR2 PE=4 SV=4	K13203	ZFR	GO:0003727(molecular_function:single-stranded RNA binding); GO:0005634(cellular_component:nucleus); GO:0003725(molecular_function:double-stranded RNA binding); GO:0008270(molecular_function:zinc ion binding)			PF07528.11(DZF:DZF domain); PF12874.4(zf-met:Zinc-finger of C2H2 type); PF12171.5(zf-C2H2_jaz:Zinc-finger double-stranded RNA-binding)	nuclear	1	1	116.3	Medium
Q2HZ96	2.00996	1.00717	0.000532	up	yes	0.9487	0.472	0.435	0.519	0.462	1	0.976	0.87	Protein ATP1B4 OS=Gallus gallus OX=9031 GN=ATP1B4 PE=1 SV=1	K01540	ATP1B, CD298	GO:0006813(biological_process:potassium ion transport); GO:0005637(cellular_component:nuclear inner membrane); GO:0005634(cellular_component:nucleus); GO:0006814(biological_process:sodium ion transport); GO:0006355(biological_process:regulation of transcription, DNA-templated); GO:0005890(cellular_component:sodium:potassium-exchanging ATPase complex)	gga04261(Adrenergic signaling in cardiomyocytes); gga04260(Cardiac muscle contraction)		PF00287.15(Na_K-ATPase:Sodium / potassium ATPase beta chain)	nuclear	5	18	36.3	High
R4GGF3	1.57459	0.654974	0.01238	up	yes	0.8687	0.5517	0.614	0.51	0.531	1	0.815	0.791	GLI pathogenesis related 2 OS=Gallus gallus OX=9031 GN=GLIPR2 PE=3 SV=1			GO:0010634(biological_process:positive regulation of epithelial cell migration); GO:0005615(cellular_component:extracellular space); GO:0010718(biological_process:positive regulation of epithelial to mesenchymal transition); GO:0000139(cellular_component:Golgi membrane); GO:0070374(biological_process:positive regulation of ERK1 and ERK2 cascade); GO:0042803(molecular_function:protein homodimeriza…		COG2340(S:Function unknown )	PF00188.23(CAP:Cysteine-rich secretory protein family)	cytoplasmic	3	23	16.9	High
A0A3Q3AQS5	1.84768	0.885717	0.001623	up	yes	0.9207	0.4983	0.486	0.536	0.473	1	0.94	0.822	RAN binding protein 3 OS=Gallus gallus OX=9031 GN=RANBP3 PE=4 SV=1	K15304	RANBP3	GO:0005623(cellular_component:cell); GO:0046907(biological_process:intracellular transport)			PF00638.15(Ran_BP1:RanBP1 domain)	nuclear	1	1	62.6	Medium
E1BS97	1.50486	0.589634	0.0236	up	yes	0.8507	0.5653	0.562	0.579	0.555	1	0.825	0.727	Non-specific serine/threonine protein kinase OS=Gallus gallus OX=9031 GN=PAK2 PE=4 SV=1	K04410	PAK2	GO:0042981(biological_process:regulation of apoptotic process); GO:0018105(biological_process:peptidyl-serine phosphorylation); GO:2001271(biological_process:negative regulation of cysteine-type endopeptidase activity involved in execution phase of apoptosis); GO:0071407(biological_process:cellular response to organic cyclic compound); GO:0005829(cellular_component:cytosol); GO:2001238(biological…	gga04012(ErbB signaling pathway); gga04810(Regulation of actin cytoskeleton); gga04010(MAPK signaling pathway); gga04510(Focal adhesion)		PF00069.22(Pkinase:Protein kinase domain); PF07714.14(Pkinase_Tyr:Protein tyrosine kinase); PF00786.25(PBD:P21-Rho-binding domain); PF14531.3(Kinase-like:Kinase-like)	cytoplasmic	5	12	57.5	High
Q5ZM91	1.58231	0.662035	0.01101	up	yes	0.866	0.5473	0.581	0.521	0.54	1	0.827	0.771	cAMP-dependent protein kinase type I-alpha regulatory subunit OS=Gallus gallus OX=9031 GN=PRKAR1A PE=2 SV=1	K04739	PRKAR	GO:0046007(biological_process:negative regulation of activated T cell proliferation); GO:0047555(molecular_function:3',5'-cyclic-GMP phosphodiesterase activity); GO:0019934(biological_process:cGMP-mediated signaling); GO:0034236(molecular_function:protein kinase A catalytic subunit binding); GO:0044853(cellular_component:plasma membrane raft); GO:0008603(molecular_function:cAMP-dependent protein …	gga04910(Insulin signaling pathway)	COG0664(T:Signal transduction mechanisms )	PF00027.26(cNMP_binding:Cyclic nucleotide-binding domain); PF02197.14(RIIa:Regulatory subunit of type II PKA R-subunit)	cytoplasmic	12	30	43.3	High
P40618	1.53817	0.621216	0.02021	up	yes	0.8563	0.5567	0.565	0.602	0.503	1	0.821	0.748	High mobility group protein B3 OS=Gallus gallus OX=9031 GN=HMGB3 PE=2 SV=3	K11296	HMGB3	GO:0032392(biological_process:DNA geometric change); GO:0000400(molecular_function:four-way junction DNA binding); GO:0005634(cellular_component:nucleus); GO:0045578(biological_process:negative regulation of B cell differentiation); GO:0045638(biological_process:negative regulation of myeloid cell differentiation); GO:0008301(molecular_function:DNA binding, bending); GO:0003723(molecular_function…		COG5648(B:Chromatin structure and dynamics )	PF09011.7(HMG_box_2:HMG-box domain); PF00505.16(HMG_box:HMG (high mobility group) box)	nuclear	3	23	23	High
P12902	1.64229	0.715712	0.01048	up	yes	0.8737	0.532	0.5	0.572	0.524	1	0.871	0.75	Non-histone chromosomal protein HMG-14A OS=Gallus gallus OX=9031 PE=3 SV=2						PF01101.15(HMG14_17:HMG14 and HMG17)	nuclear	3	24	11.4	High
A0A3Q2U784	1.51706	0.601274	0.02494	up	yes	0.845	0.557	0.583	0.546	0.542	1	0.81	0.725	Small nuclear ribonucleoprotein Sm D2 OS=Gallus gallus OX=9031 GN=SNRPD2 PE=3 SV=1	K11096	SNRPD2, SMD2	GO:0000245(biological_process:spliceosomal complex assembly); GO:0071007(cellular_component:U2-type catalytic step 2 spliceosome); GO:0071005(cellular_component:U2-type precatalytic spliceosome); GO:0034709(cellular_component:methylosome); GO:0043565(molecular_function:sequence-specific DNA binding); GO:0000387(biological_process:spliceosomal snRNP assembly); GO:0070062(cellular_component:extrace…	gga03040(Spliceosome)	COG1958(K:Transcription )		nuclear	3	27	16.2	High
P09244	1.58924	0.668334	0.0152	up	yes	0.8593	0.5407	0.549	0.537	0.536	1	0.848	0.73	Tubulin beta-7 chain OS=Gallus gallus OX=9031 PE=2 SV=1	K07375	TUBB	GO:0005200(molecular_function:structural constituent of cytoskeleton); GO:0000086(biological_process:G2/M transition of mitotic cell cycle); GO:0032794(molecular_function:GTPase activating protein binding); GO:0050807(biological_process:regulation of synapse organization); GO:0035578(cellular_component:azurophil granule lumen); GO:0044877(molecular_function:macromolecular complex binding); GO:003…	gga04540(Gap junction); gga04145(Phagosome)	COG5023(Z:Cytoskeleton )	PF00091.22(Tubulin:Tubulin/FtsZ family, GTPase domain); PF03953.14(Tubulin_C:Tubulin C-terminal domain)	cytoplasmic	4	72	49.6	High
P70082	1.50842	0.593041	0.03331	up	yes	0.8417	0.558	0.521	0.589	0.564	1	0.824	0.701	Histone H2A.J OS=Gallus gallus OX=9031 GN=H2A-IX PE=3 SV=1	K11251	H2A	GO:0070062(cellular_component:extracellular exosome); GO:0006325(biological_process:chromatin organization); GO:0005634(cellular_component:nucleus); GO:0003677(molecular_function:DNA binding); GO:0005654(cellular_component:nucleoplasm); GO:0000790(cellular_component:nuclear chromatin); GO:0000786(cellular_component:nucleosome); GO:0046982(molecular_function:protein heterodimerization activity)			PF16211.2(Histone_H2A_C:C-terminus of histone H2A); PF00125.21(Histone:Core histone H2A/H2B/H3/H4); PF00808.20(CBFD_NFYB_HMF:Histone-like transcription factor (CBF/NF-Y) and archaeal histone)	nuclear	1	42	14	High
O93601	1.54334	0.626056	0.0193	up	yes	0.8493	0.5503	0.556	0.564	0.531	1	0.811	0.737	Apolipoprotein AIV OS=Gallus gallus OX=9031 GN=apoAIV PE=2 SV=1	K08760	APOA4	GO:0034372(biological_process:very-low-density lipoprotein particle remodeling); GO:0030300(biological_process:regulation of intestinal cholesterol absorption); GO:0043691(biological_process:reverse cholesterol transport); GO:0051006(biological_process:positive regulation of lipoprotein lipase activity); GO:0042157(biological_process:lipoprotein metabolic process); GO:0042632(biological_process:c…			PF01442.15(Apolipoprotein:Apolipoprotein A1/A4/E domain); PF07464.8(ApoLp-III:Apolipophorin-III precursor (apoLp-III)); PF04513.9(Baculo_PEP_C:Baculovirus polyhedron envelope protein, PEP, C terminus); PF12732.4(YtxH:YtxH-like protein)	extracellular	23	73	40.8	High
A0A3Q2TSD4	1.57138	0.652029	0.0145	up	yes	0.8553	0.5443	0.58	0.524	0.529	1	0.764	0.802	C-type lectin domain-containing protein OS=Gallus gallus OX=9031 GN=FCER2 PE=4 SV=1	K06468	FCER2, CD23	GO:0016021(cellular_component:integral component of membrane); GO:0030246(molecular_function:carbohydrate binding)			PF00059.18(Lectin_C:Lectin C-type domain)	cytoplasmic	2	8	29.8	High
F1NQP4	1.50987	0.594428	0.02752	up	yes	0.841	0.557	0.587	0.52	0.564	1	0.792	0.731	Uncharacterized protein OS=Gallus gallus OX=9031 GN=CBFB PE=4 SV=4			GO:0043565(molecular_function:sequence-specific DNA binding); GO:0000122(biological_process:negative regulation of transcription from RNA polymerase II promoter); GO:0005634(cellular_component:nucleus); GO:0003677(molecular_function:DNA binding); GO:0003713(molecular_function:transcription coactivator activity); GO:0048469(biological_process:cell maturation); GO:0003712(molecular_function:transcr…			PF02312.14(CBF_beta:Core binding factor beta subunit)	nuclear	3	18	22	High
A0A3Q2UF99	1.62726	0.702441	0.03137	up	yes	0.8657	0.532	0.61	0.546	0.44	1	0.902	0.695	Nuclear autoantigenic sperm protein OS=Gallus gallus OX=9031 GN=NASP PE=4 SV=1						PF10516.6(SHNi-TPR:SHNi-TPR); PF07719.14(TPR_2:Tetratricopeptide repeat); PF13424.3(TPR_12:Tetratricopeptide repeat); PF00515.25(TPR_1:Tetratricopeptide repeat)	cytoplasmic	1	3	45.2	High
F1NM36	1.71748	0.780293	0.02007	up	yes	0.8833	0.5143	0.49	0.524	0.529	1	0.961	0.689	Phosphoglucomutase 5 OS=Gallus gallus OX=9031 GN=PGM5 PE=4 SV=2	K15636	PGM5	GO:0001725(cellular_component:stress fiber); GO:0005975(biological_process:carbohydrate metabolic process); GO:0030239(biological_process:myofibril assembly); GO:0005829(cellular_component:cytosol); GO:0016868(molecular_function:intramolecular transferase activity, phosphotransferases); GO:0016010(cellular_component:dystrophin-associated glycoprotein complex); GO:0009898(cellular_component:cytopl…		COG0033(G:Carbohydrate transport and metabolism )	PF02880.13(PGM_PMM_III:Phosphoglucomutase/phosphomannomutase, alpha/beta/alpha domain III); PF02878.13(PGM_PMM_I:Phosphoglucomutase/phosphomannomutase, alpha/beta/alpha domain I); PF02879.13(PGM_PMM_II:Phosphoglucomutase/phosphomannomutase, alpha/beta/alpha domain II)	cytoplasmic	8	28	62.7	High
O93417	1.52327	0.607168	0.03343	up	yes	0.8413	0.5523	0.52	0.631	0.506	1	0.796	0.728	Caspase-3 OS=Gallus gallus OX=9031 GN=CASP3 PE=2 SV=1	K02187	CASP3	GO:0005737(cellular_component:cytoplasm); GO:0097153(molecular_function:cysteine-type endopeptidase activity involved in apoptotic process); GO:0098586(biological_process:cellular response to virus); GO:0030182(biological_process:neuron differentiation); GO:0030216(biological_process:keratinocyte differentiation); GO:0030218(biological_process:erythrocyte differentiation); GO:0006915(biological_p…	gga04210(Apoptosis); gga05168(Herpes simplex infection); gga04933(AGE-RAGE signaling pathway in diabetic complications); gga04115(p53 signaling pathway); gga04010(MAPK signaling pathway)		PF00656.19(Peptidase_C14:Caspase domain)	cytoplasmic	2	7	31.7	High
E1C2F2	1.50757	0.592223	0.03531	up	yes	0.8367	0.555	0.543	0.606	0.516	1	0.802	0.708	Pinin, desmosome associated protein OS=Gallus gallus OX=9031 GN=PNN PE=4 SV=3	K13114	PNN	GO:0016607(cellular_component:nuclear speck); GO:0071013(cellular_component:catalytic step 2 spliceosome); GO:0035145(cellular_component:exon-exon junction complex); GO:0030424(cellular_component:axon)	gga03015(mRNA surveillance pathway); gga03013(RNA transport)		PF04697.10(Pinin_SDK_N:pinin/SDK conserved region); PF04696.10(Pinin_SDK_memA:pinin/SDK/memA/ protein conserved region)	nuclear	2	2	78.1	High
F1NVA4	1.66795	0.738073	0.008215	up	yes	0.869	0.521	0.544	0.494	0.525	1	0.846	0.761	Nucleophosmin OS=Gallus gallus OX=9031 GN=NPM1 PE=4 SV=4	K11276	NPM1	GO:0042393(molecular_function:histone binding); GO:1990904(cellular_component:ribonucleoprotein complex); GO:0010824(biological_process:regulation of centrosome duplication); GO:0000056(biological_process:ribosomal small subunit export from nucleus); GO:0042273(biological_process:ribosomal large subunit biogenesis); GO:0042274(biological_process:ribosomal small subunit biogenesis); GO:0005813(cel…			PF03066.12(Nucleoplasmin:Nucleoplasmin); PF16276.2(NPM1-C:Nucleophosmin C-terminal domain)	nuclear	8	24	43.7	High
Q9W744	1.60812	0.685371	0.01925	up	yes	0.856	0.5323	0.541	0.524	0.532	1	0.863	0.705	DEAD-box RNA helicase OS=Gallus gallus OX=9031 PE=2 SV=1	K12823	DDX5, DBP2	GO:0050681(molecular_function:androgen receptor binding); GO:0009299(biological_process:mRNA transcription); GO:0003676(molecular_function:nucleic acid binding); GO:1903800(biological_process:positive regulation of production of miRNAs involved in gene silencing by miRNA); GO:0072332(biological_process:intrinsic apoptotic signaling pathway by p53 class mediator); GO:0036002(molecular_function:pre…	gga03040(Spliceosome)		PF00270.26(DEAD:DEAD/DEAH box helicase); PF00271.28(Helicase_C:Helicase conserved C-terminal domain); PF08061.8(P68HR:P68HR (NUC004) repeat)	nuclear	5	19	66.7	High
E1BW15	1.62512	0.700545	0.02342	up	yes	0.8553	0.5263	0.627	0.517	0.435	1	0.76	0.806	Uncharacterized protein OS=Gallus gallus OX=9031 GN=DDX21 PE=4 SV=4					COG0513(L:Replication, recombination and repair )	PF00270.26(DEAD:DEAD/DEAH box helicase); PF00271.28(Helicase_C:Helicase conserved C-terminal domain); PF08152.9(GUCT:GUCT (NUC152) domain); PF04851.12(ResIII:Type III restriction enzyme, res subunit)	nuclear	1	1	75.2	Medium
E1C312	1.61157	0.688471	0.01415	up	yes	0.8493	0.527	0.542	0.541	0.498	1	0.793	0.755	Calpain 6 OS=Gallus gallus OX=9031 GN=CAPN6 PE=3 SV=1	K08575	CAPN6	GO:0001578(biological_process:microtubule bundle formation); GO:0008017(molecular_function:microtubule binding); GO:0051493(biological_process:regulation of cytoskeleton organization); GO:0048471(cellular_component:perinuclear region of cytoplasm); GO:0004198(molecular_function:calcium-dependent cysteine-type endopeptidase activity); GO:0005829(cellular_component:cytosol); GO:0005876(cellular_com…			PF00648.18(Peptidase_C2:Calpain family cysteine protease); PF01067.19(Calpain_III:Calpain large subunit, domain III); PF00168.27(C2:C2 domain)	cytoplasmic	7	16	73.7	High
A0A3Q3AJL9	1.67146	0.741108	0.01073	up	yes	0.8603	0.5147	0.495	0.492	0.557	1	0.831	0.75	Uncharacterized protein OS=Gallus gallus OX=9031 GN=DMBT1 PE=4 SV=1	K13912	DMBT1				PF00530.15(SRCR:Scavenger receptor cysteine-rich domain); PF15494.3(SRCR_2:Scavenger receptor cysteine-rich domain)	mitochondrial	1	2	57.6	High
A0A1D5PKY9	1.66085	0.731924	0.0112	up	yes	0.857	0.516	0.53	0.547	0.471	1	0.811	0.76	Septin-type G domain-containing protein OS=Gallus gallus OX=9031 GN=SEPT6 PE=3 SV=2	K16939	SEPT6_8_11	GO:0031105(cellular_component:septin complex); GO:0005525(molecular_function:GTP binding)		COG5019(D:Cell cycle control, cell division, chromosome partitioning); COG5019(Z:Cytoskeleton)	PF00735.15(Septin:Septin)	ER	2	18	55	High
A0A1D5P5G1	1.85887	0.894426	0.004926	up	yes	0.8917	0.4797	0.48	0.482	0.477	1	0.923	0.752	Uncharacterized protein OS=Gallus gallus OX=9031 GN=HNRNPA1 PE=4 SV=2	K12741	HNRNPA1_3	GO:0016021(cellular_component:integral component of membrane); GO:0003723(molecular_function:RNA binding)	gga03040(Spliceosome)	COG0724(R:General function prediction only )	PF00076.19(RRM_1:RNA recognition motif. (a.k.a. RRM, RBD, or RNP domain)); PF11627.5(HnRNPA1:Nuclear factor hnRNPA1); PF16367.2(RRM_7:RNA recognition motif)	nuclear	1	31	39.2	High
Q49B65	1.54889	0.63123	0.04427	up	yes	0.8333	0.538	0.562	0.537	0.515	1	0.849	0.651	EF hand-containing protein 1 OS=Gallus gallus OX=9031 GN=EFHD1 PE=2 SV=1			GO:0061891(molecular_function:calcium ion sensor activity); GO:1900069(biological_process:regulation of cellular hyperosmotic salinity response); GO:0005743(cellular_component:mitochondrial inner membrane); GO:0031175(biological_process:neuron projection development)			PF13499.3(EF-hand_7:EF-hand domain pair); PF00036.29(EF-hand_1:EF hand); PF13405.3(EF-hand_6:EF-hand domain)	cytoplasmic	7	29	26.9	High
A0A1D5P3M1	1.52981	0.613356	0.03512	up	yes	0.8287	0.5417	0.542	0.571	0.512	1	0.791	0.695	LRRcap domain-containing protein OS=Gallus gallus OX=9031 GN=ANP32A PE=4 SV=2	K18646	ANP32A_C_D				PF14580.3(LRR_9:Leucine-rich repeat); PF12799.4(LRR_4:Leucine Rich repeats (2 copies)); PF13855.3(LRR_8:Leucine rich repeat); PF13516.3(LRR_6:Leucine Rich repeat)	cytoplasmic	3	16	32.2	High
Q6JHU8	1.52085	0.604877	0.03555	up	yes	0.8243	0.542	0.584	0.527	0.515	1	0.745	0.728	Prolyl 3-hydroxylase 1 OS=Gallus gallus OX=9031 GN=P3H1 PE=1 SV=1	K08134	LEPRE	GO:0031418(molecular_function:L-ascorbic acid binding); GO:0050708(biological_process:regulation of protein secretion); GO:0005783(cellular_component:endoplasmic reticulum); GO:1901874(biological_process:negative regulation of post-translational protein modification); GO:0019797(molecular_function:procollagen-proline 3-dioxygenase activity); GO:0060348(biological_process:bone development); GO:005…			PF13640.3(2OG-FeII_Oxy_3:2OG-Fe(II) oxygenase superfamily); PF03171.17(2OG-FeII_Oxy:2OG-Fe(II) oxygenase superfamily)	ER	1	1	81.6	Low
A0A1D5P603	2.50051	1.32222	0.02163	up	yes	0.9727	0.389	0.397	0.412	0.358	1	0.685	1.233	Uncharacterized protein OS=Gallus gallus OX=9031 GN=MYH1F PE=3 SV=1	K10352	MYH	GO:0016459(cellular_component:myosin complex); GO:0005524(molecular_function:ATP binding); GO:0051015(molecular_function:actin filament binding); GO:0003774(molecular_function:motor activity)	gga04530(Tight junction)	COG5022(Z:Cytoskeleton )	PF00063.18(Myosin_head:Myosin head (motor domain)); PF01576.16(Myosin_tail_1:Myosin tail); PF02736.16(Myosin_N:Myosin N-terminal SH3-like domain); PF04582.9(Reo_sigmaC:Reovirus sigma C capsid protein)	nuclear	12	70	222.9	High
Q9YH06	1.58208	0.661823	0.03293	up	yes	0.8317	0.5257	0.517	0.573	0.487	1	0.813	0.682	High mobility group protein B1 OS=Gallus gallus OX=9031 GN=HMGB1 PE=1 SV=1	K10802	HMGB1	GO:0003677(molecular_function:DNA binding); GO:0051103(biological_process:DNA ligation involved in DNA repair); GO:1901224(biological_process:positive regulation of NIK/NF-kappaB signaling); GO:0060326(biological_process:cell chemotaxis); GO:0005737(cellular_component:cytoplasm); GO:0005634(cellular_component:nucleus); GO:0097100(molecular_function:supercoiled DNA binding); GO:0010508(biological_…	gga03410(Base excision repair); gga04140(Autophagy - animal)	COG5648(B:Chromatin structure and dynamics )	PF00505.16(HMG_box:HMG (high mobility group) box); PF09011.7(HMG_box_2:HMG-box domain)	nuclear	8	26	24.9	High
A0A1D5PDE6	1.90929	0.933033	0.002914	up	yes	0.8903	0.4663	0.449	0.481	0.469	1	0.895	0.776	Myristoylated alanine-rich C-kinase substrate OS=Gallus gallus OX=9031 GN=MARCKS PE=4 SV=1	K12561	MARCKS	GO:0032432(cellular_component:actin filament bundle); GO:0005737(cellular_component:cytoplasm); GO:0016020(cellular_component:membrane); GO:0051260(biological_process:protein homooligomerization); GO:0005080(molecular_function:protein kinase C binding); GO:0016301(molecular_function:kinase activity); GO:0051017(biological_process:actin filament bundle assembly); GO:0051015(molecular_function:acti…			PF02063.14(MARCKS:MARCKS family)	nuclear	6	38	27.6	High
Q8JIG5	1.75157	0.808651	0.01813	up	yes	0.863	0.4927	0.449	0.61	0.419	1	0.74	0.849	Alpha-1-acid glycoprotein OS=Gallus gallus OX=9031 GN=ogchi PE=2 SV=1	K17308	ORM1, AGP1	GO:0002682(biological_process:regulation of immune system process); GO:0005615(cellular_component:extracellular space)				extracellular	4	19	22.3	High
Q5F441	1.65823	0.729649	0.01506	up	yes	0.8457	0.51	0.493	0.542	0.495	1	0.809	0.728	Uncharacterized protein OS=Gallus gallus OX=9031 GN=RCJMB04_3i16 PE=2 SV=1	K20644	ARHGAP29_45	GO:0035556(biological_process:intracellular signal transduction); GO:0046872(molecular_function:metal ion binding); GO:0005096(molecular_function:GTPase activator activity)			PF00620.24(RhoGAP:RhoGAP domain); PF00130.19(C1_1:Phorbol esters/diacylglycerol binding domain (C1 domain)); PF00611.20(FCH:Fes/CIP4, and EFC/F-BAR homology domain)	nuclear	1	1	103.3	Medium
F1NSP8	1.6025	0.680324	0.02696	up	yes	0.8333	0.52	0.539	0.52	0.501	1	0.814	0.686	Heterogeneous nuclear ribonucleoprotein U OS=Gallus gallus OX=9031 GN=HNRNPU PE=4 SV=4	K12888	HNRNPU		gga03040(Spliceosome)		PF13671.3(AAA_33:AAA domain); PF00622.25(SPRY:SPRY domain); PF02037.24(SAP:SAP domain)	cytoplasmic	20	25	88.7	High
A0A1D5PPA0	1.63076	0.705545	0.0184	up	yes	0.8387	0.5143	0.504	0.544	0.495	1	0.792	0.724	Protein phosphatase 1 regulatory subunit OS=Gallus gallus OX=9031 GN=PPP1R12A PE=4 SV=2					COG0666(R:General function prediction only )	PF13637.3(Ank_4:Ankyrin repeats (many copies)); PF12796.4(Ank_2:Ankyrin repeats (3 copies)); PF15898.2(PRKG1_interact:cGMP-dependent protein kinase interacting domain); PF13857.3(Ank_5:Ankyrin repeats (many copies)); PF00023.27(Ank:Ankyrin repeat); PF13606.3(Ank_3:Ankyrin repeat)	nuclear	8	8	108.6	High
F6QJK6	1.68828	0.755557	0.01291	up	yes	0.8487	0.5027	0.542	0.478	0.488	1	0.809	0.737	WH1 domain-containing protein OS=Gallus gallus OX=9031 GN=ENAH PE=4 SV=3						PF00568.20(WH1:WH1 domain); PF08776.8(VASP_tetra:VASP tetramerisation domain)	cytoplasmic	4	6	60.8	High
F1N8E4	1.56	0.641546	0.03618	up	yes	0.819	0.525	0.494	0.581	0.5	1	0.734	0.723	Switch-associated protein 70 OS=Gallus gallus OX=9031 GN=SWAP70 PE=4 SV=3	K20072	SWAP70	GO:0005737(cellular_component:cytoplasm); GO:0030027(cellular_component:lamellipodium); GO:0005634(cellular_component:nucleus); GO:0005886(cellular_component:plasma membrane); GO:0003677(molecular_function:DNA binding)			PF00169.26(PH:PH domain)	nuclear	4	8	68.4	High
F1NZD3	1.64654	0.719434	0.02267	up	yes	0.8343	0.5067	0.508	0.536	0.476	1	0.809	0.694	RRM domain-containing protein OS=Gallus gallus OX=9031 GN=RBMXL1 PE=4 SV=1	K12885	RBMX, HNRNPG	GO:0003723(molecular_function:RNA binding)	gga03040(Spliceosome)		PF00076.19(RRM_1:RNA recognition motif. (a.k.a. RRM, RBD, or RNP domain)); PF08081.8(RBM1CTR:RBM1CTR (NUC064) family)	cytoplasmic	14	34	41.5	High
Q45KQ2	1.70303	0.768104	0.01249	up	yes	0.843	0.495	0.522	0.489	0.474	1	0.785	0.744	Aggrecan promoter binding protein OS=Gallus gallus OX=9031 PE=2 SV=1	K13195	CIRBP	GO:0003723(molecular_function:RNA binding)		COG0724(R:General function prediction only )	PF00076.19(RRM_1:RNA recognition motif. (a.k.a. RRM, RBD, or RNP domain))	nuclear	5	35	18.7	High
F1NC65	1.58451	0.664035	0.04235	up	yes	0.8203	0.5177	0.518	0.471	0.564	1	0.657	0.804	Protein kinase cAMP-dependent type II regulatory subunit beta OS=Gallus gallus OX=9031 GN=PRKAR2B PE=4 SV=3					COG0664(T:Signal transduction mechanisms )	PF00027.26(cNMP_binding:Cyclic nucleotide-binding domain); PF02197.14(RIIa:Regulatory subunit of type II PKA R-subunit)	cytoplasmic	1	10	46.2	High
A0A1D5NW71	1.71388	0.777265	0.02114	up	yes	0.841	0.4907	0.569	0.439	0.464	1	0.82	0.703	Host cell factor C2 OS=Gallus gallus OX=9031 GN=HCFC2 PE=4 SV=2			GO:0005829(cellular_component:cytosol); GO:0071339(cellular_component:MLL1 complex); GO:0005886(cellular_component:plasma membrane)			PF13854.3(Kelch_5:Kelch motif); PF13415.3(Kelch_3:Galactose oxidase, central domain); PF01344.22(Kelch_1:Kelch motif); PF13418.3(Kelch_4:Galactose oxidase, central domain); PF13964.3(Kelch_6:Kelch motif); PF00041.18(fn3:Fibronectin type III domain)	mitochondrial	1	1	87.9	Medium
O13113	1.53478	0.618034	0.04666	up	yes	0.8053	0.5247	0.535	0.499	0.54	1	0.691	0.725	Dolichyl-diphosphooligosaccharide--protein glycosyltransferase subunit DAD1 OS=Gallus gallus OX=9031 GN=DAD1 PE=2 SV=1	K12668	OST2, DAD1	GO:0006486(biological_process:protein glycosylation); GO:0006487(biological_process:protein N-linked glycosylation); GO:0016021(cellular_component:integral component of membrane); GO:0006915(biological_process:apoptotic process); GO:0008250(cellular_component:oligosaccharyltransferase complex); GO:0043066(biological_process:negative regulation of apoptotic process); GO:0004579(molecular_function:…	gga00510(N-Glycan biosynthesis); gga04141(Protein processing in endoplasmic reticulum)		PF02109.13(DAD:DAD family)	Golgi apparatus	2	18	12.9	High
A0A3Q3A434	1.73269	0.793013	0.01757	up	yes	0.8433	0.4867	0.422	0.537	0.501	1	0.822	0.708	Lysosome-associated membrane glycoprotein 2 OS=Gallus gallus OX=9031 GN=LAMP2 PE=3 SV=1			GO:0005765(cellular_component:lysosomal membrane); GO:0016021(cellular_component:integral component of membrane)			PF01299.14(Lamp:Lysosome-associated membrane glycoprotein (Lamp)); PF05827.9(ATP-synt_S1:Vacuolar ATP synthase subunit S1 (ATP6S1))	extracellular	1	3	47.3	High
F1NHL2	1.56461	0.645806	0.03788	up	yes	0.81	0.5177	0.522	0.516	0.515	1	0.735	0.695	Cullin associated and neddylation dissociated 1 OS=Gallus gallus OX=9031 GN=CAND1 PE=4 SV=4	K17263	CAND1	GO:0005794(cellular_component:Golgi apparatus); GO:0010265(biological_process:SCF complex assembly); GO:0005829(cellular_component:cytosol); GO:0030154(biological_process:cell differentiation); GO:0000151(cellular_component:ubiquitin ligase complex); GO:0005654(cellular_component:nucleoplasm); GO:0016567(biological_process:protein ubiquitination); GO:0045893(biological_process:positive regulation…			PF08623.7(TIP120:TATA-binding protein interacting (TIP20)); PF13646.3(HEAT_2:HEAT repeats); PF13513.3(HEAT_EZ:HEAT-like repeat); PF08064.10(UME:UME (NUC010) domain); PF12755.4(Vac14_Fab1_bd:Vacuolar 14 Fab1-binding region); PF01602.17(Adaptin_N:Adaptin N terminal region); PF12460.5(MMS19_C:RNAPII transcription regulator C-terminal)	nuclear	14	20	136.3	High
A0A1D5PYB7	1.70818	0.77246	0.03355	up	yes	0.8353	0.489	0.615	0.371	0.481	1	0.771	0.735	LIM domains containing 1 OS=Gallus gallus OX=9031 GN=LIMD1 PE=4 SV=2	K16682	AJUBA, LIMD1, WTIP	GO:0090090(biological_process:negative regulation of canonical Wnt signaling pathway); GO:0016477(biological_process:cell migration); GO:0007010(biological_process:cytoskeleton organization); GO:0033962(biological_process:cytoplasmic mRNA processing body assembly); GO:0016442(cellular_component:RISC complex); GO:0001666(biological_process:response to hypoxia); GO:0035195(biological_process:gene s…			PF00412.19(LIM:LIM domain)	cytoplasmic	1	2	61.6	High
P17153	1.59455	0.673151	0.03591	up	yes	0.8137	0.5103	0.517	0.501	0.513	1	0.77	0.671	Annexin A5 OS=Gallus gallus OX=9031 GN=ANXA5 PE=1 SV=2	K16646	ANXA5	GO:0017046(molecular_function:peptide hormone binding); GO:0005262(molecular_function:calcium channel activity); GO:0005544(molecular_function:calcium-dependent phospholipid binding); GO:0051283(biological_process:negative regulation of sequestering of calcium ion); GO:0034704(cellular_component:calcium channel complex); GO:0055074(biological_process:calcium ion homeostasis); GO:0005388(molecular…			PF00191.17(Annexin:Annexin)	cytoplasmic	21	55	36.2	High
Q90679	1.84882	0.886608	0.006128	up	yes	0.8573	0.4637	0.465	0.474	0.452	1	0.821	0.751	Thymocyte nuclear protein 1 OS=Gallus gallus OX=9031 GN=THYN1 PE=1 SV=1			GO:0005634(cellular_component:nucleus)		COG2947(S:Function unknown )	PF01878.15(EVE:EVE domain)	nuclear	8	36	27.9	High
P02314	1.67862	0.747278	0.02962	up	yes	0.8237	0.4907	0.475	0.54	0.457	1	0.807	0.664	Non-histone chromosomal protein HMG-17 OS=Gallus gallus OX=9031 GN=HMGN2 PE=1 SV=3	K11300	HMGN2	GO:0005634(cellular_component:nucleus); GO:0031492(molecular_function:nucleosomal DNA binding); GO:0000785(cellular_component:chromatin)			PF01101.15(HMG14_17:HMG14 and HMG17)	nuclear	2	17	9.4	High
E1C4H5	1.93763	0.95429	0.006627	up	yes	0.8667	0.4473	0.451	0.456	0.435	1	0.879	0.721	Collagen type XXVIII alpha 1 chain OS=Gallus gallus OX=9031 GN=COL28A1 PE=4 SV=2			GO:0005201(molecular_function:extracellular matrix structural constituent); GO:0005604(cellular_component:basement membrane); GO:0005615(cellular_component:extracellular space); GO:0031012(cellular_component:extracellular matrix); GO:0030198(biological_process:extracellular matrix organization); GO:0004867(molecular_function:serine-type endopeptidase inhibitor activity)			PF00092.25(VWA:von Willebrand factor type A domain); PF01391.15(Collagen:Collagen triple helix repeat (20 copies)); PF13519.3(VWA_2:von Willebrand factor type A domain); PF00014.20(Kunitz_BPTI:Kunitz/Bovine pancreatic trypsin inhibitor domain); PF13768.3(VWA_3:von Willebrand factor type A domain)	mitochondrial	11	11	119.6	High
F1NAM2	1.62227	0.698015	0.03575	up	yes	0.81	0.4993	0.526	0.504	0.468	1	0.759	0.671	Lamin-B1 OS=Gallus gallus OX=9031 GN=LMNB1 PE=3 SV=4	K07611	LMNB	GO:0005637(cellular_component:nuclear inner membrane); GO:0005882(cellular_component:intermediate filament)	gga04210(Apoptosis)		PF00038.18(Filament:Intermediate filament protein); PF00932.16(LTD:Lamin Tail Domain)	cytoplasmic	5	13	73.6	High
A0A3Q2U7Q1	1.69792	0.763767	0.02067	up	yes	0.824	0.4853	0.495	0.499	0.462	1	0.773	0.699	Uncharacterized protein OS=Gallus gallus OX=9031 PE=4 SV=1							mitochondrial	1	5	18.6	High
R4GLW2	1.61703	0.693346	0.04721	up	yes	0.809	0.5003	0.516	0.523	0.462	1	0.798	0.629	Adaptor protein, phosphotyrosine interacting with PH domain and leucine zipper 2 OS=Gallus gallus OX=9031 GN=APPL2 PE=4 SV=3	K20132	APPL2, DIP13B				PF16746.2(BAR_3:BAR domain of APPL family); PF00169.26(PH:PH domain); PF00640.20(PID:Phosphotyrosine interaction domain (PTB/PID))	cytoplasmic	1	3	75.3	High
A0A1D5PGW7	1.69006	0.757076	0.02733	up	yes	0.8163	0.483	0.489	0.48	0.48	1	0.784	0.665	Uncharacterized protein OS=Gallus gallus OX=9031 GN=SRI PE=4 SV=1			GO:0005509(molecular_function:calcium ion binding)			PF00036.29(EF-hand_1:EF hand); PF13833.3(EF-hand_8:EF-hand domain pair); PF13405.3(EF-hand_6:EF-hand domain); PF13202.3(EF-hand_5:EF hand); PF13499.3(EF-hand_7:EF-hand domain pair)	cytoplasmic	7	34	21.8	High
E1BS56	1.6018	0.679697	0.04128	up	yes	0.7993	0.499	0.485	0.507	0.505	1	0.719	0.679	SERPIN domain-containing protein OS=Gallus gallus OX=9031 GN=SPIA4 PE=3 SV=1	K04525	SERPINA	GO:0010951(biological_process:negative regulation of endopeptidase activity); GO:0005615(cellular_component:extracellular space); GO:0004867(molecular_function:serine-type endopeptidase inhibitor activity)		COG4826(O:Posttranslational modification, protein turnover, chaperones )	PF00079.17(Serpin:Serpin (serine protease inhibitor))	extracellular	7	24	47.7	High
E1BVN0	1.6131	0.689835	0.04457	up	yes	0.798	0.4947	0.513	0.461	0.51	1	0.737	0.657	Histone H2A OS=Gallus gallus OX=9031 PE=3 SV=2					COG5262(B:Chromatin structure and dynamics )	PF00125.21(Histone:Core histone H2A/H2B/H3/H4); PF16211.2(Histone_H2A_C:C-terminus of histone H2A)	cytoplasmic	1	5	15.1	High
P08288	1.64567	0.718672	0.04938	up	yes	0.7993	0.4857	0.476	0.524	0.457	1	0.78	0.618	Histone H1.11R OS=Gallus gallus OX=9031 PE=3 SV=2	K11275	H1_5	GO:0031936(biological_process:negative regulation of chromatin silencing); GO:0016584(biological_process:nucleosome positioning); GO:0006334(biological_process:nucleosome assembly); GO:0003677(molecular_function:DNA binding); GO:0030261(biological_process:chromosome condensation); GO:0006355(biological_process:regulation of transcription, DNA-templated); GO:0031492(molecular_function:nucleosomal …			PF00538.16(Linker_histone:linker histone H1 and H5 family)	nuclear	4	45	21.8	High
E1C0M1	1.76573	0.820267	0.03773	up	yes	0.8193	0.464	0.469	0.524	0.399	1	0.839	0.619	Retinol binding protein 7 OS=Gallus gallus OX=9031 GN=RBP7 PE=3 SV=2			GO:0005501(molecular_function:retinoid binding); GO:0008289(molecular_function:lipid binding)		COG1057(H:Coenzyme transport and metabolism )	PF00061.20(Lipocalin:Lipocalin / cytosolic fatty-acid binding protein family)	cytoplasmic	1	7	15.6	High
P00337	1.75431	0.810904	0.02513	up	yes	0.814	0.464	0.476	0.453	0.463	1	0.785	0.657	L-lactate dehydrogenase B chain OS=Gallus gallus OX=9031 GN=LDHB PE=1 SV=3	K00016	LDH, ldh	GO:0005737(cellular_component:cytoplasm); GO:0005975(biological_process:carbohydrate metabolic process); GO:0005829(cellular_component:cytosol); GO:0019752(biological_process:carboxylic acid metabolic process); GO:0004459(molecular_function:L-lactate dehydrogenase activity); GO:0006090(biological_process:pyruvate metabolic process)	gga00620(Pyruvate metabolism); gga00010(Glycolysis / Gluconeogenesis); gga00270(Cysteine and methionine metabolism); gga00640(Propanoate metabolism)	COG0039(C:Energy production and conversion )	PF00056.20(Ldh_1_N:lactate/malate dehydrogenase, NAD binding domain); PF02866.15(Ldh_1_C:lactate/malate dehydrogenase, alpha/beta C-terminal domain)	cytoplasmic	11	43	36.3	High
A0A1I7Q422	1.76039	0.815895	0.02072	up	yes	0.8133	0.462	0.442	0.451	0.493	1	0.729	0.711	Transthyretin OS=Gallus gallus OX=9031 GN=TTR PE=3 SV=1			GO:0070324(molecular_function:thyroid hormone binding); GO:0042572(biological_process:retinol metabolic process); GO:0070327(biological_process:thyroid hormone transport); GO:0005576(cellular_component:extracellular region)		COG2351(F:Nucleotide transport and metabolism )	PF00576.18(Transthyretin:HIUase/Transthyretin family)	extracellular	6	47	18.5	High
E1C7Y1	1.8659	0.899868	0.02653	up	yes	0.8223	0.4407	0.564	0.355	0.403	1	0.772	0.695	Component of oligomeric golgi complex 2 OS=Gallus gallus OX=9031 GN=COG2 PE=4 SV=1	K20289	COG2	GO:0005795(cellular_component:Golgi stack); GO:0007030(biological_process:Golgi organization); GO:0017119(cellular_component:Golgi transport complex); GO:0016020(cellular_component:membrane); GO:0006891(biological_process:intra-Golgi vesicle-mediated transport); GO:0015031(biological_process:protein transport)			PF06148.8(COG2:COG (conserved oligomeric Golgi) complex component, COG2); PF12022.5(DUF3510:Domain of unknown function (DUF3510))	cytoplasmic	1	1	83.8	High
E1C1Q3	2.09884	1.06959	0.005918	up	yes	0.8473	0.4037	0.397	0.452	0.362	1	0.737	0.805	Solute carrier family 29 member 1 (Augustine blood group) OS=Gallus gallus OX=9031 GN=SLC29A1 PE=4 SV=4	K15014	SLC29A1_2_3, ENT1_2_3	GO:0005337(molecular_function:nucleoside transmembrane transporter activity); GO:0005887(cellular_component:integral component of plasma membrane)			PF01733.15(Nucleoside_tran:Nucleoside transporter)	ER	1	5	31.5	High
A0A1L1RZ23	1.88448	0.914168	0.01866	up	yes	0.8173	0.4337	0.423	0.505	0.373	1	0.752	0.7	Cilia- and flagella-associated protein 20 OS=Gallus gallus OX=9031 GN=CFAP20 PE=4 SV=2			GO:0031514(cellular_component:motile cilium)			PF05018.10(DUF667:Protein of unknown function (DUF667))	cytoplasmic	1	4	28.1	High
R4GJU7	1.97628	0.982784	0.01643	up	yes	0.8247	0.4173	0.428	0.445	0.379	1	0.822	0.652	Uncharacterized protein OS=Gallus gallus OX=9031 GN=MXRA7 PE=4 SV=4							cytoplasmic	1	19	9.4	High
R4GH86	1.8175	0.861955	0.03142	up	yes	0.7997	0.44	0.456	0.433	0.431	1	0.78	0.619	Glutathione peroxidase OS=Gallus gallus OX=9031 GN=GPX1 PE=3 SV=3						PF00255.16(GSHPx:Glutathione peroxidase)	peroxisomal	6	50	20.6	High
A0A1D5PWG1	1.89353	0.92108	0.0232	up	yes	0.811	0.4283	0.453	0.392	0.44	1	0.797	0.636	Uncharacterized protein OS=Gallus gallus OX=9031 GN=EWSR1 PE=4 SV=3	K13209	EWSR1	GO:0006355(biological_process:regulation of transcription, DNA-templated); GO:0003723(molecular_function:RNA binding)			PF00641.15(zf-RanBP:Zn-finger in Ran binding protein and others); PF00076.19(RRM_1:RNA recognition motif. (a.k.a. RRM, RBD, or RNP domain))	peroxisomal	1	1	76.8	High
P09653	1.90657	0.930978	0.02473	up	yes	0.804	0.4217	0.405	0.375	0.485	1	0.766	0.646	Tubulin beta-5 chain OS=Gallus gallus OX=9031 PE=3 SV=1	K07375	TUBB	GO:0005737(cellular_component:cytoplasm); GO:0007017(biological_process:microtubule-based process); GO:0000278(biological_process:mitotic cell cycle); GO:0003924(molecular_function:GTPase activity); GO:0005200(molecular_function:structural constituent of cytoskeleton); GO:0000226(biological_process:microtubule cytoskeleton organization); GO:0005874(cellular_component:microtubule); GO:0005525(mole…	gga04540(Gap junction); gga04145(Phagosome)	COG5023(Z:Cytoskeleton )	PF00091.22(Tubulin:Tubulin/FtsZ family, GTPase domain); PF03953.14(Tubulin_C:Tubulin C-terminal domain); PF10644.6(Misat_Tub_SegII:Misato Segment II tubulin-like domain)	cytoplasmic	2	28	49.9	High
P35062	1.81399	0.859163	0.03859	up	yes	0.786	0.4333	0.407	0.471	0.422	1	0.75	0.608	Histone H2A-III OS=Gallus gallus OX=9031 PE=1 SV=2	K11251	H2A	GO:0006325(biological_process:chromatin organization); GO:0005634(cellular_component:nucleus); GO:0003677(molecular_function:DNA binding); GO:0000790(cellular_component:nuclear chromatin); GO:0006352(biological_process:DNA-templated transcription, initiation); GO:0000786(cellular_component:nucleosome); GO:0046982(molecular_function:protein heterodimerization activity); GO:0006334(biological_proce…			PF16211.2(Histone_H2A_C:C-terminus of histone H2A); PF00125.21(Histone:Core histone H2A/H2B/H3/H4)	nuclear	1	42	14	High
Q76MF7	1.94335	0.958546	0.02128	up	yes	0.7993	0.4113	0.402	0.451	0.381	1	0.743	0.655	JC7 OS=Gallus gallus OX=9031 GN=JC7 PE=2 SV=1			GO:0016301(molecular_function:kinase activity)				cytoplasmic	1	3	32.6	High
Q5ZMD1	1.8476	0.885655	0.04315	up	yes	0.7747	0.4193	0.44	0.404	0.414	1	0.739	0.585	14-3-3 protein theta OS=Gallus gallus OX=9031 GN=YWHAQ PE=1 SV=1	K16197	YWHAB_Q_Z	GO:0008022(molecular_function:protein C-terminus binding); GO:0004497(molecular_function:monooxygenase activity); GO:0061024(biological_process:membrane organization); GO:0021762(biological_process:substantia nigra development); GO:0045202(cellular_component:synapse); GO:0044325(molecular_function:ion channel binding); GO:0005925(cellular_component:focal adhesion); GO:0034766(biological_process:n…	gga04110(Cell cycle); gga04114(Oocyte meiosis)	COG5040(T:Signal transduction mechanisms )	PF00244.17(14-3-3:14-3-3 protein)	cytoplasmic	11	66	27.8	High
Q6J4Y8	1.92715	0.946467	0.03571	up	yes	0.783	0.4063	0.444	0.424	0.351	1	0.753	0.596	FUS/TLS OS=Gallus gallus OX=9031 PE=1 SV=1	K13098	TLS, FUS	GO:0006355(biological_process:regulation of transcription, DNA-templated); GO:0046872(molecular_function:metal ion binding); GO:0023027(molecular_function:MHC class I protein binding, via antigen binding groove); GO:0003723(molecular_function:RNA binding)			PF00641.15(zf-RanBP:Zn-finger in Ran binding protein and others); PF00076.19(RRM_1:RNA recognition motif. (a.k.a. RRM, RBD, or RNP domain))	nuclear	3	8	52.3	High
X2J6L4	1.92186	0.942506	0.03403	up	yes	0.7797	0.4057	0.409	0.389	0.419	1	0.742	0.597	Allograft inflammatory factor 1 like OS=Gallus gallus OX=9031 GN=C9ORF58 PE=2 SV=1	K18617	AIF1	GO:0005925(cellular_component:focal adhesion); GO:0005509(molecular_function:calcium ion binding); GO:0051015(molecular_function:actin filament binding); GO:0005884(cellular_component:actin filament)				cytoplasmic	4	21	16.3	High
Q5ZJ59	2.16622	1.11518	0.01496	up	yes	0.808	0.373	0.412	0.344	0.363	1	0.783	0.641	Uncharacterized protein OS=Gallus gallus OX=9031 GN=RCJMB04_20j14 PE=2 SV=1	K12893	SFRS4_5_6	GO:0016607(cellular_component:nuclear speck); GO:0036002(molecular_function:pre-mRNA binding); GO:0000381(biological_process:regulation of alternative mRNA splicing, via spliceosome); GO:0000380(biological_process:alternative mRNA splicing, via spliceosome); GO:0060548(biological_process:negative regulation of cell death); GO:0010837(biological_process:regulation of keratinocyte proliferation); G…	gga03040(Spliceosome); gga05168(Herpes simplex infection)	COG0724(R:General function prediction only )	PF00076.19(RRM_1:RNA recognition motif. (a.k.a. RRM, RBD, or RNP domain)); PF08777.8(RRM_3:RNA binding motif)	nuclear	1	17	40.1	High
A0A1D5PZF2	1.87488	0.906797	0.03947	up	yes	0.7687	0.41	0.425	0.439	0.366	1	0.683	0.623	Vacuolar protein sorting-associated protein 41 homolog OS=Gallus gallus OX=9031 GN=VPS41 PE=3 SV=1	K20184	VPS41	GO:0005794(cellular_component:Golgi apparatus); GO:0005770(cellular_component:late endosome); GO:0016192(biological_process:vesicle-mediated transport); GO:0030897(cellular_component:HOPS complex); GO:0008017(molecular_function:microtubule binding); GO:0008333(biological_process:endosome to lysosome transport); GO:0031902(cellular_component:late endosome membrane); GO:0071439(cellular_component:c…			PF00637.17(Clathrin:Region in Clathrin and VPS)	cytoplasmic	1	5	99	High
E1BXW9	1.96325	0.973245	0.03477	up	yes	0.78	0.3973	0.435	0.37	0.387	1	0.754	0.586	Tudor domain-containing protein 3 OS=Gallus gallus OX=9031 GN=TDRD3 PE=4 SV=2	K18404	TDRD3	GO:0005737(cellular_component:cytoplasm); GO:0035064(molecular_function:methylated histone binding); GO:0006325(biological_process:chromatin organization); GO:0005634(cellular_component:nucleus); GO:0003713(molecular_function:transcription coactivator activity); GO:0003723(molecular_function:RNA binding); GO:0003682(molecular_function:chromatin binding); GO:0006397(biological_process:mRNA process…			PF08585.9(RMI1_N:RecQ mediated genome instability protein); PF06003.9(SMN:Survival motor neuron protein (SMN)); PF00567.21(TUDOR:Tudor domain); PF00627.28(UBA:UBA/TS-N domain)	nuclear	1	1	83.8	High
P27003	2.01571	1.01129	0.04572	up	yes	0.7827	0.3883	0.4	0.386	0.379	1	0.82	0.528	Protein S100-A10 OS=Gallus gallus OX=9031 GN=S100A10 PE=3 SV=2	K17274	S100A10	GO:0019897(cellular_component:extrinsic component of plasma membrane); GO:0043547(biological_process:positive regulation of GTPase activity); GO:1900026(biological_process:positive regulation of substrate adhesion-dependent cell spreading); GO:0051496(biological_process:positive regulation of stress fiber assembly); GO:0051099(biological_process:positive regulation of binding); GO:0045121(cellula…			PF01023.16(S_100:S-100/ICaBP type calcium binding domain)	cytoplasmic	3	36	11.3	High
A0A3Q3AMB2	1.98111	0.986308	0.02903	up	yes	0.776	0.3917	0.409	0.404	0.362	1	0.704	0.624	TGc domain-containing protein OS=Gallus gallus OX=9031 GN=TGM4 PE=4 SV=1	K05621	TGM4	GO:0003810(molecular_function:protein-glutamine gamma-glutamyltransferase activity); GO:0046872(molecular_function:metal ion binding); GO:0018149(biological_process:peptide cross-linking)			PF00927.19(Transglut_C:Transglutaminase family, C-terminal ig like domain); PF01841.16(Transglut_core:Transglutaminase-like superfamily); PF00868.17(Transglut_N:Transglutaminase family)	cytoplasmic	1	1	71.3	Medium
E1BWJ8	2.24377	1.16593	0.01501	up	yes	0.8017	0.3573	0.358	0.367	0.347	1	0.779	0.626	Uncharacterized protein OS=Gallus gallus OX=9031 GN=ABI1 PE=4 SV=4			GO:0008154(biological_process:actin polymerization or depolymerization); GO:0030296(molecular_function:protein tyrosine kinase activator activity)			PF07815.11(Abi_HHR:Abl-interactor HHR); PF00018.25(SH3_1:SH3 domain); PF14604.3(SH3_9:Variant SH3 domain); PF07653.14(SH3_2:Variant SH3 domain)	cytoplasmic	1	3	54.9	High
Q9BD54	2.01641	1.01179	0.02869	up	yes	0.7743	0.384	0.416	0.405	0.331	1	0.684	0.639	MHC class II-associated invariant chain (Fragment) OS=Gallus gallus OX=9031 GN=CD74 PE=2 SV=2	K06505	CD74, DHLAG	GO:2000343(biological_process:positive regulation of chemokine (C-X-C motif) ligand 2 production); GO:0009897(cellular_component:external side of plasma membrane); GO:0005783(cellular_component:endoplasmic reticulum); GO:1902166(biological_process:negative regulation of intrinsic apoptotic signaling pathway in response to DNA damage by p53 class mediator); GO:0048146(biological_process:positive r…	gga05168(Herpes simplex infection)		PF09307.7(MHC2-interact:CLIP, MHC2 interacting); PF08831.7(MHCassoc_trimer:Class II MHC-associated invariant chain trimerisation domain); PF00086.15(Thyroglobulin_1:Thyroglobulin type-1 repeat)	Golgi apparatus	2	7	31.9	High
Q5ZLB3	2.03318	1.02374	0.03162	up	yes	0.772	0.3797	0.38	0.401	0.358	1	0.725	0.591	Uncharacterized protein OS=Gallus gallus OX=9031 GN=HNRNPA1 PE=2 SV=1	K12741	HNRNPA1_3	GO:0015031(biological_process:protein transport); GO:0016020(cellular_component:membrane); GO:1990904(cellular_component:ribonucleoprotein complex); GO:0003723(molecular_function:RNA binding); GO:0003729(molecular_function:mRNA binding)	gga03040(Spliceosome)	COG0724(R:General function prediction only )	PF00076.19(RRM_1:RNA recognition motif. (a.k.a. RRM, RBD, or RNP domain)); PF11627.5(HnRNPA1:Nuclear factor hnRNPA1); PF16367.2(RRM_7:RNA recognition motif)	nuclear	2	37	38.1	High
F1NCI5	1.96028	0.971059	0.0413	up	yes	0.76	0.3877	0.412	0.4	0.351	1	0.695	0.585	Heterogeneous nuclear ribonucleoprotein A0 OS=Gallus gallus OX=9031 GN=RBMXL3 PE=4 SV=2	K12894	HNRNPA0	GO:0003723(molecular_function:RNA binding)			PF00076.19(RRM_1:RNA recognition motif. (a.k.a. RRM, RBD, or RNP domain)); PF16367.2(RRM_7:RNA recognition motif)	nuclear	2	7	30.8	High
C1L370	3.64005	1.86396	0.00068	up	yes	0.898	0.2467	0.269	0.245	0.226	1	0.923	0.771	Parvalbumin OS=Gallus gallus OX=9031 GN=pvalb1 PE=2 SV=1			GO:0005737(cellular_component:cytoplasm); GO:0005634(cellular_component:nucleus); GO:0005509(molecular_function:calcium ion binding)		COG5126(D:Cell cycle control, cell division, chromosome partitioning); COG5126(Z:Cytoskeleton); COG5126(T:Signal transduction mechanisms)	PF13499.3(EF-hand_7:EF-hand domain pair); PF00036.29(EF-hand_1:EF hand); PF13202.3(EF-hand_5:EF hand); PF13405.3(EF-hand_6:EF-hand domain); PF13833.3(EF-hand_8:EF-hand domain pair)	cytoplasmic	6	53	12.1	High
A0A1D5PHT2	2.43675	1.28496	0.01296	up	yes	0.809	0.332	0.369	0.325	0.302	1	0.619	0.808	AIG1-type G domain-containing protein OS=Gallus gallus OX=9031 GN=LOC429682 PE=4 SV=1			GO:0005525(molecular_function:GTP binding)			PF04548.13(AIG1:AIG1 family); PF01926.20(MMR_HSR1:50S ribosome-binding GTPase)	cytoplasmic	2	13	24.9	High
B3TZB6	2.19774	1.13602	0.02228	up	yes	0.778	0.354	0.352	0.33	0.38	1	0.726	0.608	PNPLA1 (Fragment) OS=Gallus gallus OX=9031 PE=2 SV=1			GO:0016787(molecular_function:hydrolase activity); GO:0016042(biological_process:lipid catabolic process)			PF01734.19(Patatin:Patatin-like phospholipase)	extracellular	1	4	19.8	Medium
Q6L9F3	1.97733	0.983551	0.04442	up	yes	0.75	0.3793	0.401	0.401	0.336	1	0.656	0.594	BASH/BLNK N-terminal associated protein 2 OS=Gallus gallus OX=9031 GN=BNAS2 PE=2 SV=1			GO:0005737(cellular_component:cytoplasm); GO:0031965(cellular_component:nuclear membrane); GO:0016021(cellular_component:integral component of membrane); GO:0050861(biological_process:positive regulation of B cell receptor signaling pathway)			PF01284.20(MARVEL:Membrane-associating domain)	Golgi apparatus	1	4	18.7	Medium
E1C8Y3	2.03423	1.02448	0.0456	up	yes	0.7547	0.371	0.4	0.362	0.351	1	0.721	0.543	Actin-related protein 2/3 complex subunit 3 OS=Gallus gallus OX=9031 GN=ARPC3 PE=3 SV=3	K05756	ARPC3	GO:0005737(cellular_component:cytoplasm); GO:0005200(molecular_function:structural constituent of cytoskeleton); GO:0030027(cellular_component:lamellipodium); GO:0051015(molecular_function:actin filament binding); GO:0003779(molecular_function:actin binding); GO:0005885(cellular_component:Arp2/3 protein complex); GO:0034314(biological_process:Arp2/3 complex-mediated actin nucleation)	gga04144(Endocytosis); gga05132(Salmonella infection); gga04810(Regulation of actin cytoskeleton)		PF04062.11(P21-Arc:ARP2/3 complex ARPC3 (21 kDa) subunit)	cytoplasmic	2	13	20.5	High
Q0GFE9	2.91638	1.54418	0.00421	up	yes	0.837	0.287	0.3	0.292	0.269	1	0.834	0.677	Thymosin beta OS=Gallus gallus OX=9031 GN=TMSB15B PE=2 SV=1			GO:0005737(cellular_component:cytoplasm); GO:0007015(biological_process:actin filament organization); GO:0030334(biological_process:regulation of cell migration); GO:0016021(cellular_component:integral component of membrane); GO:0005856(cellular_component:cytoskeleton); GO:0042989(biological_process:sequestering of actin monomers); GO:0003785(molecular_function:actin monomer binding)			PF01290.17(Thymosin:Thymosin beta-4 family)	cytoplasmic	2	40	5.2	High
F1N851	2.29298	1.19722	0.0194	up	yes	0.7803	0.3403	0.373	0.31	0.338	1	0.729	0.612	Uncharacterized protein OS=Gallus gallus OX=9031 GN=ENTPD1 PE=3 SV=3	K01510	ENTPD1_3_8, CD39	GO:0016787(molecular_function:hydrolase activity); GO:0016021(cellular_component:integral component of membrane)	gga00230(Purine metabolism); gga00240(Pyrimidine metabolism)	COG5371(O:Posttranslational modification, protein turnover, chaperones); COG5371(G:Carbohydrate transport and metabolism)	PF01150.14(GDA1_CD39:GDA1/CD39 (nucleoside phosphatase) family)	Golgi apparatus	1	1	57.5	Medium
A0A1D5P892	2.14689	1.10225	0.03893	up	yes	0.76	0.354	0.368	0.34	0.354	1	0.743	0.537	Uncharacterized protein OS=Gallus gallus OX=9031 GN=SRSF6 PE=4 SV=2					COG0724(R:General function prediction only )	PF00076.19(RRM_1:RNA recognition motif. (a.k.a. RRM, RBD, or RNP domain)); PF08777.8(RRM_3:RNA binding motif)	nuclear	1	18	40.5	High
Q5F3Y0	2.04694	1.03347	0.04664	up	yes	0.7457	0.3643	0.39	0.333	0.37	1	0.686	0.551	Uncharacterized protein OS=Gallus gallus OX=9031 GN=LSP1P1 PE=2 SV=1	K14957	LSP1	GO:0003779(molecular_function:actin binding); GO:0007165(biological_process:signal transduction)			PF02029.12(Caldesmon:Caldesmon)	cytoplasmic	7	20	41.6	High
P62758	2.27294	1.18456	0.0354	up	yes	0.7653	0.3367	0.432	0.299	0.279	1	0.557	0.739	Neurocalcin-delta OS=Gallus gallus OX=9031 GN=NCALD PE=2 SV=2	K19695	NCALD	GO:0003073(biological_process:regulation of systemic arterial blood pressure); GO:0015631(molecular_function:tubulin binding); GO:0016192(biological_process:vesicle-mediated transport); GO:0019722(biological_process:calcium-mediated signaling); GO:0005829(cellular_component:cytosol); GO:0005622(cellular_component:intracellular); GO:0003779(molecular_function:actin binding); GO:0030276(molecular_f…		COG5126(D:Cell cycle control, cell division, chromosome partitioning); COG5126(Z:Cytoskeleton); COG5126(T:Signal transduction mechanisms)	PF13499.3(EF-hand_7:EF-hand domain pair); PF00036.29(EF-hand_1:EF hand); PF13202.3(EF-hand_5:EF hand); PF13405.3(EF-hand_6:EF-hand domain); PF13833.3(EF-hand_8:EF-hand domain pair); PF10591.6(SPARC_Ca_bdg:Secreted protein acidic and rich in cysteine Ca binding region)	cytoplasmic	1	16	22.2	High
A0A1L1RNY8	2.30341	1.20377	0.03025	up	yes	0.7493	0.3253	0.31	0.341	0.325	1	0.674	0.574	Histone H2A OS=Gallus gallus OX=9031 GN=H2AFX PE=3 SV=2					COG5262(B:Chromatin structure and dynamics )	PF16211.2(Histone_H2A_C:C-terminus of histone H2A); PF00125.21(Histone:Core histone H2A/H2B/H3/H4)	nuclear	4	42	15	High
P08250	2.60501	1.38129	0.02753	up	yes	0.738	0.2833	0.263	0.339	0.248	1	0.597	0.617	Apolipoprotein A-I OS=Gallus gallus OX=9031 GN=APOA1 PE=1 SV=2	K08757	APOA1	GO:0010903(biological_process:negative regulation of very-low-density lipoprotein particle remodeling); GO:0034375(biological_process:high-density lipoprotein particle remodeling); GO:0006656(biological_process:phosphatidylcholine biosynthetic process); GO:0030325(biological_process:adrenal gland development); GO:0006869(biological_process:lipid transport); GO:0031072(molecular_function:heat shoc…	gga03320(PPAR signaling pathway)		PF01442.15(Apolipoprotein:Apolipoprotein A1/A4/E domain); PF12732.4(YtxH:YtxH-like protein); PF07464.8(ApoLp-III:Apolipophorin-III precursor (apoLp-III))	extracellular	20	66	30.7	High
A0A3Q2UFX3	2.67546	1.41979	0.02661	up	yes	0.7403	0.2767	0.263	0.277	0.29	1	0.675	0.546	IGv domain-containing protein OS=Gallus gallus OX=9031 PE=4 SV=1						PF07686.14(V-set:Immunoglobulin V-set domain); PF13927.3(Ig_3:Immunoglobulin domain)	cytoplasmic	1	24	10.1	High
P23614	2.60334	1.38037	0.04429	up	yes	0.7167	0.2753	0.298	0.271	0.257	1	0.67	0.48	Brain acid soluble protein 1 homolog OS=Gallus gallus OX=9031 GN=BASP1 PE=2 SV=4	K17272	BASP1				PF05466.9(BASP1:Brain acid soluble protein 1 (BASP1 protein))	nuclear	10	48	25.4	High
Q6WEB3	3.25723	1.70365	0.01794	up	yes	0.7547	0.2317	0.245	0.226	0.224	1	0.729	0.535	Thymosin beta OS=Gallus gallus OX=9031 PE=2 SV=1	K05764	TMSB4	GO:0005737(cellular_component:cytoplasm); GO:0007015(biological_process:actin filament organization); GO:0005856(cellular_component:cytoskeleton); GO:0003785(molecular_function:actin monomer binding)	gga04810(Regulation of actin cytoskeleton)		PF01290.17(Thymosin:Thymosin beta-4 family)	cytoplasmic	2	31	5.2	High
Q5ZKS0	3.51528	1.81364	0.01826	up	yes	0.7593	0.216	0.224	0.248	0.176	1	0.761	0.517	Uncharacterized protein OS=Gallus gallus OX=9031 GN=MARCKSL1 PE=2 SV=1	K13536	MARCKSL1, MRP	GO:0008284(biological_process:positive regulation of cell proliferation); GO:0005516(molecular_function:calmodulin binding); GO:0005886(cellular_component:plasma membrane)			PF02063.14(MARCKS:MARCKS family)	nuclear	1	8	21.2	High
Q08392	3.20234	1.67912	0.02118	up	yes	0.7407	0.2313	0.259	0.222	0.213	1	0.691	0.531	Glutathione S-transferase OS=Gallus gallus OX=9031 PE=2 SV=1	K00799	GST, gst	GO:0004364(molecular_function:glutathione transferase activity); GO:0005615(cellular_component:extracellular space); GO:0006749(biological_process:glutathione metabolic process)	gga00480(Glutathione metabolism); gga00980(Metabolism of xenobiotics by cytochrome P450); gga00982(Drug metabolism - cytochrome P450)		PF14497.3(GST_C_3:Glutathione S-transferase, C-terminal domain); PF02798.17(GST_N:Glutathione S-transferase, N-terminal domain); PF00043.22(GST_C:Glutathione S-transferase, C-terminal domain)	cytoplasmic	6	55	25.3	High
A0A1D5PK48	3.30133	1.72305	0.02505	up	yes	0.7187	0.2177	0.211	0.256	0.186	1	0.611	0.545	Uncharacterized protein OS=Gallus gallus OX=9031 GN=APOC3 PE=4 SV=1	K08759	APOC3	GO:0042157(biological_process:lipoprotein metabolic process); GO:0005576(cellular_component:extracellular region); GO:0008289(molecular_function:lipid binding); GO:0006869(biological_process:lipid transport)	gga03320(PPAR signaling pathway)		PF05778.9(Apo-CIII:Apolipoprotein CIII (Apo-CIII)); PF04691.9(ApoC-I:Apolipoprotein C-I (ApoC-1))	extracellular	5	37	10.3	High
A0A3Q2TU29	2.93967	1.55565	0.04948	up	yes	0.687	0.2337	0.255	0.241	0.205	1	0.603	0.458	Uncharacterized protein OS=Gallus gallus OX=9031 GN=CTSS PE=3 SV=1	K01368	CTSS	GO:0008234(molecular_function:cysteine-type peptidase activity)	gga04210(Apoptosis); gga04145(Phagosome); gga04142(Lysosome)	COG4870(O:Posttranslational modification, protein turnover, chaperones )	PF00112.20(Peptidase_C1:Papain family cysteine protease); PF08246.9(Inhibitor_I29:Cathepsin propeptide inhibitor domain (I29))	cytoplasmic	3	6	55.5	High
Q5ZIC9	3.83689	1.93994	0.03325	up	yes	0.701	0.1827	0.181	0.184	0.183	1	0.662	0.441	WH1 domain-containing protein OS=Gallus gallus OX=9031 GN=RCJMB04_27o18 PE=2 SV=1			GO:0005737(cellular_component:cytoplasm); GO:0008154(biological_process:actin polymerization or depolymerization); GO:0045010(biological_process:actin nucleation); GO:0051289(biological_process:protein homotetramerization); GO:0030027(cellular_component:lamellipodium); GO:0005856(cellular_component:cytoskeleton); GO:0017124(molecular_function:SH3 domain binding); GO:0003779(molecular_function:act…			PF00568.20(WH1:WH1 domain); PF08776.8(VASP_tetra:VASP tetramerisation domain)	cytoplasmic	2	9	44.7	High
E1C7U7	3.83333	1.9386	0.04865	up	yes	0.667	0.174	0.194	0.162	0.166	1	0.597	0.404	Centrosomal protein 135 OS=Gallus gallus OX=9031 GN=CEP135 PE=4 SV=4	K16461	CEP135, CEP4	GO:0008022(molecular_function:protein C-terminus binding); GO:0005813(cellular_component:centrosome); GO:0005814(cellular_component:centriole); GO:0010457(biological_process:centriole-centriole cohesion); GO:0007099(biological_process:centriole replication); GO:1904951(biological_process:positive regulation of establishment of protein localization); GO:1902857(biological_process:positive regulati…			PF08614.8(ATG16:Autophagy protein 16 (ATG16))	cytoplasmic	2	1	133.6	High

## Sheet: D150 vs D450
Table S3 Differentially expressed proteins for three comparison groups of D150 vs D300, D150 vs D450, and D300 vs D450
Accession	FC(BYC150T/BYC450T)	Log2FC(BYC150T/BYC450T)	P_value(BYC150T/BYC450T)	Regulate	Significant	BYC150T	BYC450T	BYC450T1	BYC450T2	BYC450T3	BYC150T1	BYC150T2	BYC150T3	Description	ko_id	ko_name	go	pathways	cog	pfam	subloc	uni_peptide	coverage	mw	fdr
A0A3Q2TTN4	0.185849	-2.4278	0.001686	down	yes	1.337	7.194	6.276	6.602	8.704	1	1.434	1.577	FH2 domain-containing protein OS=Gallus gallus OX=9031 PE=4 SV=1						PF02181.20(FH2:Formin Homology 2 Domain)	cytoplasmic	1	1	61	Medium
F1NLF9	0.214286	-2.22239	0.000985	down	yes	1.116	5.208	4.662	4.832	6.131	1	1.047	1.302	Cyclin dependent kinase inhibitor 2C OS=Gallus gallus OX=9031 GN=CDKN2C PE=4 SV=4	K06622	CDKN2C, P18, INK4C	GO:0005737(cellular_component:cytoplasm); GO:0007050(biological_process:cell cycle arrest); GO:0030308(biological_process:negative regulation of cell growth); GO:0008285(biological_process:negative regulation of cell proliferation); GO:0005634(cellular_component:nucleus); GO:0000082(biological_process:G1/S transition of mitotic cell cycle); GO:0019901(molecular_function:protein kinase binding); G…	gga04110(Cell cycle)	COG0666(R:General function prediction only )	PF13857.3(Ank_5:Ankyrin repeats (many copies)); PF12796.4(Ank_2:Ankyrin repeats (3 copies)); PF13637.3(Ank_4:Ankyrin repeats (many copies)); PF00023.27(Ank:Ankyrin repeat); PF13606.3(Ank_3:Ankyrin repeat)	cytoplasmic	1	8	18	High
A0A1D5PT30	0.245225	-2.02782	0.001945	down	yes	1.194	4.869	4.264	4.49	5.853	1	1.198	1.384	Ribosomal_S10 domain-containing protein OS=Gallus gallus OX=9031 GN=MRPL48 PE=4 SV=1	K17429	MRPL48	GO:0005761(cellular_component:mitochondrial ribosome); GO:0005762(cellular_component:mitochondrial large ribosomal subunit)			PF00338.19(Ribosomal_S10:Ribosomal protein S10p/S20e)	mitochondrial	1	6	23.9	High
F1NJ62	0.311067	-1.6847	0.04793	down	yes	1.425	4.581	6.26	2.558	4.926	1	1.299	1.975	DEAD-box helicase 24 OS=Gallus gallus OX=9031 GN=DDX24 PE=4 SV=2	K14805	DDX24, MAK5	GO:0003676(molecular_function:nucleic acid binding); GO:0005524(molecular_function:ATP binding); GO:0005730(cellular_component:nucleolus)			PF00270.26(DEAD:DEAD/DEAH box helicase); PF00271.28(Helicase_C:Helicase conserved C-terminal domain)	nuclear	1	2	91.6	Medium
E1C796	0.230543	-2.11689	0.000378	down	yes	1.096	4.754	4.55	4.331	5.382	1	1.029	1.258	Transformation/transcription domain associated protein OS=Gallus gallus OX=9031 GN=TRRAP PE=3 SV=4	K08874	TRRAP			COG5032(D:Cell cycle control, cell division, chromosome partitioning); COG5032(B:Chromatin structure and dynamics); COG5032(L:Replication, recombination and repair); COG5032(T:Signal transduction mechanisms); COG5032(U:Intracellular trafficking, secretion, and vesicular transport)	PF02259.20(FAT:FAT domain); PF00454.24(PI3_PI4_kinase:Phosphatidylinositol 3- and 4-kinase)	cytoplasmic	2	0	434.8	High
A0A1L1RS51	0.285401	-1.80894	0.000482	down	yes	1.171	4.103	4.2	3.6	4.51	1	1.209	1.304	Uncharacterized protein OS=Gallus gallus OX=9031 GN=LOC112531693 PE=4 SV=2						PF04548.13(AIG1:AIG1 family); PF01926.20(MMR_HSR1:50S ribosome-binding GTPase); PF02421.15(FeoB_N:Ferrous iron transport protein B); PF00005.24(ABC_tran:ABC transporter)	cytoplasmic	1	2	49.4	Medium
A0A1D5P061	0.244817	-2.03022	2e-06	down	yes	0.9707	3.965	3.995	3.846	4.054	1	0.885	1.027	Phosphorylase b kinase regulatory subunit OS=Gallus gallus OX=9031 GN=PHKA1 PE=3 SV=2						PF00723.18(Glyco_hydro_15:Glycosyl hydrolases family 15)	mitochondrial	1	52	134	High
A0A3Q2TXD5	0.30273	-1.7239	0.00136	down	yes	1.131	3.736	4.231	3.82	3.158	1	1.068	1.326	Uncharacterized protein OS=Gallus gallus OX=9031 GN=TRPC4AP PE=4 SV=1	K11796	TRPC4AP	GO:0016567(biological_process:protein ubiquitination); GO:0019902(molecular_function:phosphatase binding); GO:0031464(cellular_component:Cul4A-RING E3 ubiquitin ligase complex); GO:0006511(biological_process:ubiquitin-dependent protein catabolic process)			PF12463.5(DUF3689:Protein of unknown function (DUF3689))	cytoplasmic	1	1	87.2	Low
A0A1L1RPV6	0.310803	-1.68592	0.0318	down	yes	1.145	3.684	3.946	2.222	4.885	1	1.304	1.131	RBBP8 N-terminal like OS=Gallus gallus OX=9031 GN=RBBP8NL PE=4 SV=2						PF10482.6(CtIP_N:Tumour-suppressor protein CtIP N-terminal domain)	nuclear	1	1	76.5	High
F1N9I9	0.302464	-1.72516	0.003087	down	yes	1.117	3.693	4.031	2.951	4.098	1	0.924	1.428	ATP synthase mitochondrial F1 complex assembly factor 1 OS=Gallus gallus OX=9031 GN=ATPAF1 PE=4 SV=3			GO:0033615(biological_process:mitochondrial proton-transporting ATP synthase complex assembly); GO:0005739(cellular_component:mitochondrion)			PF06644.8(ATP11:ATP11 protein)	mitochondrial	1	4	34.9	High
Q6F4E7	0.288358	-1.79407	0.001619	down	yes	1.075	3.728	4.292	3.789	3.104	1	1.197	1.029	MHC class I antigen OS=Gallus gallus OX=9031 GN=B-F-S05 PE=2 SV=1			GO:0016021(cellular_component:integral component of membrane)			PF00129.15(MHC_I:Class I Histocompatibility antigen, domains alpha 1 and 2); PF07654.12(C1-set:Immunoglobulin C1-set domain); PF13927.3(Ig_3:Immunoglobulin domain)	Golgi apparatus	1	19	38.8	High
A0A1L1RRN7	0.313373	-1.67405	0.03871	down	yes	1.099	3.507	4.203	1.929	4.389	1	1.242	1.055	Gamma-enolase OS=Gallus gallus OX=9031 GN=ENO2 PE=3 SV=2	K01689	ENO, eno	GO:0000015(cellular_component:phosphopyruvate hydratase complex); GO:0043204(cellular_component:perikaryon); GO:0000287(molecular_function:magnesium ion binding); GO:0006096(biological_process:glycolytic process); GO:0001917(cellular_component:photoreceptor inner segment); GO:0005886(cellular_component:plasma membrane); GO:0004634(molecular_function:phosphopyruvate hydratase activity)	gga01200(Carbon metabolism); gga01230(Biosynthesis of amino acids); gga00010(Glycolysis / Gluconeogenesis); gga03018(RNA degradation)	COG0148(G:Carbohydrate transport and metabolism )	PF00113.19(Enolase_C:Enolase, C-terminal TIM barrel domain); PF03952.13(Enolase_N:Enolase, N-terminal domain); PF13378.3(MR_MLE_C:Enolase C-terminal domain-like)	cytoplasmic	1	38	47.3	High
Q99402	0.299661	-1.73859	0.04947	down	yes	1.062	3.544	4.057	1.827	4.748	1	1.307	0.88	Uncharacterized protein OS=Gallus gallus OX=9031 PE=2 SV=1							nuclear	1	4	20	Medium
Q5ZIA8	0.286118	-1.80532	0.004998	down	yes	1.012	3.537	3.716	4.202	2.692	1	1.144	0.893	Uncharacterized protein OS=Gallus gallus OX=9031 GN=RCJMB04_28k7 PE=2 SV=1			GO:0016021(cellular_component:integral component of membrane)			PF07686.14(V-set:Immunoglobulin V-set domain); PF13927.3(Ig_3:Immunoglobulin domain); PF07654.12(C1-set:Immunoglobulin C1-set domain); PF00047.22(ig:Immunoglobulin domain); PF07679.13(I-set:Immunoglobulin I-set domain); PF13895.3(Ig_2:Immunoglobulin domain)	plasma membrane	1	3	48.1	High
A0A1D5NTZ7	0.311749	-1.68154	0.03072	down	yes	1.064	3.413	3.765	2.05	4.424	1	1.298	0.894	Mitochondrial ribosomal protein L27 OS=Gallus gallus OX=9031 GN=MRPL27 PE=4 SV=1	K02899	RP-L27, MRPL27, rpmA	GO:0003735(molecular_function:structural constituent of ribosome); GO:0006412(biological_process:translation); GO:0005762(cellular_component:mitochondrial large ribosomal subunit); GO:0005840(cellular_component:ribosome)	gga03010(Ribosome)	COG0211(J:Translation, ribosomal structure and biogenesis )	PF01016.16(Ribosomal_L27:Ribosomal L27 protein)	mitochondrial	1	6	15	Medium
F7BGT1	0.383402	-1.38307	0.009498	down	yes	1.215	3.169	3.031	2.569	3.907	1	1.155	1.49	Nudix hydrolase domain-containing protein OS=Gallus gallus OX=9031 GN=NUDT1 PE=3 SV=1	K17816	NUDT1, MTH1	GO:0047693(molecular_function:ATP diphosphatase activity); GO:0005829(cellular_component:cytosol); GO:0006281(biological_process:DNA repair); GO:0005634(cellular_component:nucleus); GO:0003924(molecular_function:GTPase activity); GO:0006203(biological_process:dGTP catabolic process); GO:0042262(biological_process:DNA protection); GO:0046061(biological_process:dATP catabolic process); GO:0005759(c…		COG0494(L:Replication, recombination and repair )	PF00293.25(NUDIX:NUDIX domain)	cytoplasmic	3	22	18.1	High
P02659	0.358879	-1.47843	0.01101	down	yes	1.152	3.21	4.056	2.506	3.067	1	1.218	1.239	Apovitellenin-1 OS=Gallus gallus OX=9031 PE=1 SV=1			GO:0034361(cellular_component:very-low-density lipoprotein particle); GO:0004857(molecular_function:enzyme inhibitor activity); GO:0042627(cellular_component:chylomicron); GO:0006629(biological_process:lipid metabolic process); GO:0045735(molecular_function:nutrient reservoir activity)			PF05418.8(Apo-VLDL-II:Apovitellenin I (Apo-VLDL-II))	extracellular	4	43	12	High
Q08705	0.290715	-1.78232	3.9e-05	down	yes	0.9643	3.317	3.313	3.117	3.521	1	0.915	0.978	Transcriptional repressor CTCF OS=Gallus gallus OX=9031 GN=CTCF PE=1 SV=1			GO:0010216(biological_process:maintenance of DNA methylation); GO:0006306(biological_process:DNA methylation); GO:0001227(molecular_function:transcriptional repressor activity, RNA polymerase II transcription regulatory region sequence-specific binding); GO:0040030(biological_process:regulation of molecular function, epigenetic); GO:0016584(biological_process:nucleosome positioning); GO:0008285(b…			PF13465.3(zf-H2C2_2:Zinc-finger double domain); PF00096.23(zf-C2H2:Zinc finger, C2H2 type); PF13894.3(zf-C2H2_4:C2H2-type zinc finger); PF13909.3(zf-H2C2_5:C2H2-type zinc-finger domain); PF12171.5(zf-C2H2_jaz:Zinc-finger double-stranded RNA-binding)	nuclear	2	2	82.8	High
A0A3Q3AF64	0.419774	-1.25232	0.03111	down	yes	1.227	2.923	3.543	2.015	3.21	1	0.983	1.698	ADAMTS like 1 OS=Gallus gallus OX=9031 GN=ADAMTSL1 PE=4 SV=1			GO:0008233(molecular_function:peptidase activity)			PF07679.13(I-set:Immunoglobulin I-set domain); PF13927.3(Ig_3:Immunoglobulin domain); PF00090.16(TSP_1:Thrombospondin type 1 domain); PF13895.3(Ig_2:Immunoglobulin domain); PF00047.22(ig:Immunoglobulin domain); PF05986.11(ADAM_spacer1:ADAM-TS Spacer 1)	plasma membrane	1	1	195.2	Low
A0A3S5ZP86	0.359303	-1.47673	0.03744	down	yes	1.093	3.042	3.482	1.8	3.843	1	1.268	1.011	Cytochrome b5 heme-binding domain-containing protein OS=Gallus gallus OX=9031 GN=FADS1 PE=4 SV=1	K10224	FADS1	GO:0016021(cellular_component:integral component of membrane); GO:0006629(biological_process:lipid metabolic process); GO:0016491(molecular_function:oxidoreductase activity)	gga01212(Fatty acid metabolism); gga01040(Biosynthesis of unsaturated fatty acids)		PF00487.21(FA_desaturase:Fatty acid desaturase); PF00173.25(Cyt-b5:Cytochrome b5-like Heme/Steroid binding domain)	mitochondrial	1	2	59	Low
A0A1D5PBW0	0.392414	-1.34955	0.03574	down	yes	1.138	2.9	3.058	1.864	3.777	1	1.318	1.096	Protein kinase domain-containing protein OS=Gallus gallus OX=9031 GN=CDK13 PE=3 SV=2						PF00069.22(Pkinase:Protein kinase domain); PF07714.14(Pkinase_Tyr:Protein tyrosine kinase); PF14531.3(Kinase-like:Kinase-like)	cytoplasmic	1	4	34.4	High
A0A3Q2ULZ1	0.357364	-1.48454	0.000105	down	yes	1.041	2.913	3.057	2.984	2.697	1	0.978	1.146	Calcium uniporter regulatory subunit MCUb OS=Gallus gallus OX=9031 GN=MCUB PE=3 SV=1			GO:0016021(cellular_component:integral component of membrane); GO:0005739(cellular_component:mitochondrion); GO:0051560(biological_process:mitochondrial calcium ion homeostasis)			PF04678.10(MCU:Mitochondrial calcium uniporter)	mitochondrial	5	18	40.7	High
F1NUQ6	0.398903	-1.32589	0.001739	down	yes	1.091	2.735	2.656	3.132	2.418	1	1.226	1.046	Uncharacterized protein OS=Gallus gallus OX=9031 GN=LAMB4 PE=4 SV=2	K06245	LAMB4	GO:0005201(molecular_function:extracellular matrix structural constituent); GO:0034446(biological_process:substrate adhesion-dependent cell spreading); GO:0009887(biological_process:animal organ morphogenesis); GO:0009888(biological_process:tissue development); GO:0070831(biological_process:basement membrane assembly); GO:0043256(cellular_component:laminin complex); GO:0016477(biological_process:…	gga04512(ECM-receptor interaction); gga04510(Focal adhesion)		PF00053.21(Laminin_EGF:Laminin EGF domain); PF00055.14(Laminin_N:Laminin N-terminal (Domain VI))	cytoplasmic	1	0	195.2	High
A0A3Q2TVI7	0.332973	-1.58652	0.000698	down	yes	0.925	2.778	2.909	3.022	2.402	1	0.844	0.931	E3 ubiquitin protein ligase OS=Gallus gallus OX=9031 GN=RNF20 PE=3 SV=1	K10696	BRE1	GO:0010390(biological_process:histone monoubiquitination); GO:0005634(cellular_component:nucleus); GO:0046872(molecular_function:metal ion binding); GO:0004842(molecular_function:ubiquitin-protein transferase activity); GO:0033503(cellular_component:HULC complex)			PF13920.3(zf-C3HC4_3:Zinc finger, C3HC4 type (RING finger))	nuclear	1	1	116.7	Medium
Q5DWF6	0.360304	-1.47271	0.000202	down	yes	0.9703	2.693	2.57	2.62	2.89	1	0.806	1.105	Transcription factor GA binding protein, alpha subunit OS=Gallus gallus OX=9031 PE=2 SV=1	K09441	GABPA	GO:1903351(biological_process:cellular response to dopamine); GO:0043565(molecular_function:sequence-specific DNA binding); GO:0046982(molecular_function:protein heterodimerization activity); GO:0033613(molecular_function:activating transcription factor binding); GO:0000122(biological_process:negative regulation of transcription from RNA polymerase II promoter); GO:0003700(molecular_function:tran…			PF00178.19(Ets:Ets-domain); PF11620.5(GABP-alpha:GA-binding protein alpha chain); PF02198.13(SAM_PNT:Sterile alpha motif (SAM)/Pointed domain)	nuclear	1	2	51.4	Medium
F1NUU6	0.48491	-1.04421	0.000791	down	yes	1.189	2.452	2.457	2.283	2.617	1	1.234	1.333	Ectonucleotide pyrophosphatase/phosphodiesterase 6 OS=Gallus gallus OX=9031 GN=ENPP6 PE=4 SV=3	K08743	ENPP6	GO:0047390(molecular_function:glycerophosphocholine cholinephosphodiesterase activity); GO:0005886(cellular_component:plasma membrane)	gga00565(Ether lipid metabolism)	COG1524(R:General function prediction only )	PF01663.19(Phosphodiest:Type I phosphodiesterase / nucleotide pyrophosphatase)	cytoplasmic	1	2	49.3	Medium
A0A1D5P8P3	0.418132	-1.25797	0.002733	down	yes	1.07	2.559	2.496	2.211	2.969	1	1.054	1.155	Collagen IV NC1 domain-containing protein OS=Gallus gallus OX=9031 GN=COL4A1 PE=4 SV=2	K06237	COL4A	GO:0061304(biological_process:retinal blood vessel morphogenesis); GO:0005201(molecular_function:extracellular matrix structural constituent); GO:0005587(cellular_component:collagen type IV trimer); GO:0007420(biological_process:brain development); GO:0038063(biological_process:collagen-activated tyrosine kinase receptor signaling pathway); GO:0005615(cellular_component:extracellular space); GO:0…	gga04933(AGE-RAGE signaling pathway in diabetic complications); gga04512(ECM-receptor interaction); gga04510(Focal adhesion)		PF01391.15(Collagen:Collagen triple helix repeat (20 copies)); PF01413.16(C4:C-terminal tandem repeated domain in type 4 procollagen)	extracellular	3	2	160.7	High
A0A3Q2UAB4	0.474583	-1.07527	0.0149	down	yes	1.167	2.459	2.638	1.872	2.868	1	1.177	1.325	Mediator of RNA polymerase II transcription subunit 11 OS=Gallus gallus OX=9031 GN=MED11 PE=3 SV=1						PF10280.6(Med11:Mediator complex protein)	cytoplasmic	1	6	12.6	Medium
Q9W7P7	0.406593	-1.29834	0.000419	down	yes	1.036	2.548	2.526	2.319	2.799	1	1.047	1.06	p32 subunit of splicing factor SF2 (Fragment) OS=Gallus gallus OX=9031 GN=SF2 PE=2 SV=1	K15414	C1QBP	GO:0005759(cellular_component:mitochondrial matrix)	gga05168(Herpes simplex infection)		PF02330.13(MAM33:Mitochondrial glycoprotein)	cytoplasmic	1	31	23.7	High
A0A1D5P8S8	0.419147	-1.25447	0.04187	down	yes	1.042	2.486	2.669	1.566	3.222	1	1.135	0.991	Divergent protein kinase domain 1B OS=Gallus gallus OX=9031 GN=FAM69B PE=4 SV=2			GO:0016021(cellular_component:integral component of membrane)			PF12260.5(PIP49_C:Protein-kinase domain of FAM69); PF14875.3(PIP49_N:N-term cysteine-rich ER, FAM69)	cytoplasmic	1	2	43.6	Medium
A0A3Q2U7Y9	0.528095	-0.921131	0.001578	down	yes	1.203	2.278	2.111	2.354	2.369	1	1.219	1.391	Phospholipid-transporting ATPase OS=Gallus gallus OX=9031 GN=ATP8B3 PE=3 SV=1	K01530	E3.6.3.1	GO:0005794(cellular_component:Golgi apparatus); GO:0007030(biological_process:Golgi organization); GO:0004012(molecular_function:phospholipid-translocating ATPase activity); GO:0016021(cellular_component:integral component of membrane); GO:0000287(molecular_function:magnesium ion binding); GO:0045332(biological_process:phospholipid translocation); GO:0005886(cellular_component:plasma membrane); G…		COG0474(P:Inorganic ion transport and metabolism )	PF16212.2(PhoLip_ATPase_C:Phospholipid-translocating P-type ATPase C-terminal); PF16209.2(PhoLip_ATPase_N:Phospholipid-translocating ATPase N-terminal); PF13246.3(Cation_ATPase:Cation transport ATPase (P-type)); PF00702.23(Hydrolase:haloacid dehalogenase-like hydrolase); PF00122.17(E1-E2_ATPase:E1-E2 ATPase)	peroxisomal	1	1	151.3	Medium
A0A3G1K087	0.377597	-1.40508	0.04567	down	yes	0.927	2.455	2.753	1.427	3.185	1	0.989	0.792	Retinoic acid receptor responder 2 OS=Gallus gallus gallus OX=208526 GN=RARRES2 PE=2 SV=1	K10044	RARRES2	GO:0008286(biological_process:insulin receptor signaling pathway); GO:0019732(biological_process:antifungal humoral response); GO:0005615(cellular_component:extracellular space); GO:0048566(biological_process:embryonic digestive tract development); GO:0001523(biological_process:retinoid metabolic process); GO:0045087(biological_process:innate immune response); GO:0050994(biological_process:regula…				cytoplasmic	2	10	18.2	High
F1NFL6	0.456269	-1.13204	0.0162	down	yes	1.059	2.321	2.943	2.091	1.929	1	1.072	1.104	Vitellogenin-2 OS=Gallus gallus OX=9031 GN=VTG2 PE=4 SV=1			GO:0005319(molecular_function:lipid transporter activity); GO:0032355(biological_process:response to estradiol); GO:0071391(biological_process:cellular response to estrogen stimulus); GO:0045735(molecular_function:nutrient reservoir activity)			PF01347.19(Vitellogenin_N:Lipoprotein amino terminal region); PF09172.8(DUF1943:Domain of unknown function (DUF1943)); PF09175.7(DUF1944:Domain of unknown function (DUF1944)); PF00094.22(VWD:von Willebrand factor type D domain)	ER	60	42	205	High
Q91025	0.411023	-1.28271	0.005077	down	yes	0.9807	2.386	2.878	2.234	2.046	1	0.965	0.977	Vitellogenin-3 (Fragments) OS=Gallus gallus OX=9031 GN=VTG3 PE=2 SV=2			GO:0005319(molecular_function:lipid transporter activity); GO:0032355(biological_process:response to estradiol); GO:0071391(biological_process:cellular response to estrogen stimulus); GO:0045735(molecular_function:nutrient reservoir activity)			PF09175.7(DUF1944:Domain of unknown function (DUF1944)); PF01347.19(Vitellogenin_N:Lipoprotein amino terminal region)	nuclear	1	3	38.1	High
A0A3Q2U5H2	0.429487	-1.21931	0.02922	down	yes	1.005	2.34	2.624	1.548	2.847	1	1.029	0.987	C-type lectin domain-containing protein OS=Gallus gallus OX=9031 GN=CLC2DL3 PE=4 SV=1						PF00059.18(Lectin_C:Lectin C-type domain)	mitochondrial	1	4	28	Low
E1BTE8	0.514299	-0.959322	0.02648	down	yes	1.133	2.203	2.775	1.798	2.036	1	1.064	1.336	Chromosome 1 open reading frame 21 OS=Gallus gallus OX=9031 GN=C8H1ORF21 PE=4 SV=1						PF15389.3(DUF4612:Domain of unknown function (DUF4612))	cytoplasmic	1	8	13.8	High
F1NG87	0.4461	-1.16456	0.01522	down	yes	1.018	2.282	2.337	1.722	2.788	1	1.081	0.973	Tetratricopeptide repeat domain 28 OS=Gallus gallus OX=9031 GN=TTC28 PE=4 SV=4					COG4995(S:Function unknown ); COG0457(R:General function prediction only )	PF13424.3(TPR_12:Tetratricopeptide repeat); PF13176.3(TPR_7:Tetratricopeptide repeat); PF00515.25(TPR_1:Tetratricopeptide repeat); PF12770.4(CHAT:CHAT domain); PF13181.3(TPR_8:Tetratricopeptide repeat); PF07719.14(TPR_2:Tetratricopeptide repeat); PF13374.3(TPR_10:Tetratricopeptide repeat); PF13414.3(TPR_11:TPR repeat)	cytoplasmic	1	0	265.1	Medium
A0A3Q2TXI8	0.473779	-1.07771	0.01048	down	yes	1.057	2.231	2.358	1.763	2.573	1	1.234	0.938	Mediator complex subunit 28 OS=Gallus gallus OX=9031 GN=MED28 PE=4 SV=1	K15141	MED28				PF11594.5(Med28:Mediator complex subunit 28)	cytoplasmic	1	5	19.5	Medium
A0A3Q3AER7	0.594252	-0.750852	0.02523	down	yes	1.22	2.053	2.134	1.652	2.374	1	1.33	1.33	Importin 11 OS=Gallus gallus OX=9031 GN=IPO11 PE=4 SV=1			GO:0006886(biological_process:intracellular protein transport); GO:0008536(molecular_function:Ran GTPase binding); GO:0005634(cellular_component:nucleus)		COG5657(O:Posttranslational modification, protein turnover, chaperones )	PF03810.16(IBN_N:Importin-beta N-terminal domain)	nuclear	2	3	115.7	High
Q5ZMA4	0.642748	-0.637675	0.03953	down	yes	1.263	1.965	2.109	1.584	2.201	1	1.418	1.37	Uncharacterized protein OS=Gallus gallus OX=9031 GN=RCJMB04_2l14 PE=2 SV=1						PF17054.2(JUPITER:Microtubule-Associated protein Jupiter)	mitochondrial	1	9	16.2	High
A0A1D5PI90	0.567581	-0.817102	0.04371	down	yes	1.159	2.042	2.307	1.461	2.358	1	1.176	1.3	FERM domain containing 5 OS=Gallus gallus OX=9031 GN=FRMD5 PE=4 SV=1			GO:0005856(cellular_component:cytoskeleton); GO:0005178(molecular_function:integrin binding); GO:0030334(biological_process:regulation of cell migration); GO:0031032(biological_process:actomyosin structure organization); GO:0045785(biological_process:positive regulation of cell adhesion); GO:0016021(cellular_component:integral component of membrane); GO:0008092(molecular_function:cytoskeletal pro…			PF00373.15(FERM_M:FERM central domain); PF09380.7(FERM_C:FERM C-terminal PH-like domain); PF08736.8(FA:FERM adjacent (FA))	cytoplasmic	1	18	47.3	High
Q5ZIF3	0.500469	-0.998647	0.04564	down	yes	1.067	2.132	2.384	1.408	2.603	1	1.175	1.027	Ufm1-specific protease 2 OS=Gallus gallus OX=9031 GN=UFSP2 PE=2 SV=1	K01376	UFSP2	GO:0005737(cellular_component:cytoplasm); GO:0016790(molecular_function:thiolester hydrolase activity); GO:0005634(cellular_component:nucleus); GO:0071567(molecular_function:UFM1 hydrolase activity); GO:0006508(biological_process:proteolysis); GO:0005783(cellular_component:endoplasmic reticulum)			PF07910.10(Peptidase_C78:Peptidase family C78)	cytoplasmic	5	15	52.1	High
Q5ZL70	0.607089	-0.720021	0.004194	down	yes	1.199	1.975	1.865	2.144	1.915	1	1.281	1.317	Vacuolar protein sorting-associated protein 41 homolog OS=Gallus gallus OX=9031 GN=RCJMB04_7g9 PE=2 SV=1	K20184	VPS41	GO:0030897(cellular_component:HOPS complex); GO:0008333(biological_process:endosome to lysosome transport); GO:0010008(cellular_component:endosome membrane); GO:0006886(biological_process:intracellular protein transport); GO:0005770(cellular_component:late endosome); GO:0071439(cellular_component:clathrin complex); GO:1902774(biological_process:late endosome to lysosome transport); GO:0030136(cel…			PF00637.17(Clathrin:Region in Clathrin and VPS)	cytoplasmic	1	5	93.4	High
A0A1D5PIB1	0.478342	-1.06389	0.000197	down	yes	1.027	2.147	2.071	2.061	2.31	1	1	1.08	Uncharacterized protein OS=Gallus gallus OX=9031 GN=NR3C1 PE=3 SV=2	K05771	NR3C1, GR	GO:0005737(cellular_component:cytoplasm); GO:0043565(molecular_function:sequence-specific DNA binding); GO:1904045(biological_process:cellular response to aldosterone); GO:0071376(biological_process:cellular response to corticotropin-releasing hormone stimulus); GO:0003700(molecular_function:transcription factor activity, sequence-specific DNA binding); GO:0005634(cellular_component:nucleus); GO:…	gga04080(Neuroactive ligand-receptor interaction)		PF02155.12(GCR:Glucocorticoid receptor); PF00104.27(Hormone_recep:Ligand-binding domain of nuclear hormone receptor); PF00105.15(zf-C4:Zinc finger, C4 type (two domains))	nuclear	4	5	90.8	High
A0A3Q2U807	0.620707	-0.688015	0.009018	down	yes	1.211	1.951	1.756	2.146	1.952	1	1.273	1.359	Phosphagen kinase C-terminal domain-containing protein OS=Gallus gallus OX=9031 PE=3 SV=1	K00933	E2.7.3.2	GO:0005615(cellular_component:extracellular space); GO:0005829(cellular_component:cytosol); GO:0016301(molecular_function:kinase activity); GO:0004111(molecular_function:creatine kinase activity); GO:0046314(biological_process:phosphocreatine biosynthetic process); GO:0009408(biological_process:response to heat); GO:0005524(molecular_function:ATP binding)	gga00330(Arginine and proline metabolism)		PF00217.16(ATP-gua_Ptrans:ATP:guanido phosphotransferase, C-terminal catalytic domain); PF01391.15(Collagen:Collagen triple helix repeat (20 copies))	cytoplasmic	1	22	31.1	High
A0A1D5P4W0	0.521004	-0.940633	0.000275	down	yes	1.079	2.071	2.13	1.929	2.153	1	1.095	1.142	Regulator of chromosome condensation 1 OS=Gallus gallus OX=9031 GN=RCC1 PE=4 SV=2	K11493	RCC1	GO:0005737(cellular_component:cytoplasm); GO:0042393(molecular_function:histone binding); GO:0032991(cellular_component:macromolecular complex); GO:0043199(molecular_function:sulfate binding); GO:0031965(cellular_component:nuclear membrane); GO:0000082(biological_process:G1/S transition of mitotic cell cycle); GO:0051290(biological_process:protein heterotetramerization); GO:0005087(molecular_func…		COG5184(D:Cell cycle control, cell division, chromosome partitioning); COG5184(Z:Cytoskeleton)	PF00415.15(RCC1:Regulator of chromosome condensation (RCC1) repeat); PF13540.3(RCC1_2:Regulator of chromosome condensation (RCC1) repeat)	cytoplasmic	6	27	44.5	High
Q5ZL93	0.652243	-0.616519	0.01986	down	yes	1.236	1.895	1.743	2.152	1.791	1	1.327	1.381	Uncharacterized protein OS=Gallus gallus OX=9031 GN=RCJMB04_7b18 PE=2 SV=1	K06059	ADAM17, TACE, CD156b	GO:0015629(cellular_component:actin cytoskeleton); GO:0030307(biological_process:positive regulation of cell growth); GO:0010820(biological_process:positive regulation of T cell chemotaxis); GO:0035313(biological_process:wound healing, spreading of epidermal cells); GO:0005887(cellular_component:integral component of plasma membrane); GO:0004222(molecular_function:metalloendopeptidase activity); …	gga04330(Notch signaling pathway)		PF13688.3(Reprolysin_5:Metallo-peptidase family M12); PF13574.3(Reprolysin_2:Metallo-peptidase family M12B Reprolysin-like); PF16698.2(ADAM17_MPD:Membrane-proximal domain, switch, for ADAM17); PF00200.20(Disintegrin:Disintegrin); PF13582.3(Reprolysin_3:Metallo-peptidase family M12B Reprolysin-like); PF01421.16(Reprolysin:Reprolysin (M12B) family zinc metalloprotease); PF01562.16(Pep_M12B_propep:R…	Golgi apparatus	1	2	93.5	High
P11009	0.612617	-0.706942	0.001157	down	yes	1.175	1.918	1.915	1.954	1.885	1	1.269	1.255	Creatine kinase S-type, mitochondrial OS=Gallus gallus OX=9031 GN=CKMT2 PE=1 SV=2	K00933	E2.7.3.2	GO:0016301(molecular_function:kinase activity); GO:0004111(molecular_function:creatine kinase activity); GO:0005739(cellular_component:mitochondrion); GO:0046314(biological_process:phosphocreatine biosynthetic process); GO:0005743(cellular_component:mitochondrial inner membrane); GO:0005524(molecular_function:ATP binding)	gga00330(Arginine and proline metabolism)		PF00217.16(ATP-gua_Ptrans:ATP:guanido phosphotransferase, C-terminal catalytic domain); PF02807.12(ATP-gua_PtransN:ATP:guanido phosphotransferase, N-terminal domain)	cytoplasmic	21	65	47.1	High
P02752	0.460009	-1.12027	0.000553	down	yes	0.9743	2.118	2.31	1.926	2.118	1	0.922	1.001	Riboflavin-binding protein OS=Gallus gallus OX=9031 PE=1 SV=2	K13649	FOLR	GO:0038023(molecular_function:signaling receptor activity); GO:0032218(biological_process:riboflavin transport); GO:0031362(cellular_component:anchored component of external side of plasma membrane); GO:0032217(molecular_function:riboflavin transporter activity); GO:0005623(cellular_component:cell); GO:1904661(biological_process:negative regulation of sensory perception of bitter taste); GO:19024…	gga04144(Endocytosis)		PF03024.11(Folate_rec:Folate receptor family)	extracellular	2	8	27.2	High
A0A1D5P6V0	0.620472	-0.688561	0.04697	down	yes	1.182	1.905	1.994	1.466	2.254	1	1.366	1.179	TBC1 domain family member 12 OS=Gallus gallus OX=9031 GN=TBC1D12 PE=4 SV=2					COG5210(R:General function prediction only )	PF00566.15(RabGAP-TBC:Rab-GTPase-TBC domain)	mitochondrial	1	1	85.4	Medium
A0A3Q2U347	0.565217	-0.823122	0.03173	down	yes	1.105	1.955	2.453	1.612	1.801	1	1.22	1.095	Vitellogenin-3 OS=Gallus gallus OX=9031 GN=VTG3 PE=4 SV=1						PF01347.19(Vitellogenin_N:Lipoprotein amino terminal region); PF09175.7(DUF1944:Domain of unknown function (DUF1944)); PF09172.8(DUF1943:Domain of unknown function (DUF1943)); PF00094.22(VWD:von Willebrand factor type D domain)	plasma membrane	10	7	186.9	High
F1NTW7	0.494603	-1.01566	2.2e-05	down	yes	1.008	2.038	1.99	1.997	2.126	1	1.027	0.997	Glyco_tran_10_N domain-containing protein OS=Gallus gallus OX=9031 GN=FUT6 PE=3 SV=3	K00716	FUT3	GO:0032580(cellular_component:Golgi cisterna membrane); GO:0016021(cellular_component:integral component of membrane); GO:0006486(biological_process:protein glycosylation); GO:0008417(molecular_function:fucosyltransferase activity)	gga00601(Glycosphingolipid biosynthesis - lacto and neolacto series)		PF00852.16(Glyco_transf_10:Glycosyltransferase family 10 (fucosyltransferase) C-term); PF17039.2(Glyco_tran_10_N:Fucosyltransferase, N-terminal)	Golgi apparatus	1	2	43.9	High
A0A3Q3AP00	0.599152	-0.739007	0.004124	down	yes	1.13	1.886	1.677	2.017	1.964	1	1.138	1.251	Protein tyrosine phosphatase non-receptor type 12 OS=Gallus gallus OX=9031 GN=PTPN12 PE=4 SV=1	K18024	PTPN12_18_22			COG5599(T:Signal transduction mechanisms )	PF00102.24(Y_phosphatase:Protein-tyrosine phosphatase)	nuclear	1	1	111.8	Medium
F1NQJ1	0.623048	-0.682585	0.01654	down	yes	1.157	1.857	1.697	2.16	1.715	1	1.313	1.159	Alanine--glyoxylate aminotransferase 2 OS=Gallus gallus OX=9031 GN=AGXT2 PE=3 SV=3	K00827	AGXT2		gga00250(Alanine, aspartate and glutamate metabolism); gga00260(Glycine, serine and threonine metabolism); gga00270(Cysteine and methionine metabolism); gga00280(Valine, leucine and isoleucine degradation)	COG0160(E:Amino acid transport and metabolism )	PF00202.18(Aminotran_3:Aminotransferase class-III)	cytoplasmic	6	11	52.4	High
F1N885	0.602917	-0.729968	0.000238	down	yes	1.116	1.851	1.85	1.846	1.858	1	1.154	1.193	UHRF1 binding protein 1 OS=Gallus gallus OX=9031 GN=UHRF1BP1 PE=4 SV=3			GO:0042826(molecular_function:histone deacetylase binding); GO:0042802(molecular_function:identical protein binding)			PF12624.4(Chorein_N:N-terminal region of Chorein or VPS13)	cytoplasmic	1	0	162.6	Medium
Q5ZK14	0.561478	-0.8327	0.04492	down	yes	1.064	1.895	2.081	1.341	2.263	1	1.184	1.009	DET1- and DDB1-associated protein 1 OS=Gallus gallus OX=9031 GN=DDA1 PE=3 SV=1	K11792	DDA1	GO:0080008(cellular_component:Cul4-RING E3 ubiquitin ligase complex); GO:0032434(biological_process:regulation of proteasomal ubiquitin-dependent protein catabolic process)			PF10172.6(DDA1:Det1 complexing ubiquitin ligase)	cytoplasmic	1	6	11.9	Medium
A0A3Q2U3U0	0.60532	-0.724229	0.04512	down	yes	1.115	1.842	1.449	1.803	2.273	1	1.275	1.07	DR1 associated protein 1 OS=Gallus gallus OX=9031 GN=LOC107050177 PE=4 SV=1			GO:0005634(cellular_component:nucleus); GO:0046982(molecular_function:protein heterodimerization activity)		COG5247(K:Transcription )	PF00808.20(CBFD_NFYB_HMF:Histone-like transcription factor (CBF/NF-Y) and archaeal histone)	nuclear	2	15	23	High
E1BUJ2	0.518766	-0.946844	0.02508	down	yes	1.009	1.945	2.027	1.45	2.358	1	1.08	0.946	STAM binding protein like 1 OS=Gallus gallus OX=9031 GN=STAMBPL1 PE=4 SV=2	K11867	STAMBPL1	GO:0016579(biological_process:protein deubiquitination); GO:0016020(cellular_component:membrane); GO:0061578(molecular_function:Lys63-specific deubiquitinase activity); GO:0005768(cellular_component:endosome); GO:0004843(molecular_function:thiol-dependent ubiquitin-specific protease activity); GO:0070536(biological_process:protein K63-linked deubiquitination)		COG1310(R:General function prediction only )	PF08969.8(USP8_dimer:USP8 dimerisation domain); PF01398.18(JAB:JAB1/Mov34/MPN/PAD-1 ubiquitin protease); PF14464.3(Prok-JAB:Prokaryotic homologs of the JAB domain)	cytoplasmic	1	1	51.4	Low
A0A3Q2UF64	0.511928	-0.965987	0.04358	down	yes	0.9957	1.945	1.973	1.368	2.495	1	0.964	1.023	Uncharacterized protein OS=Gallus gallus OX=9031 PE=4 SV=1							extracellular	1	2	140.8	High
A0A3Q2U775	0.538745	-0.892324	0.04292	down	yes	1.022	1.897	2.187	1.3	2.205	1	1.046	1.02	Ig-like domain-containing protein OS=Gallus gallus OX=9031 PE=4 SV=1						PF07686.14(V-set:Immunoglobulin V-set domain)	cytoplasmic	1	26	7.1	High
A0A1D5NTN8	0.607735	-0.718486	0.002249	down	yes	1.1	1.81	1.841	1.718	1.871	1	1.018	1.281	Hydrolase_4 domain-containing protein OS=Gallus gallus OX=9031 GN=MGLL PE=4 SV=1	K01054	MGLL	GO:0016020(cellular_component:membrane); GO:0047372(molecular_function:acylglycerol lipase activity)	gga00561(Glycerolipid metabolism)	COG2267(I:Lipid transport and metabolism )	PF12146.5(Hydrolase_4:Serine aminopeptidase, S33); PF00561.17(Abhydrolase_1:alpha/beta hydrolase fold); PF12697.4(Abhydrolase_6:Alpha/beta hydrolase family)	cytoplasmic	2	10	33.3	High
P09860	0.617927	-0.694491	0.014	down	yes	1.103	1.785	2.04	1.81	1.505	1	1.159	1.151	Troponin C, slow skeletal and cardiac muscles OS=Gallus gallus OX=9031 GN=TNNC1 PE=1 SV=1	K05865	TNNC1	GO:0043462(biological_process:regulation of ATPase activity); GO:0005861(cellular_component:troponin complex); GO:0048306(molecular_function:calcium-dependent protein binding); GO:0014883(biological_process:transition between fast and slow fiber); GO:0031014(molecular_function:troponin T binding); GO:0006937(biological_process:regulation of muscle contraction); GO:0055010(biological_process:ventr…	gga04020(Calcium signaling pathway); gga04261(Adrenergic signaling in cardiomyocytes); gga04260(Cardiac muscle contraction)	COG5126(D:Cell cycle control, cell division, chromosome partitioning); COG5126(Z:Cytoskeleton); COG5126(T:Signal transduction mechanisms)	PF13833.3(EF-hand_8:EF-hand domain pair); PF13499.3(EF-hand_7:EF-hand domain pair); PF00036.29(EF-hand_1:EF hand); PF13405.3(EF-hand_6:EF-hand domain); PF13202.3(EF-hand_5:EF hand); PF14658.3(EF-hand_9:EF-hand domain); PF12763.4(EF-hand_4:Cytoskeletal-regulatory complex EF hand)	cytoplasmic	12	86	18.4	High
E1BTM0	0.576754	-0.793971	0.00154	down	yes	1.052	1.824	1.829	1.657	1.985	1	1.041	1.114	Inter-alpha-trypsin inhibitor heavy chain 5 OS=Gallus gallus OX=9031 GN=ITIH5 PE=4 SV=4			GO:0030212(biological_process:hyaluronan metabolic process); GO:0004867(molecular_function:serine-type endopeptidase inhibitor activity)		COG2304(R:General function prediction only )	PF06668.9(ITI_HC_C:Inter-alpha-trypsin inhibitor heavy chain C-terminus); PF08487.7(VIT:Vault protein inter-alpha-trypsin domain); PF00092.25(VWA:von Willebrand factor type A domain); PF13768.3(VWA_3:von Willebrand factor type A domain); PF13519.3(VWA_2:von Willebrand factor type A domain)	extracellular	4	4	106.9	High
A0A1D5NUW2	0.515954	-0.954687	0.0268	down	yes	0.9767	1.893	2.427	1.652	1.599	1	0.958	0.972	Vitellogenin-1 OS=Gallus gallus OX=9031 GN=VTG1 PE=4 SV=1			GO:0005319(molecular_function:lipid transporter activity); GO:0032355(biological_process:response to estradiol); GO:0071391(biological_process:cellular response to estrogen stimulus); GO:0045735(molecular_function:nutrient reservoir activity)			PF01347.19(Vitellogenin_N:Lipoprotein amino terminal region); PF09175.7(DUF1944:Domain of unknown function (DUF1944)); PF09172.8(DUF1943:Domain of unknown function (DUF1943)); PF00094.22(VWD:von Willebrand factor type D domain)	ER	42	30	210.6	High
R4GGX8	0.577029	-0.793284	0.004552	down	yes	1.045	1.811	1.91	1.555	1.969	1	1.026	1.109	Uncharacterized protein OS=Gallus gallus OX=9031 GN=LOC100859696 PE=4 SV=4						PF00069.22(Pkinase:Protein kinase domain); PF07714.14(Pkinase_Tyr:Protein tyrosine kinase); PF14531.3(Kinase-like:Kinase-like)	cytoplasmic	1	2	65.7	Low
A0A1D5PD08	0.612592	-0.707001	0.03191	down	yes	1.08	1.763	1.657	1.469	2.163	1	1.142	1.097	Pyridoxamine 5'-phosphate oxidase OS=Gallus gallus OX=9031 GN=PNPO PE=4 SV=1	K00275	pdxH, PNPO		gga00750(Vitamin B6 metabolism)		PF10590.6(PNPOx_C:Pyridoxine 5'-phosphate oxidase C-terminal dimerisation region)	mitochondrial	2	14	23.8	High
A0A1D5PH20	0.663133	-0.59263	0.001543	down	yes	1.126	1.698	1.702	1.681	1.712	1	1.256	1.122	Uncharacterized protein OS=Gallus gallus OX=9031 GN=SMG8 PE=4 SV=2	K18734	SMG8				PF10220.6(DUF2146:Uncharacterized conserved protein (DUF2146))	cytoplasmic	2	3	71.6	High
E1C3K1	0.529632	-0.916939	0.01026	down	yes	0.9777	1.846	2.028	1.469	2.04	1	1.004	0.929	Solute carrier family 45 member 3 OS=Gallus gallus OX=9031 GN=SLC45A3 PE=4 SV=2	K15379	SLC45A3	GO:0048713(biological_process:regulation of oligodendrocyte differentiation); GO:0016021(cellular_component:integral component of membrane); GO:0016020(cellular_component:membrane); GO:0010907(biological_process:positive regulation of glucose metabolic process); GO:0045723(biological_process:positive regulation of fatty acid biosynthetic process); GO:0008506(molecular_function:sucrose:proton symp…			PF07690.13(MFS_1:Major Facilitator Superfamily); PF13347.3(MFS_2:MFS/sugar transport protein)	Golgi apparatus	1	1	61.7	Medium
E1C7B6	0.551211	-0.859322	0.00024	down	yes	1.001	1.816	1.699	1.846	1.904	1	1.043	0.96	ANK_REP_REGION domain-containing protein OS=Gallus gallus OX=9031 GN=ANKRD16 PE=4 SV=1			GO:0006400(biological_process:tRNA modification); GO:0005737(cellular_component:cytoplasm); GO:0005634(cellular_component:nucleus)			PF12796.4(Ank_2:Ankyrin repeats (3 copies)); PF13637.3(Ank_4:Ankyrin repeats (many copies)); PF13606.3(Ank_3:Ankyrin repeat); PF00023.27(Ank:Ankyrin repeat); PF13857.3(Ank_5:Ankyrin repeats (many copies))	cytoplasmic	1	5	39.5	High
A0A1L1RY85	0.641298	-0.640933	0.007624	down	yes	1.087	1.695	1.755	1.478	1.853	1	1.168	1.092	SLAIN motif family member 2 OS=Gallus gallus OX=9031 GN=SLAIN2 PE=4 SV=1	K16580	SLAIN1_2				PF15301.3(SLAIN:SLAIN motif-containing family)	cytoplasmic	2	8	49.3	High
A0A1D5P179	0.618713	-0.692657	0.007195	down	yes	1.058	1.71	1.888	1.774	1.468	1	1.097	1.078	NADH:ubiquinone oxidoreductase subunit A13 OS=Gallus gallus OX=9031 GN=NDUFA13 PE=4 SV=1	K11353	NDUFA13	GO:0035458(biological_process:cellular response to interferon-beta); GO:0030308(biological_process:negative regulation of cell growth); GO:0032981(biological_process:mitochondrial respiratory chain complex I assembly); GO:0008137(molecular_function:NADH dehydrogenase (ubiquinone) activity); GO:0016021(cellular_component:integral component of membrane); GO:0097191(biological_process:extrinsic apop…	gga00190(Oxidative phosphorylation)		PF06212.9(GRIM-19:GRIM-19 protein)	peroxisomal	7	54	16.8	High
A0A1L1RTR9	0.58443	-0.774897	0.04981	down	yes	1.021	1.747	1.96	1.234	2.047	1	1.103	0.959	Mitochondrial ribosomal protein L12 OS=Gallus gallus OX=9031 GN=MRPL12 PE=3 SV=1					COG0222(J:Translation, ribosomal structure and biogenesis )	PF00542.16(Ribosomal_L12:Ribosomal protein L7/L12 C-terminal domain); PF16320.2(Ribosomal_L12_N:Ribosomal protein L7/L12 dimerisation domain)	mitochondrial	4	28	20.5	High
A0A1L1RSV3	0.661048	-0.597174	0.004927	down	yes	1.098	1.661	1.511	1.716	1.756	1	1.072	1.222	Beclin-1 OS=Gallus gallus OX=9031 GN=BECN1 PE=4 SV=2						PF04111.9(APG6:Autophagy protein Apg6); PF15285.3(BH3:Beclin-1 BH3 domain, Bcl-2-interacting)	mitochondrial	2	6	51.1	High
A0A3Q2U434	0.538037	-0.894223	0.01558	down	yes	0.9647	1.793	1.435	2.004	1.941	1	0.78	1.114	Uncharacterized protein OS=Gallus gallus OX=9031 PE=4 SV=1						PF07679.13(I-set:Immunoglobulin I-set domain); PF13927.3(Ig_3:Immunoglobulin domain); PF13895.3(Ig_2:Immunoglobulin domain); PF00047.22(ig:Immunoglobulin domain); PF07686.14(V-set:Immunoglobulin V-set domain); PF08205.9(C2-set_2:CD80-like C2-set immunoglobulin domain); PF16681.2(Ig_5:Ig-like domain on T-cell surface glycoprotein CD3 epsilon chain)	cytoplasmic	11	54	54	High
A0A3Q2UHD3	0.647693	-0.626617	0.001838	down	yes	1.081	1.669	1.569	1.793	1.644	1	1.158	1.085	Mitochondrial ribosomal protein L4 OS=Gallus gallus OX=9031 PE=4 SV=1						PF00573.19(Ribosomal_L4:Ribosomal protein L4/L1 family)	cytoplasmic	2	11	29	High
E1C4U7	0.660812	-0.597689	0.01677	down	yes	1.091	1.651	1.701	1.401	1.851	1	1.175	1.098	Uncharacterized protein OS=Gallus gallus OX=9031 GN=NDUFB3 PE=4 SV=1	K03959	NDUFB3	GO:0022900(biological_process:electron transport chain); GO:0005747(cellular_component:mitochondrial respiratory chain complex I); GO:0032981(biological_process:mitochondrial respiratory chain complex I assembly)	gga00190(Oxidative phosphorylation)		PF08122.9(NDUF_B12:NADH-ubiquinone oxidoreductase B12 subunit family)	cytoplasmic	2	18	11.1	High
A0A1L1RVN7	0.478781	-1.06256	0.000278	down	yes	0.88	1.838	1.795	1.82	1.898	1	0.746	0.894	Uncharacterized protein OS=Gallus gallus OX=9031 GN=C1H12orf50 PE=4 SV=2							nuclear	1	3	31.3	Medium
F1NCJ8	0.633621	-0.658309	0.000355	down	yes	1.029	1.624	1.527	1.65	1.696	1	1.054	1.034	Arsenite methyltransferase OS=Gallus gallus OX=9031 GN=AS3MT PE=4 SV=3	K07755	AS3MT				PF13847.3(Methyltransf_31:Methyltransferase domain); PF13649.3(Methyltransf_25:Methyltransferase domain); PF08241.9(Methyltransf_11:Methyltransferase domain); PF13489.3(Methyltransf_23:Methyltransferase domain); PF01209.15(Ubie_methyltran:ubiE/COQ5 methyltransferase family); PF08242.9(Methyltransf_12:Methyltransferase domain); PF01135.16(PCMT:Protein-L-isoaspartate(D-aspartate) O-methyltransferas…	cytoplasmic	4	10	56.9	High
A0A1D5PJM1	0.59994	-0.737111	0.01375	down	yes	0.9947	1.658	1.503	1.504	1.968	1	0.936	1.048	Phospholipase A2 group XIIA OS=Gallus gallus OX=9031 PE=3 SV=3						PF06951.8(PLA2G12:Group XII secretory phospholipase A2 precursor (PLA2G12))	extracellular	1	7	21.4	High
P10157	0.664353	-0.589977	0.001083	down	yes	1.053	1.585	1.485	1.59	1.68	1	1.097	1.062	Protein C-ets-2 OS=Gallus gallus OX=9031 GN=ETS2 PE=2 SV=1	K02678	ETS, pnt	GO:0043565(molecular_function:sequence-specific DNA binding); GO:0001227(molecular_function:transcriptional repressor activity, RNA polymerase II transcription regulatory region sequence-specific binding); GO:0001569(biological_process:patterning of blood vessels); GO:0001712(biological_process:ectodermal cell fate commitment); GO:0007498(biological_process:mesoderm development); GO:0005634(cellu…	gga04320(Dorso-ventral axis formation)		PF00178.19(Ets:Ets-domain); PF02198.13(SAM_PNT:Sterile alpha motif (SAM)/Pointed domain)	cytoplasmic	1	1	54.5	Medium
P09531	0.640225	-0.643349	0.004244	down	yes	1.025	1.601	1.523	1.555	1.725	1	0.908	1.167	Transforming growth factor beta-1 proprotein OS=Gallus gallus OX=9031 GN=TGFB1 PE=2 SV=3	K13375	TGFB1	GO:0005737(cellular_component:cytoplasm); GO:0005125(molecular_function:cytokine activity); GO:0003823(molecular_function:antigen binding); GO:0002460(biological_process:adaptive immune response based on somatic recombination of immune receptors built from immunoglobulin superfamily domains); GO:0005615(cellular_component:extracellular space); GO:0009986(cellular_component:cell surface); GO:00198…	gga04933(AGE-RAGE signaling pathway in diabetic complications); gga04672(Intestinal immune network for IgA production); gga04144(Endocytosis); gga04350(TGF-beta signaling pathway); gga04060(Cytokine-cytokine receptor interaction); gga04110(Cell cycle); gga04010(MAPK signaling pathway); gga04068(FoxO signaling pathway)		PF00688.15(TGFb_propeptide:TGF-beta propeptide); PF00019.17(TGF_beta:Transforming growth factor beta like domain)	ER	1	2	44.4	Medium
E1BSW0	0.612254	-0.707799	0.000231	down	yes	0.9943	1.624	1.568	1.666	1.637	1	1.062	0.921	Aha1_N domain-containing protein OS=Gallus gallus OX=9031 GN=AHSA2 PE=4 SV=4					COG5580(O:Posttranslational modification, protein turnover, chaperones )	PF09229.8(Aha1_N:Activator of Hsp90 ATPase, N-terminal); PF08327.8(AHSA1:Activator of Hsp90 ATPase homolog 1-like protein)	cytoplasmic	1	3	38.3	Medium
F1NKY8	0.625893	-0.676011	0.01289	down	yes	0.9983	1.595	1.478	1.858	1.449	1	0.918	1.077	GIPC PDZ domain containing family member 2 OS=Gallus gallus OX=9031 GN=GIPC2 PE=4 SV=2	K20056	GIPC, SEMCAP	GO:0042802(molecular_function:identical protein binding)			PF00595.21(PDZ:PDZ domain (Also known as DHR or GLGF))	cytoplasmic	1	4	34.8	High
A0A3Q2U7E7	0.669909	-0.577963	0.04966	down	yes	1.033	1.542	1.803	1.198	1.625	1	0.998	1.102	Uncharacterized protein OS=Gallus gallus OX=9031 GN=CNOT4 PE=4 SV=1			GO:0030014(cellular_component:CCR4-NOT complex); GO:0046872(molecular_function:metal ion binding); GO:0004842(molecular_function:ubiquitin-protein transferase activity); GO:0003723(molecular_function:RNA binding)		COG5175(K:Transcription )	PF14570.3(zf-RING_4:RING/Ubox like zinc-binding domain); PF13920.3(zf-C3HC4_3:Zinc finger, C3HC4 type (RING finger)); PF00076.19(RRM_1:RNA recognition motif. (a.k.a. RRM, RBD, or RNP domain))	cytoplasmic	2	2	78.3	High
A0A3Q2TS28	0.594562	-0.7501	0.04221	down	yes	0.9513	1.6	1.442	2.029	1.328	1	0.88	0.974	DUF383 domain-containing protein OS=Gallus gallus OX=9031 PE=4 SV=1						PF04063.11(DUF383:Domain of unknown function (DUF383))	extracellular	1	7	22.3	High
A0A1D5P5D3	0.666226	-0.585916	0.008318	down	yes	1.008	1.513	1.355	1.485	1.698	1	0.963	1.061	Tripartite motif containing 63 OS=Gallus gallus OX=9031 GN=TRIM63 PE=4 SV=1	K10655	TRIM63, MURF1	GO:0008270(molecular_function:zinc ion binding)			PF13445.3(zf-RING_UBOX:RING-type zinc-finger); PF13923.3(zf-C3HC4_2:Zinc finger, C3HC4 type (RING finger)); PF00097.22(zf-C3HC4:Zinc finger, C3HC4 type (RING finger)); PF14634.3(zf-RING_5:zinc-RING finger domain); PF13920.3(zf-C3HC4_3:Zinc finger, C3HC4 type (RING finger)); PF13639.3(zf-RING_2:Ring finger domain); PF00643.21(zf-B_box:B-box zinc finger)	cytoplasmic	12	44	42.4	High
A1IMF0	0.60261	-0.730704	0.01954	down	yes	0.9467	1.571	1.519	1.322	1.873	1	0.874	0.966	Ubiquitin carboxyl-terminal hydrolase OS=Gallus gallus OX=9031 GN=UCH-L1 PE=2 SV=1	K05611	UCHL1	GO:0019896(biological_process:axonal transport of mitochondrion); GO:0031694(molecular_function:alpha-2A adrenergic receptor binding); GO:0043407(biological_process:negative regulation of MAP kinase activity); GO:0050905(biological_process:neuromuscular process); GO:0007412(biological_process:axon target recognition); GO:0044306(cellular_component:neuron projection terminus); GO:1904115(cellular_…			PF01088.18(Peptidase_C12:Ubiquitin carboxyl-terminal hydrolase, family 1)	cytoplasmic	9	38	25.1	High
A0A1D5P062	0.65428	-0.61202	4.7e-05	down	yes	0.986	1.507	1.557	1.496	1.467	1	0.973	0.985	SAM domain-containing protein OS=Gallus gallus OX=9031 GN=STIM1 PE=4 SV=1	K16059	STIM1		gga04020(Calcium signaling pathway)		PF16533.2(SOAR:STIM1 Orai1-activating region); PF07647.14(SAM_2:SAM domain (Sterile alpha motif))	cytoplasmic	1	22	76.4	High
F1C6X1	0.587788	-0.766633	0.04953	down	yes	0.9193	1.564	1.627	1.167	1.899	1	1.017	0.741	MHC class II antigen beta chain OS=Gallus gallus OX=9031 GN=B-LB PE=2 SV=1			GO:0019882(biological_process:antigen processing and presentation); GO:0042613(cellular_component:MHC class II protein complex); GO:0016021(cellular_component:integral component of membrane); GO:0006955(biological_process:immune response)			PF00969.16(MHC_II_beta:Class II histocompatibility antigen, beta domain); PF07654.12(C1-set:Immunoglobulin C1-set domain)	lysosomal	1	25	29.3	High
A0A3Q3A7S4	0.563188	-0.828311	0.007577	down	yes	0.8797	1.562	1.408	1.734	1.545	1	0.956	0.683	Uncharacterized protein OS=Gallus gallus OX=9031 PE=4 SV=1						PF14854.3(LURAP:Leucine rich adaptor protein)	cytoplasmic	1	7	20.3	Medium
A0A3Q2TSE5	1.55244	0.63454	0.02134	up	yes	1.23	0.7923	0.806	0.837	0.734	1	1.336	1.355	4F5 domain-containing protein OS=Gallus gallus OX=9031 GN=LOC107052389 PE=4 SV=1						PF04419.11(4F5:4F5 protein family)	cytoplasmic	2	40	7.2	High
F1NXF2	1.66404	0.734689	0.008265	up	yes	1.161	0.6977	0.625	0.693	0.775	1	1.196	1.288	Regulator of cell cycle OS=Gallus gallus OX=9031 GN=RGCC PE=4 SV=5						PF15151.3(RGCC:Response gene to complement 32 protein family)	cytoplasmic	1	8	14.4	High
A0A1D5PUM3	1.52977	0.613314	0.0185	up	yes	1.056	0.6903	0.652	0.601	0.818	1	1.193	0.974	Protein phosphatase 1 regulatory inhibitor subunit 14C OS=Gallus gallus OX=9031 GN=PPP1R14C PE=4 SV=1	K17556	PPP1R14C, KEPI	GO:0042325(biological_process:regulation of phosphorylation); GO:0005737(cellular_component:cytoplasm); GO:0004865(molecular_function:protein serine/threonine phosphatase inhibitor activity)			PF05361.9(PP1_inhibitor:PKC-activated protein phosphatase-1 inhibitor)	cytoplasmic	1	11	16.4	High
A0A1D5PG36	1.56047	0.641982	0.000806	up	yes	1.058	0.678	0.671	0.653	0.71	1	1.13	1.044	Isocitrate dehydrogenase [NAD] subunit, mitochondrial OS=Gallus gallus OX=9031 GN=IDH3B PE=3 SV=2	K00030	IDH3	GO:0000287(molecular_function:magnesium ion binding); GO:0006099(biological_process:tricarboxylic acid cycle); GO:0004449(molecular_function:isocitrate dehydrogenase (NAD+) activity); GO:0005739(cellular_component:mitochondrion); GO:0051287(molecular_function:NAD binding)	gga01200(Carbon metabolism); gga01230(Biosynthesis of amino acids); gga01210(2-Oxocarboxylic acid metabolism); gga00020(Citrate cycle (TCA cycle))	COG0473(E:Amino acid transport and metabolism )	PF00180.17(Iso_dh:Isocitrate/isopropylmalate dehydrogenase)	mitochondrial	1	40	48.3	High
A0A1D5PQW7	1.55982	0.641382	0.005575	up	yes	1.056	0.677	0.733	0.738	0.56	1	1.04	1.129	Uncharacterized protein OS=Gallus gallus OX=9031 PE=4 SV=2							nuclear	1	6	16.2	Medium
A0A3Q2U9L2	1.65591	0.727628	0.006635	up	yes	1.078	0.651	0.626	0.709	0.618	1	1.001	1.232	Uncharacterized protein OS=Gallus gallus OX=9031 GN=PKP4 PE=4 SV=1			GO:0098609(biological_process:cell-cell adhesion); GO:0032467(biological_process:positive regulation of cytokinesis); GO:0043547(biological_process:positive regulation of GTPase activity)			PF00514.20(Arm:Armadillo/beta-catenin-like repeat); PF13646.3(HEAT_2:HEAT repeats)	nuclear	1	1	132	Medium
Q5ZIA0	1.61413	0.690758	0.018	up	yes	1.06	0.6567	0.59	0.745	0.635	1	0.937	1.244	RNA N6-adenosine-methyltransferase METTL16 OS=Gallus gallus OX=9031 GN=METTL16 PE=2 SV=1	K11393	METT10D	GO:0030629(molecular_function:U6 snRNA 3'-end binding); GO:0080009(biological_process:mRNA methylation); GO:0006556(biological_process:S-adenosylmethionine biosynthetic process); GO:0010608(biological_process:posttranscriptional regulation of gene expression); GO:0005634(cellular_component:nucleus); GO:0048024(biological_process:regulation of mRNA splicing, via spliceosome); GO:0120049(biological…		COG3129(R:General function prediction only )	PF05971.9(Methyltransf_10:Protein of unknown function (DUF890))	nuclear	2	3	63.3	High
P20135	2.10241	1.07204	0.01322	up	yes	1.162	0.5527	0.622	0.427	0.609	1	1.417	1.069	Glutathione S-transferase theta-1 OS=Gallus gallus OX=9031 GN=GSTT1 PE=1 SV=3	K00799	GST, gst	GO:0005737(cellular_component:cytoplasm); GO:0004364(molecular_function:glutathione transferase activity); GO:0006749(biological_process:glutathione metabolic process)	gga00480(Glutathione metabolism); gga00980(Metabolism of xenobiotics by cytochrome P450); gga00982(Drug metabolism - cytochrome P450)	COG0625(O:Posttranslational modification, protein turnover, chaperones )	PF00043.22(GST_C:Glutathione S-transferase, C-terminal domain)	cytoplasmic	1	7	29.8	High
A0A3Q2TXD8	1.6056	0.683108	0.002699	up	yes	1.056	0.6577	0.691	0.669	0.613	1	1.167	1.001	Uncharacterized protein OS=Gallus gallus OX=9031 PE=4 SV=1							cytoplasmic	5	14	44.4	High
A0A3Q2TWN9	1.62341	0.699025	0.02189	up	yes	1.032	0.6357	0.643	0.534	0.73	1	0.89	1.207	Rap guanine nucleotide exchange factor 1 OS=Gallus gallus OX=9031 GN=RAPGEF1 PE=4 SV=1						PF00617.16(RasGEF:RasGEF domain); PF00618.17(RasGEF_N:RasGEF N-terminal motif)	cytoplasmic	2	2	121	High
F1P3R3	2.0749	1.05304	0.000484	up	yes	1.097	0.5287	0.494	0.515	0.577	1	1.15	1.142	Microtubule associated protein 1A OS=Gallus gallus OX=9031 GN=MAP1A PE=4 SV=4	K10429	MAP1	GO:0015631(molecular_function:tubulin binding); GO:0031114(biological_process:regulation of microtubule depolymerization); GO:0043025(cellular_component:neuronal cell body); GO:0008017(molecular_function:microtubule binding); GO:0016358(biological_process:dendrite development); GO:0030425(cellular_component:dendrite); GO:0005875(cellular_component:microtubule associated complex); GO:0003779(molec…				nuclear	2	1	333.3	High
F1NE93	1.59556	0.674064	3.5e-05	up	yes	0.9993	0.6263	0.623	0.621	0.635	1	1.03	0.968	Solute carrier family 35 member E1 OS=Gallus gallus OX=9031 GN=SLC35E1 PE=4 SV=4	K15283	SLC35E1	GO:0005794(cellular_component:Golgi apparatus); GO:0015297(molecular_function:antiporter activity); GO:0016021(cellular_component:integral component of membrane); GO:0022857(molecular_function:transmembrane transporter activity)			PF03151.13(TPT:Triose-phosphate Transporter family); PF00892.17(EamA:EamA-like transporter family); PF08449.8(UAA:UAA transporter family)	Golgi apparatus	1	2	44.3	High
A0A3Q2U164	1.64462	0.717753	0.003799	up	yes	1.007	0.6123	0.659	0.64	0.538	1	1.103	0.918	Uncharacterized protein OS=Gallus gallus OX=9031 PE=4 SV=1	K15032	MTERFD					mitochondrial	1	8	15	High
Q8JHU0	2.01954	1.01402	0.000802	up	yes	1.075	0.5323	0.494	0.577	0.526	1	1.181	1.045	Homeodomain-only protein OS=Gallus gallus OX=9031 GN=HOPX PE=3 SV=1			GO:0005737(cellular_component:cytoplasm); GO:0007507(biological_process:heart development); GO:0000122(biological_process:negative regulation of transcription from RNA polymerase II promoter); GO:0008016(biological_process:regulation of heart contraction); GO:0051131(biological_process:chaperone-mediated protein complex assembly); GO:0005634(cellular_component:nucleus); GO:0030154(biological_proc…			PF00046.26(Homeobox:Homeobox domain)	nuclear	3	75	8.3	High
A0A1D5P5L5	1.9058	0.930395	0.002446	up	yes	1.052	0.552	0.686	0.476	0.494	1	1.104	1.053	Methyltransf_11 domain-containing protein OS=Gallus gallus OX=9031 GN=LOC107048987 PE=4 SV=1			GO:0008757(molecular_function:S-adenosylmethionine-dependent methyltransferase activity)			PF08241.9(Methyltransf_11:Methyltransferase domain); PF13649.3(Methyltransf_25:Methyltransferase domain); PF13847.3(Methyltransf_31:Methyltransferase domain); PF01209.15(Ubie_methyltran:ubiE/COQ5 methyltransferase family); PF08242.9(Methyltransf_12:Methyltransferase domain); PF03141.13(Methyltransf_29:Putative S-adenosyl-L-methionine-dependent methyltransferase); PF13489.3(Methyltransf_23:Methylt…	cytoplasmic	13	40	30.3	High
R4GG24	1.65857	0.729943	0.003775	up	yes	0.9973	0.6013	0.589	0.582	0.633	1	1.106	0.886	Aldo_ket_red domain-containing protein OS=Gallus gallus OX=9031 GN=AKR1E2 PE=4 SV=1	K00011	AKR1B	GO:0016491(molecular_function:oxidoreductase activity)	gga00040(Pentose and glucuronate interconversions); gga00561(Glycerolipid metabolism); gga00052(Galactose metabolism); gga00051(Fructose and mannose metabolism)	COG0656(R:General function prediction only )	PF00248.18(Aldo_ket_red:Aldo/keto reductase family)	peroxisomal	3	52	35.8	High
F1N951	1.5124	0.59684	0.00299	up	yes	0.9513	0.629	0.628	0.582	0.677	1	0.868	0.986	Uncharacterized protein OS=Gallus gallus OX=9031 GN=TM6SF1 PE=4 SV=3						PF10914.5(DUF2781:Protein of unknown function (DUF2781))	ER	1	2	41.5	High
F1P3X1	1.69113	0.757984	0.03676	up	yes	0.991	0.586	0.504	0.659	0.595	1	0.773	1.2	Uncharacterized protein OS=Gallus gallus OX=9031 GN=MYH1G PE=3 SV=4					COG5022(Z:Cytoskeleton )	PF00063.18(Myosin_head:Myosin head (motor domain)); PF01576.16(Myosin_tail_1:Myosin tail); PF02736.16(Myosin_N:Myosin N-terminal SH3-like domain); PF04582.9(Reo_sigmaC:Reovirus sigma C capsid protein)	nuclear	4	65	223.1	High
A0A1D5NZG8	1.59814	0.67639	0.000216	up	yes	0.96	0.6007	0.631	0.592	0.579	1	0.961	0.919	Ethanolamine-phosphate phospho-lyase OS=Gallus gallus OX=9031 GN=ETNPPL PE=3 SV=2	K14286	AGXT2L1, ETNPPL	GO:0008483(molecular_function:transaminase activity); GO:0030170(molecular_function:pyridoxal phosphate binding)	gga00564(Glycerophospholipid metabolism)	COG0160(E:Amino acid transport and metabolism )	PF00202.18(Aminotran_3:Aminotransferase class-III)	cytoplasmic	7	16	55.9	High
E1C115	1.97706	0.983353	0.000142	up	yes	1.034	0.523	0.576	0.517	0.476	1	1.029	1.073	Eukaryotic translation initiation factor 4E binding protein 1 OS=Gallus gallus OX=9031 GN=EIF4EBP1 PE=4 SV=1	K07205	EIF4EBP1	GO:0045931(biological_process:positive regulation of mitotic cell cycle); GO:0005737(cellular_component:cytoplasm); GO:0008286(biological_process:insulin receptor signaling pathway); GO:0031929(biological_process:TOR signaling); GO:0030371(molecular_function:translation repressor activity); GO:0000082(biological_process:G1/S transition of mitotic cell cycle); GO:0071549(biological_process:cellula…	gga04012(ErbB signaling pathway); gga04910(Insulin signaling pathway); gga03013(RNA transport); gga04150(mTOR signaling pathway)		PF05456.8(eIF_4EBP:Eukaryotic translation initiation factor 4E binding protein (EIF4EBP))	cytoplasmic	4	63	12.5	High
A0A1L1S0X5	1.50618	0.590893	0.003278	up	yes	0.9263	0.615	0.653	0.608	0.584	1	0.935	0.844	Uncharacterized protein OS=Gallus gallus OX=9031 GN=RPL34 PE=4 SV=2	K02915	RP-L34e, RPL34	GO:0005829(cellular_component:cytosol); GO:0000184(biological_process:nuclear-transcribed mRNA catabolic process, nonsense-mediated decay); GO:0005783(cellular_component:endoplasmic reticulum); GO:0022625(cellular_component:cytosolic large ribosomal subunit); GO:0070062(cellular_component:extracellular exosome); GO:0016021(cellular_component:integral component of membrane); GO:0019083(biological_…	gga03010(Ribosome)	COG2174(J:Translation, ribosomal structure and biogenesis )	PF01199.15(Ribosomal_L34e:Ribosomal protein L34e)	mitochondrial	6	42	13.3	High
A0A1D5PS18	1.60375	0.681453	0.000313	up	yes	0.9483	0.5913	0.602	0.567	0.605	1	0.903	0.942	Uncharacterized protein OS=Gallus gallus OX=9031 GN=C5H11ORF96 PE=2 SV=1						PF15766.2(DUF4695:Domain of unknown function (DUF4695))	cytoplasmic	1	8	13.5	High
F1P1L4	2.00861	1.00619	7.6e-05	up	yes	1.027	0.5113	0.552	0.46	0.522	1	1.052	1.03	Glutamate decarboxylase like 1 OS=Gallus gallus OX=9031 GN=GADL1 PE=3 SV=3	K18966	GADL1, CSADC, ADC	GO:0016831(molecular_function:carboxy-lyase activity); GO:0019752(biological_process:carboxylic acid metabolic process); GO:0030170(molecular_function:pyridoxal phosphate binding)	gga00430(Taurine and hypotaurine metabolism); gga00770(Pantothenate and CoA biosynthesis); gga00410(beta-Alanine metabolism)	COG0076(E:Amino acid transport and metabolism )	PF00282.16(Pyridoxal_deC:Pyridoxal-dependent decarboxylase conserved domain); PF00266.16(Aminotran_5:Aminotransferase class-V)	cytoplasmic	2	4	58.2	High
A0A1L1RKT0	1.74964	0.807059	0.01246	up	yes	0.9763	0.558	0.542	0.554	0.578	1	1.13	0.799	Glycylpeptide N-tetradecanoyltransferase OS=Gallus gallus OX=9031 GN=NMT1 PE=3 SV=1	K00671	E2.3.1.97, NMT	GO:0005737(cellular_component:cytoplasm); GO:0042180(biological_process:cellular ketone metabolic process); GO:0004379(molecular_function:glycylpeptide N-tetradecanoyltransferase activity); GO:0005829(cellular_component:cytosol); GO:0005886(cellular_component:plasma membrane); GO:0019898(cellular_component:extrinsic component of membrane); GO:0018008(biological_process:N-terminal peptidyl-glycine…		COG5092(I:Lipid transport and metabolism )	PF02799.12(NMT_C:Myristoyl-CoA:protein N-myristoyltransferase, C-terminal domain); PF01233.16(NMT:Myristoyl-CoA:protein N-myristoyltransferase, N-terminal domain)	cytoplasmic	7	23	56.8	High
A0A1D5PEB4	1.51435	0.5987	0.004052	up	yes	0.9233	0.6097	0.616	0.596	0.617	1	0.947	0.823	Ubiquitin carboxyl-terminal hydrolase OS=Gallus gallus OX=9031 GN=USP43 PE=3 SV=3	K11856	USP43				PF00443.26(UCH:Ubiquitin carboxyl-terminal hydrolase); PF13423.3(UCH_1:Ubiquitin carboxyl-terminal hydrolase)	cytoplasmic	1	1	106.5	High
F1NSV6	1.51859	0.602728	0.001991	up	yes	0.9233	0.608	0.618	0.605	0.601	1	0.921	0.849	Sodium/potassium-transporting ATPase subunit beta OS=Gallus gallus OX=9031 GN=ATP1B1 PE=3 SV=3	K01540	ATP1B, CD298	GO:0010248(biological_process:establishment or maintenance of transmembrane electrochemical gradient); GO:0005890(cellular_component:sodium:potassium-exchanging ATPase complex); GO:0036376(biological_process:sodium ion export from cell); GO:0030007(biological_process:cellular potassium ion homeostasis); GO:0006883(biological_process:cellular sodium ion homeostasis); GO:1990573(biological_process:…	gga04261(Adrenergic signaling in cardiomyocytes); gga04260(Cardiac muscle contraction)		PF00287.15(Na_K-ATPase:Sodium / potassium ATPase beta chain)	cytoplasmic	9	32	34.9	High
F1NTJ5	2.13729	1.09579	0.000564	up	yes	1.043	0.488	0.579	0.477	0.408	1	1.042	1.086	Myosin IB OS=Gallus gallus OX=9031 GN=MYO1B PE=3 SV=4					COG5022(Z:Cytoskeleton )	PF00063.18(Myosin_head:Myosin head (motor domain)); PF06017.10(Myosin_TH1:Unconventional myosin tail, actin- and lipid-binding); PF00612.24(IQ:IQ calmodulin-binding motif)	cytoplasmic	1	2	129	High
A0A1D5PEY3	1.5204	0.604454	0.007997	up	yes	0.9203	0.6053	0.668	0.593	0.555	1	0.946	0.815	CCR4-NOT transcription complex subunit 11 OS=Gallus gallus OX=9031 GN=CNOT11 PE=4 SV=1			GO:0030014(cellular_component:CCR4-NOT complex)			PF10155.6(DUF2363:Uncharacterized conserved protein (DUF2363))	cytoplasmic	1	2	51.8	High
F1P0Q8	1.54053	0.623428	0.003285	up	yes	0.9217	0.5983	0.649	0.607	0.539	1	0.899	0.866	H/ACA ribonucleoprotein complex subunit DKC1 OS=Gallus gallus OX=9031 GN=DKC1 PE=4 SV=2	K11131	DKC1, NOLA4, CBF5	GO:0031429(cellular_component:box H/ACA snoRNP complex); GO:0031118(biological_process:rRNA pseudouridine synthesis); GO:0001522(biological_process:pseudouridine synthesis); GO:0031120(biological_process:snRNA pseudouridine synthesis); GO:0009982(molecular_function:pseudouridine synthase activity); GO:0005654(cellular_component:nucleoplasm); GO:1990481(biological_process:mRNA pseudouridine synthe…	gga03008(Ribosome biogenesis in eukaryotes)	COG0130(J:Translation, ribosomal structure and biogenesis )	PF08068.9(DKCLD:DKCLD (NUC011) domain); PF16198.2(TruB_C_2:tRNA pseudouridylate synthase B C-terminal domain); PF01509.15(TruB_N:TruB family pseudouridylate synthase (N terminal domain)); PF01472.17(PUA:PUA domain)	nuclear	3	6	58.1	High
U3NEE3	1.69767	0.76356	0.000733	up	yes	0.9563	0.5633	0.619	0.548	0.523	1	0.972	0.897	Carnosine N-methyltransferase 2 OS=Gallus gallus OX=9031 PE=1 SV=1			GO:0007420(biological_process:brain development); GO:0030735(molecular_function:carnosine N-methyltransferase activity); GO:0035498(biological_process:carnosine metabolic process); GO:0043005(cellular_component:neuron projection); GO:0046539(molecular_function:histamine N-methyltransferase activity); GO:0032259(biological_process:methylation)			PF13489.3(Methyltransf_23:Methyltransferase domain)	cytoplasmic	1	3	36.4	High
F1N845	1.95254	0.965351	0.000449	up	yes	0.9997	0.512	0.578	0.464	0.494	1	0.946	1.053	Uncharacterized protein OS=Gallus gallus OX=9031 GN=C1H12ORF57 PE=4 SV=2			GO:0005737(cellular_component:cytoplasm); GO:0016607(cellular_component:nuclear speck); GO:0014819(biological_process:regulation of skeletal muscle contraction); GO:0048593(biological_process:camera-type eye morphogenesis); GO:0050890(biological_process:cognition); GO:0036343(biological_process:psychomotor behavior); GO:0009791(biological_process:post-embryonic development); GO:0021540(biological…			PF14974.3(DUF4511:Domain of unknown function (DUF4511))	cytoplasmic	1	7	13.2	High
F1NCV8	1.55186	0.633997	0.003792	up	yes	0.9187	0.592	0.572	0.608	0.596	1	0.937	0.819	Endoplasmic reticulum lectin 1 OS=Gallus gallus OX=9031 GN=ERLEC1 PE=4 SV=3						PF07915.10(PRKCSH:Glucosidase II beta subunit-like protein); PF13015.3(PRKCSH_1:Glucosidase II beta subunit-like protein)	cytoplasmic	1	3	51.1	High
Q5ZLX5	1.56292	0.644249	0.001985	up	yes	0.919	0.588	0.563	0.621	0.58	1	0.902	0.855	Zinc finger Ran-binding domain-containing protein 2 OS=Gallus gallus OX=9031 GN=ZRANB2 PE=2 SV=1			GO:0016021(cellular_component:integral component of membrane); GO:0005634(cellular_component:nucleus); GO:0001530(molecular_function:lipopolysaccharide binding); GO:0005654(cellular_component:nucleoplasm); GO:0003723(molecular_function:RNA binding); GO:0004957(molecular_function:prostaglandin E receptor activity); GO:0046872(molecular_function:metal ion binding); GO:0004960(molecular_function:thr…			PF00641.15(zf-RanBP:Zn-finger in Ran binding protein and others)	nuclear	3	11	37.8	High
A0A1D5NTY2	1.52658	0.610304	0.02333	up	yes	0.9103	0.5963	0.596	0.577	0.616	1	0.995	0.736	Golgi apparatus protein 1 OS=Gallus gallus OX=9031 GN=GLG1 PE=4 SV=1	K06816	GLG1, ESL1	GO:0016021(cellular_component:integral component of membrane); GO:0017134(molecular_function:fibroblast growth factor binding); GO:0000139(cellular_component:Golgi membrane)	gga04514(Cell adhesion molecules (CAMs))		PF00839.14(Cys_rich_FGFR:Cysteine rich repeat)	nuclear	11	10	134.8	High
A0A1D5PC51	1.51196	0.596422	0.008365	up	yes	0.9037	0.5977	0.678	0.57	0.545	1	0.858	0.853	Ceramide transporter 1 OS=Gallus gallus OX=9031 GN=COL4A3BP PE=4 SV=1			GO:0005794(cellular_component:Golgi apparatus); GO:0035621(biological_process:ER to Golgi ceramide transport); GO:0035627(biological_process:ceramide transport); GO:1902387(molecular_function:ceramide 1-phosphate binding); GO:0008289(molecular_function:lipid binding); GO:1902388(molecular_function:ceramide 1-phosphate transporter activity); GO:0005829(cellular_component:cytosol); GO:0120009(biolo…			PF01852.16(START:START domain); PF00169.26(PH:PH domain); PF15409.3(PH_8:Pleckstrin homology domain)	nuclear	2	4	73.3	High
Q5ZKJ2	1.80187	0.849494	0.001184	up	yes	0.964	0.535	0.524	0.527	0.554	1	1.029	0.863	14_3_3 domain-containing protein OS=Gallus gallus OX=9031 GN=YWHAH PE=2 SV=1	K16198	YWHAG_H	GO:0004497(molecular_function:monooxygenase activity); GO:0019899(molecular_function:enzyme binding); GO:0006713(biological_process:glucocorticoid catabolic process); GO:0014704(cellular_component:intercalated disc); GO:0045202(cellular_component:synapse); GO:0044325(molecular_function:ion channel binding); GO:0005737(cellular_component:cytoplasm); GO:0005615(cellular_component:extracellular spac…	gga04110(Cell cycle); gga04114(Oocyte meiosis)	COG5040(T:Signal transduction mechanisms )	PF00244.17(14-3-3:14-3-3 protein)	cytoplasmic	10	62	28.3	High
A0A3Q2UDV0	1.81938	0.86345	0.0314	up	yes	0.963	0.5293	0.309	0.538	0.741	1	1.02	0.869	Metallo-beta-lactamase domain containing 1 OS=Gallus gallus OX=9031 PE=4 SV=1						PF00753.24(Lactamase_B:Metallo-beta-lactamase superfamily)	cytoplasmic	1	4	38.2	High
Q5F412	1.58589	0.665291	0.006825	up	yes	0.9103	0.574	0.602	0.55	0.57	1	0.944	0.787	Dynein light chain OS=Gallus gallus OX=9031 GN=DYL1 PE=2 SV=1	K10418	DYNLL	GO:0005737(cellular_component:cytoplasm); GO:0030286(cellular_component:dynein complex); GO:0007017(biological_process:microtubule-based process); GO:0005874(cellular_component:microtubule); GO:0003774(molecular_function:motor activity)			PF01221.15(Dynein_light:Dynein light chain type 1)	cytoplasmic	2	57	10.3	High
Q5F3Y4	1.51222	0.596672	0.01269	up	yes	0.8907	0.589	0.664	0.591	0.512	1	0.843	0.829	Perilipin OS=Gallus gallus OX=9031 GN=RCJMB04_4d23 PE=2 SV=1	K17284	PLIN2, ADRP		gga03320(PPAR signaling pathway)		PF03036.13(Perilipin:Perilipin family)	cytoplasmic	4	12	47.2	High
A0A1D5PFW6	1.73417	0.794243	0.004106	up	yes	0.9283	0.5353	0.546	0.499	0.561	1	0.984	0.801	UPAR/Ly6 domain-containing protein OS=Gallus gallus OX=9031 PE=4 SV=2	K04008	CD59					peroxisomal	1	10	13.8	High
A0A1D5PLA1	1.50678	0.591468	0.009683	up	yes	0.878	0.5827	0.569	0.584	0.595	1	0.845	0.789	Uncharacterized protein OS=Gallus gallus OX=9031 GN=CNP PE=4 SV=2	K01121	CNP	GO:0042470(cellular_component:melanosome); GO:0016020(cellular_component:membrane); GO:0009214(biological_process:cyclic nucleotide catabolic process); GO:0003723(molecular_function:RNA binding); GO:0004113(molecular_function:2',3'-cyclic-nucleotide 3'-phosphodiesterase activity)			PF05881.9(CNPase:2',3'-cyclic nucleotide 3'-phosphodiesterase (CNP or CNPase))	mitochondrial	4	8	58.3	High
Q98TD1	1.68839	0.755645	0.002958	up	yes	0.9173	0.5433	0.605	0.48	0.545	1	0.844	0.908	PIT 54 OS=Gallus gallus OX=9031 GN=PIT 54 PE=2 SV=1			GO:0005044(molecular_function:scavenger receptor activity); GO:0016020(cellular_component:membrane)			PF00530.15(SRCR:Scavenger receptor cysteine-rich domain); PF15494.3(SRCR_2:Scavenger receptor cysteine-rich domain)	plasma membrane	16	53	50.8	High
A0A3Q2U3V9	1.59523	0.673768	0.005248	up	yes	0.897	0.5623	0.614	0.504	0.569	1	0.845	0.846	Uncharacterized protein OS=Gallus gallus OX=9031 GN=LOC100858647 PE=4 SV=1						PF05825.8(PSP94:Beta-microseminoprotein (PSP-94))	extracellular	4	39	12.4	High
B6ZLK1	1.50973	0.59429	0.01154	up	yes	0.8767	0.5807	0.538	0.597	0.607	1	0.841	0.789	FACT complex subunit SSRP1 OS=Gallus gallus OX=9031 GN=SSRP1 PE=2 SV=1	K09272	SSRP1	GO:0042393(molecular_function:histone binding); GO:0006281(biological_process:DNA repair); GO:0035101(cellular_component:FACT complex); GO:0005730(cellular_component:nucleolus); GO:0031491(molecular_function:nucleosome binding); GO:0000790(cellular_component:nuclear chromatin); GO:0006260(biological_process:DNA replication); GO:0003677(molecular_function:DNA binding); GO:0003682(molecular_functio…		COG5648(B:Chromatin structure and dynamics ); COG5165(B:Chromatin structure and dynamics )	PF03531.11(SSrecog:Structure-specific recognition protein (SSRP1)); PF08512.9(Rtt106:Histone chaperone Rttp106-like); PF00505.16(HMG_box:HMG (high mobility group) box); PF09011.7(HMG_box_2:HMG-box domain)	nuclear	2	2	80	High
F1NHT5	1.6137	0.69037	0.005306	up	yes	0.8977	0.5563	0.539	0.549	0.581	1	0.903	0.79	Uncharacterized protein OS=Gallus gallus OX=9031 GN=FETUB PE=4 SV=2			GO:0010951(biological_process:negative regulation of endopeptidase activity); GO:0004869(molecular_function:cysteine-type endopeptidase inhibitor activity); GO:0005576(cellular_component:extracellular region); GO:0007339(biological_process:binding of sperm to zona pellucida); GO:0008191(molecular_function:metalloendopeptidase inhibitor activity)			PF00031.18(Cystatin:Cystatin domain); PF00666.14(Cathelicidins:Cathelicidin)	extracellular	4	10	44.1	High
A0A1L1RWM3	1.78116	0.832817	0.006337	up	yes	0.9303	0.5223	0.517	0.524	0.526	1	0.775	1.016	SH3 domain-binding glutamic acid-rich-like protein OS=Gallus gallus OX=9031 GN=SH3BGRL3 PE=3 SV=1			GO:0045454(biological_process:cell redox homeostasis); GO:0016604(cellular_component:nuclear body); GO:0015035(molecular_function:protein disulfide oxidoreductase activity); GO:0005623(cellular_component:cell); GO:0009055(molecular_function:electron carrier activity)			PF04908.12(SH3BGR:SH3-binding, glutamic acid-rich protein); PF00462.21(Glutaredoxin:Glutaredoxin)	cytoplasmic	3	33	10.5	High
A0A3Q2U5U9	1.64937	0.721915	0.004779	up	yes	0.9027	0.5473	0.543	0.536	0.563	1	0.921	0.787	Uncharacterized protein OS=Gallus gallus OX=9031 PE=4 SV=1							cytoplasmic	2	17	19.8	High
E1BZE6	1.74664	0.804579	0.002247	up	yes	0.9217	0.5277	0.561	0.528	0.494	1	0.945	0.82	Heterogeneous nuclear ribonucleoprotein A3 OS=Gallus gallus OX=9031 GN=HNRNPA3 PE=4 SV=3			GO:0003723(molecular_function:RNA binding)		COG0724(R:General function prediction only )	PF00076.19(RRM_1:RNA recognition motif. (a.k.a. RRM, RBD, or RNP domain)); PF16367.2(RRM_7:RNA recognition motif)	nuclear	9	31	39.5	High
A0A3Q2UEY5	1.66753	0.73771	0.004236	up	yes	0.9043	0.5423	0.546	0.553	0.528	1	0.923	0.79	Nudix hydrolase domain-containing protein OS=Gallus gallus OX=9031 GN=NUDT21 PE=4 SV=1	K14397	NUDT21, CPSF5, CFIM25	GO:0005737(cellular_component:cytoplasm); GO:0016787(molecular_function:hydrolase activity); GO:0042382(cellular_component:paraspeckles); GO:1900365(biological_process:positive regulation of mRNA polyadenylation); GO:0010608(biological_process:posttranscriptional regulation of gene expression); GO:0031439(biological_process:positive regulation of mRNA cleavage); GO:0030154(biological_process:cell…	gga03015(mRNA surveillance pathway)		PF13869.3(NUDIX_2:Nucleotide hydrolase)	cytoplasmic	2	4	52.2	High
A0A1D5NVD4	1.53737	0.620461	0.01448	up	yes	0.8743	0.5687	0.597	0.563	0.546	1	0.874	0.749	Uncharacterized protein OS=Gallus gallus OX=9031 GN=SRSF7 PE=4 SV=1	K12896	SFRS7	GO:0016607(cellular_component:nuclear speck); GO:0000381(biological_process:regulation of alternative mRNA splicing, via spliceosome); GO:0045292(biological_process:mRNA cis splicing, via spliceosome); GO:0003723(molecular_function:RNA binding); GO:0005634(cellular_component:nucleus); GO:0008270(molecular_function:zinc ion binding)	gga03040(Spliceosome); gga05168(Herpes simplex infection)		PF00076.19(RRM_1:RNA recognition motif. (a.k.a. RRM, RBD, or RNP domain))	nuclear	5	25	27.5	High
F1N847	1.57428	0.654693	0.01235	up	yes	0.8753	0.556	0.566	0.541	0.561	1	0.88	0.746	Uncharacterized protein OS=Gallus gallus OX=9031 GN=CREM PE=4 SV=3			GO:0003700(molecular_function:transcription factor activity, sequence-specific DNA binding); GO:0005634(cellular_component:nucleus); GO:0005667(cellular_component:transcription factor complex); GO:0003677(molecular_function:DNA binding)			PF00170.18(bZIP_1:bZIP transcription factor); PF02173.14(pKID:pKID domain); PF07716.12(bZIP_2:Basic region leucine zipper)	nuclear	1	3	30.7	High
Q91956	1.64759	0.72036	0.00487	up	yes	0.8897	0.54	0.51	0.575	0.535	1	0.871	0.798	CSD_1 domain-containing protein OS=Gallus gallus OX=9031 PE=2 SV=1	K09276	YBX1, NSEP1	GO:0010494(cellular_component:cytoplasmic stress granule); GO:0098761(biological_process:cellular response to interleukin-7); GO:0051154(biological_process:negative regulation of striated muscle cell differentiation); GO:0000122(biological_process:negative regulation of transcription from RNA polymerase II promoter); GO:0070937(cellular_component:CRD-mediated mRNA stability complex); GO:0005829(c…		COG1278(K:Transcription )	PF00313.19(CSD:'Cold-shock' DNA-binding domain)	nuclear	4	36	36.3	High
E1C8Y9	1.56817	0.649082	0.01576	up	yes	0.873	0.5567	0.606	0.549	0.515	1	0.875	0.744	RRM domain-containing protein OS=Gallus gallus OX=9031 GN=SRSF3 PE=4 SV=1	K12892	SFRS3	GO:0003723(molecular_function:RNA binding)	gga03040(Spliceosome); gga05168(Herpes simplex infection)		PF00076.19(RRM_1:RNA recognition motif. (a.k.a. RRM, RBD, or RNP domain))	nuclear	2	19	19.3	High
F1NAB5	1.58228	0.662004	0.01856	up	yes	0.875	0.553	0.573	0.548	0.538	1	0.908	0.717	Uncharacterized protein OS=Gallus gallus OX=9031 GN=RBP5 PE=4 SV=2			GO:0016918(molecular_function:retinal binding)				cytoplasmic	2	18	15.9	High
A0A1D5P603	2.13921	1.09708	0.03948	up	yes	0.9727	0.4547	0.376	0.586	0.402	1	0.685	1.233	Uncharacterized protein OS=Gallus gallus OX=9031 GN=MYH1F PE=3 SV=1	K10352	MYH	GO:0016459(cellular_component:myosin complex); GO:0005524(molecular_function:ATP binding); GO:0051015(molecular_function:actin filament binding); GO:0003774(molecular_function:motor activity)	gga04530(Tight junction)	COG5022(Z:Cytoskeleton )	PF00063.18(Myosin_head:Myosin head (motor domain)); PF01576.16(Myosin_tail_1:Myosin tail); PF02736.16(Myosin_N:Myosin N-terminal SH3-like domain); PF04582.9(Reo_sigmaC:Reovirus sigma C capsid protein)	nuclear	12	70	222.9	High
A0A1D5PKY9	1.51226	0.59671	0.01802	up	yes	0.857	0.5667	0.587	0.581	0.532	1	0.811	0.76	Septin-type G domain-containing protein OS=Gallus gallus OX=9031 GN=SEPT6 PE=3 SV=2	K16939	SEPT6_8_11	GO:0031105(cellular_component:septin complex); GO:0005525(molecular_function:GTP binding)		COG5019(D:Cell cycle control, cell division, chromosome partitioning); COG5019(Z:Cytoskeleton)	PF00735.15(Septin:Septin)	ER	2	18	55	High
A0A1D5PK62	1.56006	0.641599	0.01237	up	yes	0.8663	0.5553	0.542	0.542	0.582	1	0.839	0.76	Coatomer subunit zeta OS=Gallus gallus OX=9031 GN=COPZ1 PE=3 SV=1	K20472	COPZ, RET3			COG5541(U:Intracellular trafficking, secretion, and vesicular transport )	PF01217.17(Clat_adaptor_s:Clathrin adaptor complex small chain)	mitochondrial	4	19	33.7	High
Q5ZMH1	1.58933	0.668423	0.00965	up	yes	0.8673	0.5457	0.553	0.546	0.538	1	0.834	0.768	Septin-2 OS=Gallus gallus OX=9031 GN=SEPTIN2 PE=2 SV=1	K16942	SEPT2	GO:0005737(cellular_component:cytoplasm); GO:0031105(cellular_component:septin complex); GO:0015630(cellular_component:microtubule cytoskeleton); GO:0005940(cellular_component:septin ring); GO:0060271(biological_process:cilium assembly); GO:0007224(biological_process:smoothened signaling pathway); GO:0060170(cellular_component:ciliary membrane); GO:0030496(cellular_component:midbody); GO:0003924(…			PF00735.15(Septin:Septin); PF01926.20(MMR_HSR1:50S ribosome-binding GTPase)	cytoplasmic	5	41	40.2	High
Q9W744	1.54429	0.626944	0.02485	up	yes	0.856	0.5543	0.545	0.539	0.579	1	0.863	0.705	DEAD-box RNA helicase OS=Gallus gallus OX=9031 PE=2 SV=1	K12823	DDX5, DBP2	GO:0050681(molecular_function:androgen receptor binding); GO:0009299(biological_process:mRNA transcription); GO:0003676(molecular_function:nucleic acid binding); GO:1903800(biological_process:positive regulation of production of miRNAs involved in gene silencing by miRNA); GO:0072332(biological_process:intrinsic apoptotic signaling pathway by p53 class mediator); GO:0036002(molecular_function:pre…	gga03040(Spliceosome)		PF00270.26(DEAD:DEAD/DEAH box helicase); PF00271.28(Helicase_C:Helicase conserved C-terminal domain); PF08061.8(P68HR:P68HR (NUC004) repeat)	nuclear	5	19	66.7	High
A0A1D5PU80	1.77061	0.824245	0.002753	up	yes	0.9	0.5083	0.511	0.516	0.498	1	0.905	0.795	Sodium/potassium-transporting ATPase subunit alpha OS=Gallus gallus OX=9031 GN=ATP1A1 PE=3 SV=1	K01539	ATP1A	GO:0042383(cellular_component:sarcolemma); GO:1990573(biological_process:potassium ion import across plasma membrane); GO:0015991(biological_process:ATP hydrolysis coupled proton transport); GO:0016021(cellular_component:integral component of membrane); GO:0036376(biological_process:sodium ion export from cell); GO:0006883(biological_process:cellular sodium ion homeostasis); GO:0005391(molecular_…	gga04261(Adrenergic signaling in cardiomyocytes); gga04260(Cardiac muscle contraction)	COG0474(P:Inorganic ion transport and metabolism )	PF00122.17(E1-E2_ATPase:E1-E2 ATPase); PF00689.18(Cation_ATPase_C:Cation transporting ATPase, C-terminus); PF13246.3(Cation_ATPase:Cation transport ATPase (P-type)); PF00702.23(Hydrolase:haloacid dehalogenase-like hydrolase); PF00690.23(Cation_ATPase_N:Cation transporter/ATPase, N-terminus); PF08282.9(Hydrolase_3:haloacid dehalogenase-like hydrolase)	cytoplasmic	22	43	112.4	High
F1NM36	1.68665	0.754163	0.02276	up	yes	0.8833	0.5237	0.483	0.544	0.544	1	0.961	0.689	Phosphoglucomutase 5 OS=Gallus gallus OX=9031 GN=PGM5 PE=4 SV=2	K15636	PGM5	GO:0001725(cellular_component:stress fiber); GO:0005975(biological_process:carbohydrate metabolic process); GO:0030239(biological_process:myofibril assembly); GO:0005829(cellular_component:cytosol); GO:0016868(molecular_function:intramolecular transferase activity, phosphotransferases); GO:0016010(cellular_component:dystrophin-associated glycoprotein complex); GO:0009898(cellular_component:cytopl…		COG0033(G:Carbohydrate transport and metabolism )	PF02880.13(PGM_PMM_III:Phosphoglucomutase/phosphomannomutase, alpha/beta/alpha domain III); PF02878.13(PGM_PMM_I:Phosphoglucomutase/phosphomannomutase, alpha/beta/alpha domain I); PF02879.13(PGM_PMM_II:Phosphoglucomutase/phosphomannomutase, alpha/beta/alpha domain II)	cytoplasmic	8	28	62.7	High
A0A1L1RNZ2	1.60071	0.678708	0.01479	up	yes	0.8623	0.5387	0.592	0.536	0.488	1	0.835	0.752	60S ribosomal protein L29 OS=Gallus gallus OX=9031 GN=RPL29 PE=3 SV=1	K02905	RP-L29e, RPL29	GO:0003735(molecular_function:structural constituent of ribosome); GO:0006412(biological_process:translation); GO:0005840(cellular_component:ribosome)	gga03010(Ribosome)		PF01779.14(Ribosomal_L29e:Ribosomal L29e protein family)	cytoplasmic	1	10	8.4	Medium
A0A1D5NU12	1.87064	0.903529	0.002412	up	yes	0.911	0.487	0.48	0.483	0.498	1	0.792	0.941	Protein numb homolog OS=Gallus gallus OX=9031 GN=NUMB PE=4 SV=1			GO:0005737(cellular_component:cytoplasm); GO:0019897(cellular_component:extrinsic component of plasma membrane); GO:0030335(biological_process:positive regulation of cell migration); GO:0098978(cellular_component:glutamatergic synapse); GO:0034332(biological_process:adherens junction organization); GO:0005634(cellular_component:nucleus); GO:1903077(biological_process:negative regulation of protei…			PF00640.20(PID:Phosphotyrosine interaction domain (PTB/PID)); PF06311.9(NumbF:NUMB domain)	cytoplasmic	1	2	67.4	High
Q45KQ2	1.52084	0.604866	0.02291	up	yes	0.843	0.5543	0.571	0.562	0.53	1	0.785	0.744	Aggrecan promoter binding protein OS=Gallus gallus OX=9031 PE=2 SV=1	K13195	CIRBP	GO:0003723(molecular_function:RNA binding)		COG0724(R:General function prediction only )	PF00076.19(RRM_1:RNA recognition motif. (a.k.a. RRM, RBD, or RNP domain))	nuclear	5	35	18.7	High
E1C1Q3	1.54702	0.629487	0.04189	up	yes	0.8473	0.5477	0.663	0.538	0.442	1	0.737	0.805	Solute carrier family 29 member 1 (Augustine blood group) OS=Gallus gallus OX=9031 GN=SLC29A1 PE=4 SV=4	K15014	SLC29A1_2_3, ENT1_2_3	GO:0005337(molecular_function:nucleoside transmembrane transporter activity); GO:0005887(cellular_component:integral component of plasma membrane)			PF01733.15(Nucleoside_tran:Nucleoside transporter)	ER	1	5	31.5	High
F1NGB1	1.58093	0.66077	0.0155	up	yes	0.8537	0.54	0.528	0.535	0.557	1	0.822	0.739	Uncharacterized protein OS=Gallus gallus OX=9031 GN=NUCB2 PE=4 SV=1			GO:0032099(biological_process:negative regulation of appetite); GO:0005509(molecular_function:calcium ion binding)			PF13499.3(EF-hand_7:EF-hand domain pair); PF00036.29(EF-hand_1:EF hand)	ER	18	43	53.8	High
E1BS97	1.57159	0.652222	0.01822	up	yes	0.8507	0.5413	0.543	0.527	0.554	1	0.825	0.727	Non-specific serine/threonine protein kinase OS=Gallus gallus OX=9031 GN=PAK2 PE=4 SV=1	K04410	PAK2	GO:0042981(biological_process:regulation of apoptotic process); GO:0018105(biological_process:peptidyl-serine phosphorylation); GO:2001271(biological_process:negative regulation of cysteine-type endopeptidase activity involved in execution phase of apoptosis); GO:0071407(biological_process:cellular response to organic cyclic compound); GO:0005829(cellular_component:cytosol); GO:2001238(biological…	gga04012(ErbB signaling pathway); gga04810(Regulation of actin cytoskeleton); gga04010(MAPK signaling pathway); gga04510(Focal adhesion)		PF00069.22(Pkinase:Protein kinase domain); PF07714.14(Pkinase_Tyr:Protein tyrosine kinase); PF00786.25(PBD:P21-Rho-binding domain); PF14531.3(Kinase-like:Kinase-like)	cytoplasmic	5	12	57.5	High
Q5ZJB5	1.66948	0.739402	0.01324	up	yes	0.8693	0.5207	0.476	0.521	0.565	1	0.878	0.73	Uncharacterized protein OS=Gallus gallus OX=9031 GN=MCFD2 PE=2 SV=1	K20364	MCFD2	GO:0005509(molecular_function:calcium ion binding)			PF13405.3(EF-hand_6:EF-hand domain); PF13499.3(EF-hand_7:EF-hand domain pair); PF00036.29(EF-hand_1:EF hand)	ER	1	12	16	High
F2Z4L4	1.63378	0.70821	0.01206	up	yes	0.861	0.527	0.537	0.53	0.514	1	0.846	0.737	Uncharacterized protein OS=Gallus gallus OX=9031 GN=SET PE=3 SV=1	K11290	SET, TAF1, I2PP2A	GO:0005737(cellular_component:cytoplasm); GO:0005829(cellular_component:cytosol); GO:0042393(molecular_function:histone binding); GO:0032991(cellular_component:macromolecular complex); GO:0005783(cellular_component:endoplasmic reticulum); GO:0035067(biological_process:negative regulation of histone acetylation); GO:0019888(molecular_function:protein phosphatase regulator activity); GO:0006337(bio…			PF00956.15(NAP:Nucleosome assembly protein (NAP))	nuclear	7	34	32.1	High
P09244	1.62839	0.703444	0.01354	up	yes	0.8593	0.5277	0.537	0.509	0.537	1	0.848	0.73	Tubulin beta-7 chain OS=Gallus gallus OX=9031 PE=2 SV=1	K07375	TUBB	GO:0005200(molecular_function:structural constituent of cytoskeleton); GO:0000086(biological_process:G2/M transition of mitotic cell cycle); GO:0032794(molecular_function:GTPase activating protein binding); GO:0050807(biological_process:regulation of synapse organization); GO:0035578(cellular_component:azurophil granule lumen); GO:0044877(molecular_function:macromolecular complex binding); GO:003…	gga04540(Gap junction); gga04145(Phagosome)	COG5023(Z:Cytoskeleton )	PF00091.22(Tubulin:Tubulin/FtsZ family, GTPase domain); PF03953.14(Tubulin_C:Tubulin C-terminal domain)	cytoplasmic	4	72	49.6	High
P62801	1.52344	0.607329	0.03061	up	yes	0.8353	0.5483	0.553	0.533	0.559	1	0.803	0.703	Histone H4 OS=Gallus gallus OX=9031 GN=H4-I PE=1 SV=2	K11254	H4	GO:0005634(cellular_component:nucleus); GO:0046982(molecular_function:protein heterodimerization activity); GO:0000786(cellular_component:nucleosome); GO:0006352(biological_process:DNA-templated transcription, initiation); GO:0003677(molecular_function:DNA binding)			PF15511.3(CENP-T_C:Centromere kinetochore component CENP-T histone fold)	nuclear	5	50	11.4	High
F1NLI6	1.99286	0.994842	0.000988	up	yes	0.9213	0.4623	0.447	0.517	0.423	1	0.92	0.844	DZF domain-containing protein OS=Gallus gallus OX=9031 GN=ZFR2 PE=4 SV=4	K13203	ZFR	GO:0003727(molecular_function:single-stranded RNA binding); GO:0005634(cellular_component:nucleus); GO:0003725(molecular_function:double-stranded RNA binding); GO:0008270(molecular_function:zinc ion binding)			PF07528.11(DZF:DZF domain); PF12874.4(zf-met:Zinc-finger of C2H2 type); PF12171.5(zf-C2H2_jaz:Zinc-finger double-stranded RNA-binding)	nuclear	1	1	116.3	Medium
F1NQP4	1.55654	0.638345	0.02263	up	yes	0.841	0.5403	0.513	0.574	0.534	1	0.792	0.731	Uncharacterized protein OS=Gallus gallus OX=9031 GN=CBFB PE=4 SV=4			GO:0043565(molecular_function:sequence-specific DNA binding); GO:0000122(biological_process:negative regulation of transcription from RNA polymerase II promoter); GO:0005634(cellular_component:nucleus); GO:0003677(molecular_function:DNA binding); GO:0003713(molecular_function:transcription coactivator activity); GO:0048469(biological_process:cell maturation); GO:0003712(molecular_function:transcr…			PF02312.14(CBF_beta:Core binding factor beta subunit)	nuclear	3	18	22	High
Q90WR3	1.71791	0.780657	0.00754	up	yes	0.8727	0.508	0.532	0.447	0.545	1	0.777	0.841	Hemopexin (Fragment) OS=Gallus gallus OX=9031 PE=2 SV=1	K18977	HPX	GO:0051412(biological_process:response to corticosterone)			PF00045.16(Hemopexin:Hemopexin)	cytoplasmic	9	55	29.4	High
Q2HZ96	2.21659	1.14834	0.000217	up	yes	0.9487	0.428	0.416	0.444	0.424	1	0.976	0.87	Protein ATP1B4 OS=Gallus gallus OX=9031 GN=ATP1B4 PE=1 SV=1	K01540	ATP1B, CD298	GO:0006813(biological_process:potassium ion transport); GO:0005637(cellular_component:nuclear inner membrane); GO:0005634(cellular_component:nucleus); GO:0006814(biological_process:sodium ion transport); GO:0006355(biological_process:regulation of transcription, DNA-templated); GO:0005890(cellular_component:sodium:potassium-exchanging ATPase complex)	gga04261(Adrenergic signaling in cardiomyocytes); gga04260(Cardiac muscle contraction)		PF00287.15(Na_K-ATPase:Sodium / potassium ATPase beta chain)	nuclear	5	18	36.3	High
A0A1D5PPA0	1.5627	0.644039	0.02203	up	yes	0.8387	0.5367	0.534	0.54	0.536	1	0.792	0.724	Protein phosphatase 1 regulatory subunit OS=Gallus gallus OX=9031 GN=PPP1R12A PE=4 SV=2					COG0666(R:General function prediction only )	PF13637.3(Ank_4:Ankyrin repeats (many copies)); PF12796.4(Ank_2:Ankyrin repeats (3 copies)); PF15898.2(PRKG1_interact:cGMP-dependent protein kinase interacting domain); PF13857.3(Ank_5:Ankyrin repeats (many copies)); PF00023.27(Ank:Ankyrin repeat); PF13606.3(Ank_3:Ankyrin repeat)	nuclear	8	8	108.6	High
R4GGF3	1.71443	0.777726	0.005816	up	yes	0.8687	0.5067	0.491	0.495	0.534	1	0.815	0.791	GLI pathogenesis related 2 OS=Gallus gallus OX=9031 GN=GLIPR2 PE=3 SV=1			GO:0010634(biological_process:positive regulation of epithelial cell migration); GO:0005615(cellular_component:extracellular space); GO:0010718(biological_process:positive regulation of epithelial to mesenchymal transition); GO:0000139(cellular_component:Golgi membrane); GO:0070374(biological_process:positive regulation of ERK1 and ERK2 cascade); GO:0042803(molecular_function:protein homodimeriza…		COG2340(S:Function unknown )	PF00188.23(CAP:Cysteine-rich secretory protein family)	cytoplasmic	3	23	16.9	High
P40618	1.65725	0.728789	0.01056	up	yes	0.8563	0.5167	0.521	0.519	0.51	1	0.821	0.748	High mobility group protein B3 OS=Gallus gallus OX=9031 GN=HMGB3 PE=2 SV=3	K11296	HMGB3	GO:0032392(biological_process:DNA geometric change); GO:0000400(molecular_function:four-way junction DNA binding); GO:0005634(cellular_component:nucleus); GO:0045578(biological_process:negative regulation of B cell differentiation); GO:0045638(biological_process:negative regulation of myeloid cell differentiation); GO:0008301(molecular_function:DNA binding, bending); GO:0003723(molecular_function…		COG5648(B:Chromatin structure and dynamics )	PF09011.7(HMG_box_2:HMG-box domain); PF00505.16(HMG_box:HMG (high mobility group) box)	nuclear	3	23	23	High
A0A3Q3AJL9	1.68126	0.749542	0.01058	up	yes	0.8603	0.5117	0.467	0.531	0.537	1	0.831	0.75	Uncharacterized protein OS=Gallus gallus OX=9031 GN=DMBT1 PE=4 SV=1	K13912	DMBT1				PF00530.15(SRCR:Scavenger receptor cysteine-rich domain); PF15494.3(SRCR_2:Scavenger receptor cysteine-rich domain)	mitochondrial	1	2	57.6	High
A0A1L1RM08	1.52965	0.613202	0.04088	up	yes	0.828	0.5413	0.529	0.529	0.566	1	0.814	0.67	Uncharacterized protein OS=Gallus gallus OX=9031 GN=MYL12A PE=4 SV=1	K12757	MYL12	GO:0005509(molecular_function:calcium ion binding)	gga04530(Tight junction); gga04810(Regulation of actin cytoskeleton); gga04510(Focal adhesion)		PF00036.29(EF-hand_1:EF hand); PF13499.3(EF-hand_7:EF-hand domain pair); PF13405.3(EF-hand_6:EF-hand domain); PF13833.3(EF-hand_8:EF-hand domain pair); PF13202.3(EF-hand_5:EF hand)	cytoplasmic	4	54	22.8	High
Q2ACD6	1.52894	0.612536	0.03485	up	yes	0.8267	0.5407	0.547	0.542	0.533	1	0.788	0.692	Chicken-II-type gonadotropin-releasing hormone and full mitochondrial ribosomal protein S26 polycistronic type OS=Gallus gallus OX=9031 GN=MRPS26 PE=2 SV=1	K17405	MRPS26	GO:0005654(cellular_component:nucleoplasm); GO:0005763(cellular_component:mitochondrial small ribosomal subunit)			PF14943.3(MRP-S26:Mitochondrial ribosome subunit S26)	cytoplasmic	4	11	33.2	High
P12902	1.77221	0.82555	0.00902	up	yes	0.8737	0.493	0.436	0.557	0.486	1	0.871	0.75	Non-histone chromosomal protein HMG-14A OS=Gallus gallus OX=9031 PE=3 SV=2						PF01101.15(HMG14_17:HMG14 and HMG17)	nuclear	3	24	11.4	High
A0A1D5PYB7	1.57218	0.652768	0.02281	up	yes	0.8353	0.5313	0.501	0.538	0.555	1	0.771	0.735	LIM domains containing 1 OS=Gallus gallus OX=9031 GN=LIMD1 PE=4 SV=2	K16682	AJUBA, LIMD1, WTIP	GO:0090090(biological_process:negative regulation of canonical Wnt signaling pathway); GO:0016477(biological_process:cell migration); GO:0007010(biological_process:cytoskeleton organization); GO:0033962(biological_process:cytoplasmic mRNA processing body assembly); GO:0016442(cellular_component:RISC complex); GO:0001666(biological_process:response to hypoxia); GO:0035195(biological_process:gene s…			PF00412.19(LIM:LIM domain)	cytoplasmic	1	2	61.6	High
A0A1L1RV18	1.5329	0.616263	0.036	up	yes	0.8247	0.538	0.538	0.511	0.565	1	0.779	0.695	Signal peptidase complex subunit 2 OS=Gallus gallus OX=9031 PE=4 SV=2						PF06703.8(SPC25:Microsomal signal peptidase 25 kDa subunit (SPC25))	peroxisomal	3	16	12.6	High
O93601	1.65556	0.727315	0.01321	up	yes	0.8493	0.513	0.508	0.495	0.536	1	0.811	0.737	Apolipoprotein AIV OS=Gallus gallus OX=9031 GN=apoAIV PE=2 SV=1	K08760	APOA4	GO:0034372(biological_process:very-low-density lipoprotein particle remodeling); GO:0030300(biological_process:regulation of intestinal cholesterol absorption); GO:0043691(biological_process:reverse cholesterol transport); GO:0051006(biological_process:positive regulation of lipoprotein lipase activity); GO:0042157(biological_process:lipoprotein metabolic process); GO:0042632(biological_process:c…			PF01442.15(Apolipoprotein:Apolipoprotein A1/A4/E domain); PF07464.8(ApoLp-III:Apolipophorin-III precursor (apoLp-III)); PF04513.9(Baculo_PEP_C:Baculovirus polyhedron envelope protein, PEP, C terminus); PF12732.4(YtxH:YtxH-like protein)	extracellular	23	73	40.8	High
F1NVA4	1.76268	0.817769	0.00598	up	yes	0.869	0.493	0.509	0.476	0.494	1	0.846	0.761	Nucleophosmin OS=Gallus gallus OX=9031 GN=NPM1 PE=4 SV=4	K11276	NPM1	GO:0042393(molecular_function:histone binding); GO:1990904(cellular_component:ribonucleoprotein complex); GO:0010824(biological_process:regulation of centrosome duplication); GO:0000056(biological_process:ribosomal small subunit export from nucleus); GO:0042273(biological_process:ribosomal large subunit biogenesis); GO:0042274(biological_process:ribosomal small subunit biogenesis); GO:0005813(cel…			PF03066.12(Nucleoplasmin:Nucleoplasmin); PF16276.2(NPM1-C:Nucleophosmin C-terminal domain)	nuclear	8	24	43.7	High
A0A3Q3A434	1.6397	0.713436	0.01822	up	yes	0.8433	0.5143	0.502	0.529	0.512	1	0.822	0.708	Lysosome-associated membrane glycoprotein 2 OS=Gallus gallus OX=9031 GN=LAMP2 PE=3 SV=1			GO:0005765(cellular_component:lysosomal membrane); GO:0016021(cellular_component:integral component of membrane)			PF01299.14(Lamp:Lysosome-associated membrane glycoprotein (Lamp)); PF05827.9(ATP-synt_S1:Vacuolar ATP synthase subunit S1 (ATP6S1))	extracellular	1	3	47.3	High
A0A3Q2U784	1.65039	0.722808	0.01536	up	yes	0.845	0.512	0.523	0.523	0.49	1	0.81	0.725	Small nuclear ribonucleoprotein Sm D2 OS=Gallus gallus OX=9031 GN=SNRPD2 PE=3 SV=1	K11096	SNRPD2, SMD2	GO:0000245(biological_process:spliceosomal complex assembly); GO:0071007(cellular_component:U2-type catalytic step 2 spliceosome); GO:0071005(cellular_component:U2-type precatalytic spliceosome); GO:0034709(cellular_component:methylosome); GO:0043565(molecular_function:sequence-specific DNA binding); GO:0000387(biological_process:spliceosomal snRNP assembly); GO:0070062(cellular_component:extrace…	gga03040(Spliceosome)	COG1958(K:Transcription )		nuclear	3	27	16.2	High
A0A1D5PFW3	1.66765	0.737819	0.02321	up	yes	0.846	0.5073	0.428	0.609	0.485	1	0.792	0.746	Splicing regulatory glutamic acid and lysine rich protein 1 OS=Gallus gallus OX=9031 PE=4 SV=2	K13165	SFRS12	GO:0000381(biological_process:regulation of alternative mRNA splicing, via spliceosome); GO:0003723(molecular_function:RNA binding)			PF00076.19(RRM_1:RNA recognition motif. (a.k.a. RRM, RBD, or RNP domain))	cytoplasmic	1	4	26.8	High
A0A1I7Q410	1.77015	0.823868	0.007151	up	yes	0.8633	0.4877	0.459	0.469	0.535	1	0.767	0.823	Integrator complex subunit 10 OS=Gallus gallus OX=9031 GN=INTS10 PE=4 SV=2			GO:0016180(biological_process:snRNA processing); GO:0032039(cellular_component:integrator complex)				cytoplasmic	1	2	84.6	High
A0A1L1RSG1	1.5958	0.674282	0.03575	up	yes	0.8287	0.5193	0.553	0.489	0.516	1	0.824	0.662	Cytochrome c oxidase subunit OS=Gallus gallus OX=9031 GN=COX6A1 PE=3 SV=1	K02266	COX6A	GO:0004129(molecular_function:cytochrome-c oxidase activity); GO:0005751(cellular_component:mitochondrial respiratory chain complex IV); GO:0030234(molecular_function:enzyme regulator activity); GO:0009060(biological_process:aerobic respiration); GO:0006123(biological_process:mitochondrial electron transport, cytochrome c to oxygen)	gga04260(Cardiac muscle contraction); gga00190(Oxidative phosphorylation)		PF02046.12(COX6A:Cytochrome c oxidase subunit VIa)	mitochondrial	3	39	11.8	High
F1NJU5	1.56737	0.648342	0.03458	up	yes	0.8213	0.524	0.556	0.478	0.538	1	0.698	0.766	Complement C8 alpha chain OS=Gallus gallus OX=9031 GN=C8A PE=4 SV=2	K03997	C8A	GO:0005579(cellular_component:membrane attack complex); GO:0006956(biological_process:complement activation)			PF01823.16(MACPF:MAC/Perforin domain); PF00057.15(Ldl_recept_a:Low-density lipoprotein receptor domain class A)	plasma membrane	5	11	67.7	High
E1C312	1.72517	0.786737	0.00975	up	yes	0.8493	0.4923	0.479	0.515	0.483	1	0.793	0.755	Calpain 6 OS=Gallus gallus OX=9031 GN=CAPN6 PE=3 SV=1	K08575	CAPN6	GO:0001578(biological_process:microtubule bundle formation); GO:0008017(molecular_function:microtubule binding); GO:0051493(biological_process:regulation of cytoskeleton organization); GO:0048471(cellular_component:perinuclear region of cytoplasm); GO:0004198(molecular_function:calcium-dependent cysteine-type endopeptidase activity); GO:0005829(cellular_component:cytosol); GO:0005876(cellular_com…			PF00648.18(Peptidase_C2:Calpain family cysteine protease); PF01067.19(Calpain_III:Calpain large subunit, domain III); PF00168.27(C2:C2 domain)	cytoplasmic	7	16	73.7	High
A0A1D5PDE6	1.97537	0.982124	0.002613	up	yes	0.8903	0.4507	0.429	0.452	0.471	1	0.895	0.776	Myristoylated alanine-rich C-kinase substrate OS=Gallus gallus OX=9031 GN=MARCKS PE=4 SV=1	K12561	MARCKS	GO:0032432(cellular_component:actin filament bundle); GO:0005737(cellular_component:cytoplasm); GO:0016020(cellular_component:membrane); GO:0051260(biological_process:protein homooligomerization); GO:0005080(molecular_function:protein kinase C binding); GO:0016301(molecular_function:kinase activity); GO:0051017(biological_process:actin filament bundle assembly); GO:0051015(molecular_function:acti…			PF02063.14(MARCKS:MARCKS family)	nuclear	6	38	27.6	High
A0A3Q2UF99	1.83139	0.872942	0.01405	up	yes	0.8657	0.4727	0.451	0.438	0.529	1	0.902	0.695	Nuclear autoantigenic sperm protein OS=Gallus gallus OX=9031 GN=NASP PE=4 SV=1						PF10516.6(SHNi-TPR:SHNi-TPR); PF07719.14(TPR_2:Tetratricopeptide repeat); PF13424.3(TPR_12:Tetratricopeptide repeat); PF00515.25(TPR_1:Tetratricopeptide repeat)	cytoplasmic	1	3	45.2	High
Q9DDU8	1.63864	0.712501	0.02619	up	yes	0.8303	0.5067	0.504	0.5	0.516	1	0.815	0.676	Transformer-2 beta OS=Gallus gallus OX=9031 GN=TRA2B PE=2 SV=1	K12897	TRA2	GO:0051259(biological_process:protein oligomerization); GO:0036002(molecular_function:pre-mRNA binding); GO:0000381(biological_process:regulation of alternative mRNA splicing, via spliceosome); GO:0005637(cellular_component:nuclear inner membrane); GO:1990403(biological_process:embryonic brain development); GO:0000398(biological_process:mRNA splicing, via spliceosome); GO:0005654(cellular_compone…	gga03040(Spliceosome)		PF00076.19(RRM_1:RNA recognition motif. (a.k.a. RRM, RBD, or RNP domain))	cytoplasmic	2	8	33.8	High
F6QJK6	1.73914	0.798374	0.0107	up	yes	0.8487	0.488	0.502	0.458	0.504	1	0.809	0.737	WH1 domain-containing protein OS=Gallus gallus OX=9031 GN=ENAH PE=4 SV=3						PF00568.20(WH1:WH1 domain); PF08776.8(VASP_tetra:VASP tetramerisation domain)	cytoplasmic	4	6	60.8	High
F1NSP8	1.6676	0.737774	0.02173	up	yes	0.8333	0.4997	0.502	0.509	0.488	1	0.814	0.686	Heterogeneous nuclear ribonucleoprotein U OS=Gallus gallus OX=9031 GN=HNRNPU PE=4 SV=4	K12888	HNRNPU		gga03040(Spliceosome)		PF13671.3(AAA_33:AAA domain); PF00622.25(SPRY:SPRY domain); PF02037.24(SAP:SAP domain)	cytoplasmic	20	25	88.7	High
E1C0H4	1.61023	0.687266	0.03513	up	yes	0.8217	0.5103	0.552	0.481	0.498	1	0.799	0.666	Zinc finger AN1-type containing 4 OS=Gallus gallus OX=9031 GN=ZFAND4 PE=4 SV=4	K12163	ANUBL1	GO:0008270(molecular_function:zinc ion binding)		COG5272(O:Posttranslational modification, protein turnover, chaperones )	PF00240.20(ubiquitin:Ubiquitin family); PF01428.13(zf-AN1:AN1-like Zinc finger)	cytoplasmic	1	1	79	Medium
Q9YH06	1.6634	0.734135	0.02595	up	yes	0.8317	0.5	0.529	0.447	0.524	1	0.813	0.682	High mobility group protein B1 OS=Gallus gallus OX=9031 GN=HMGB1 PE=1 SV=1	K10802	HMGB1	GO:0003677(molecular_function:DNA binding); GO:0051103(biological_process:DNA ligation involved in DNA repair); GO:1901224(biological_process:positive regulation of NIK/NF-kappaB signaling); GO:0060326(biological_process:cell chemotaxis); GO:0005737(cellular_component:cytoplasm); GO:0005634(cellular_component:nucleus); GO:0097100(molecular_function:supercoiled DNA binding); GO:0010508(biological_…	gga03410(Base excision repair); gga04140(Autophagy - animal)	COG5648(B:Chromatin structure and dynamics )	PF00505.16(HMG_box:HMG (high mobility group) box); PF09011.7(HMG_box_2:HMG-box domain)	nuclear	8	26	24.9	High
O93417	1.73	0.790774	0.0135	up	yes	0.8413	0.4863	0.472	0.526	0.461	1	0.796	0.728	Caspase-3 OS=Gallus gallus OX=9031 GN=CASP3 PE=2 SV=1	K02187	CASP3	GO:0005737(cellular_component:cytoplasm); GO:0097153(molecular_function:cysteine-type endopeptidase activity involved in apoptotic process); GO:0098586(biological_process:cellular response to virus); GO:0030182(biological_process:neuron differentiation); GO:0030216(biological_process:keratinocyte differentiation); GO:0030218(biological_process:erythrocyte differentiation); GO:0006915(biological_p…	gga04210(Apoptosis); gga05168(Herpes simplex infection); gga04933(AGE-RAGE signaling pathway in diabetic complications); gga04115(p53 signaling pathway); gga04010(MAPK signaling pathway)		PF00656.19(Peptidase_C14:Caspase domain)	cytoplasmic	2	7	31.7	High
Q5F473	1.6029	0.680688	0.02935	up	yes	0.817	0.5097	0.504	0.519	0.506	1	0.748	0.703	RanBD1 domain-containing protein OS=Gallus gallus OX=9031 GN=NUP50 PE=2 SV=1	K14295	NUP50, NPAP60	GO:0005737(cellular_component:cytoplasm); GO:0043547(biological_process:positive regulation of GTPase activity); GO:0005643(cellular_component:nuclear pore); GO:0008536(molecular_function:Ran GTPase binding); GO:0005634(cellular_component:nucleus); GO:0006606(biological_process:protein import into nucleus); GO:0005654(cellular_component:nucleoplasm); GO:0031965(cellular_component:nuclear membrane)	gga03013(RNA transport)		PF08911.8(NUP50:NUP50 (Nucleoporin 50 kDa)); PF00638.15(Ran_BP1:RanBP1 domain)	cytoplasmic	1	2	50.1	High
A0A3Q2TY35	1.57774	0.657862	0.04185	up	yes	0.8067	0.5113	0.516	0.53	0.488	1	0.749	0.671	CUGBP Elav-like family member 2 OS=Gallus gallus OX=9031 GN=CELF2 PE=4 SV=1	K13207	CUGBP, BRUNOL, CELF	GO:0005737(cellular_component:cytoplasm); GO:0000381(biological_process:regulation of alternative mRNA splicing, via spliceosome); GO:0005634(cellular_component:nucleus); GO:1990904(cellular_component:ribonucleoprotein complex); GO:0006376(biological_process:mRNA splice site selection); GO:0003723(molecular_function:RNA binding); GO:0003729(molecular_function:mRNA binding)			PF00076.19(RRM_1:RNA recognition motif. (a.k.a. RRM, RBD, or RNP domain))	cytoplasmic	3	13	56.9	High
F1NHL2	1.59763	0.675936	0.03408	up	yes	0.81	0.507	0.513	0.499	0.509	1	0.735	0.695	Cullin associated and neddylation dissociated 1 OS=Gallus gallus OX=9031 GN=CAND1 PE=4 SV=4	K17263	CAND1	GO:0005794(cellular_component:Golgi apparatus); GO:0010265(biological_process:SCF complex assembly); GO:0005829(cellular_component:cytosol); GO:0030154(biological_process:cell differentiation); GO:0000151(cellular_component:ubiquitin ligase complex); GO:0005654(cellular_component:nucleoplasm); GO:0016567(biological_process:protein ubiquitination); GO:0045893(biological_process:positive regulation…			PF08623.7(TIP120:TATA-binding protein interacting (TIP20)); PF13646.3(HEAT_2:HEAT repeats); PF13513.3(HEAT_EZ:HEAT-like repeat); PF08064.10(UME:UME (NUC010) domain); PF12755.4(Vac14_Fab1_bd:Vacuolar 14 Fab1-binding region); PF01602.17(Adaptin_N:Adaptin N terminal region); PF12460.5(MMS19_C:RNAPII transcription regulator C-terminal)	nuclear	14	20	136.3	High
P17153	1.63394	0.708351	0.03207	up	yes	0.8137	0.498	0.515	0.488	0.491	1	0.77	0.671	Annexin A5 OS=Gallus gallus OX=9031 GN=ANXA5 PE=1 SV=2	K16646	ANXA5	GO:0017046(molecular_function:peptide hormone binding); GO:0005262(molecular_function:calcium channel activity); GO:0005544(molecular_function:calcium-dependent phospholipid binding); GO:0051283(biological_process:negative regulation of sequestering of calcium ion); GO:0034704(cellular_component:calcium channel complex); GO:0055074(biological_process:calcium ion homeostasis); GO:0005388(molecular…			PF00191.17(Annexin:Annexin)	cytoplasmic	21	55	36.2	High
A0A3Q2UFS6	1.63492	0.709221	0.03187	up	yes	0.8137	0.4977	0.533	0.474	0.486	1	0.761	0.68	Uncharacterized protein OS=Gallus gallus OX=9031 PE=4 SV=1							cytoplasmic	1	6	18.6	High
A0A3Q3AQS5	2.36077	1.23926	0.000558	up	yes	0.9207	0.39	0.4	0.397	0.373	1	0.94	0.822	RAN binding protein 3 OS=Gallus gallus OX=9031 GN=RANBP3 PE=4 SV=1	K15304	RANBP3	GO:0005623(cellular_component:cell); GO:0046907(biological_process:intracellular transport)			PF00638.15(Ran_BP1:RanBP1 domain)	nuclear	1	1	62.6	Medium
F1N8E4	1.66701	0.737259	0.02364	up	yes	0.819	0.4913	0.464	0.522	0.488	1	0.734	0.723	Switch-associated protein 70 OS=Gallus gallus OX=9031 GN=SWAP70 PE=4 SV=3	K20072	SWAP70	GO:0005737(cellular_component:cytoplasm); GO:0030027(cellular_component:lamellipodium); GO:0005634(cellular_component:nucleus); GO:0005886(cellular_component:plasma membrane); GO:0003677(molecular_function:DNA binding)			PF00169.26(PH:PH domain)	nuclear	4	8	68.4	High
F1NZD3	1.75531	0.811728	0.01597	up	yes	0.8343	0.4753	0.487	0.464	0.475	1	0.809	0.694	RRM domain-containing protein OS=Gallus gallus OX=9031 GN=RBMXL1 PE=4 SV=1	K12885	RBMX, HNRNPG	GO:0003723(molecular_function:RNA binding)	gga03040(Spliceosome)		PF00076.19(RRM_1:RNA recognition motif. (a.k.a. RRM, RBD, or RNP domain)); PF08081.8(RBM1CTR:RBM1CTR (NUC064) family)	cytoplasmic	14	34	41.5	High
Q90679	1.90215	0.927633	0.005612	up	yes	0.8573	0.4507	0.472	0.447	0.433	1	0.821	0.751	Thymocyte nuclear protein 1 OS=Gallus gallus OX=9031 GN=THYN1 PE=1 SV=1			GO:0005634(cellular_component:nucleus)		COG2947(S:Function unknown )	PF01878.15(EVE:EVE domain)	nuclear	8	36	27.9	High
E1C4H5	1.98012	0.98559	0.006226	up	yes	0.8667	0.4377	0.423	0.458	0.432	1	0.879	0.721	Collagen type XXVIII alpha 1 chain OS=Gallus gallus OX=9031 GN=COL28A1 PE=4 SV=2			GO:0005201(molecular_function:extracellular matrix structural constituent); GO:0005604(cellular_component:basement membrane); GO:0005615(cellular_component:extracellular space); GO:0031012(cellular_component:extracellular matrix); GO:0030198(biological_process:extracellular matrix organization); GO:0004867(molecular_function:serine-type endopeptidase inhibitor activity)			PF00092.25(VWA:von Willebrand factor type A domain); PF01391.15(Collagen:Collagen triple helix repeat (20 copies)); PF13519.3(VWA_2:von Willebrand factor type A domain); PF00014.20(Kunitz_BPTI:Kunitz/Bovine pancreatic trypsin inhibitor domain); PF13768.3(VWA_3:von Willebrand factor type A domain)	mitochondrial	11	11	119.6	High
R4GLW2	1.64097	0.714552	0.04417	up	yes	0.809	0.493	0.515	0.454	0.51	1	0.798	0.629	Adaptor protein, phosphotyrosine interacting with PH domain and leucine zipper 2 OS=Gallus gallus OX=9031 GN=APPL2 PE=4 SV=3	K20132	APPL2, DIP13B				PF16746.2(BAR_3:BAR domain of APPL family); PF00169.26(PH:PH domain); PF00640.20(PID:Phosphotyrosine interaction domain (PTB/PID))	cytoplasmic	1	3	75.3	High
Q5F3I1	1.62664	0.701897	0.03651	up	yes	0.8047	0.4947	0.537	0.472	0.475	1	0.721	0.693	Fibrinogen C-terminal domain-containing protein OS=Gallus gallus OX=9031 GN=FGL2 PE=2 SV=1			GO:0002291(biological_process:T cell activation via T cell receptor contact with antigen bound to MHC molecule on antigen presenting cell); GO:0050687(biological_process:negative regulation of defense response to virus); GO:0043381(biological_process:negative regulation of memory T cell differentiation); GO:0002381(biological_process:immunoglobulin production involved in immunoglobulin mediated i…			PF00147.15(Fibrinogen_C:Fibrinogen beta and gamma chains, C-terminal globular domain)	ER	1	2	50.2	High
F1NAM2	1.66086	0.731928	0.03256	up	yes	0.81	0.4877	0.517	0.449	0.497	1	0.759	0.671	Lamin-B1 OS=Gallus gallus OX=9031 GN=LMNB1 PE=3 SV=4	K07611	LMNB	GO:0005637(cellular_component:nuclear inner membrane); GO:0005882(cellular_component:intermediate filament)	gga04210(Apoptosis)		PF00038.18(Filament:Intermediate filament protein); PF00932.16(LTD:Lamin Tail Domain)	cytoplasmic	5	13	73.6	High
A0A1D5NW71	1.86475	0.898978	0.01077	up	yes	0.841	0.451	0.451	0.46	0.442	1	0.82	0.703	Host cell factor C2 OS=Gallus gallus OX=9031 GN=HCFC2 PE=4 SV=2			GO:0005829(cellular_component:cytosol); GO:0071339(cellular_component:MLL1 complex); GO:0005886(cellular_component:plasma membrane)			PF13854.3(Kelch_5:Kelch motif); PF13415.3(Kelch_3:Galactose oxidase, central domain); PF01344.22(Kelch_1:Kelch motif); PF13418.3(Kelch_4:Galactose oxidase, central domain); PF13964.3(Kelch_6:Kelch motif); PF00041.18(fn3:Fibronectin type III domain)	mitochondrial	1	1	87.9	Medium
E1BVN0	1.62195	0.69773	0.04298	up	yes	0.798	0.492	0.464	0.502	0.51	1	0.737	0.657	Histone H2A OS=Gallus gallus OX=9031 PE=3 SV=2					COG5262(B:Chromatin structure and dynamics )	PF00125.21(Histone:Core histone H2A/H2B/H3/H4); PF16211.2(Histone_H2A_C:C-terminus of histone H2A)	cytoplasmic	1	5	15.1	High
A0A3Q2U7Q1	1.77204	0.825414	0.01722	up	yes	0.824	0.465	0.483	0.439	0.473	1	0.773	0.699	Uncharacterized protein OS=Gallus gallus OX=9031 PE=4 SV=1							mitochondrial	1	5	18.6	High
A0A1D5PYN1	1.70549	0.770183	0.03238	up	yes	0.8113	0.4757	0.534	0.454	0.439	1	0.775	0.659	Nedd4 family interacting protein 1 OS=Gallus gallus OX=9031 GN=NDFIP1 PE=4 SV=1			GO:0005794(cellular_component:Golgi apparatus); GO:0006879(biological_process:cellular iron ion homeostasis); GO:0005783(cellular_component:endoplasmic reticulum); GO:0007034(biological_process:vacuolar transport); GO:0050699(molecular_function:WW domain binding); GO:0016021(cellular_component:integral component of membrane); GO:0010629(biological_process:negative regulation of gene expression); …			PF10176.6(DUF2370:Protein of unknown function (DUF2370))	cytoplasmic	1	5	24.2	Medium
R4GJU7	1.80184	0.849467	0.02432	up	yes	0.8247	0.4577	0.428	0.433	0.512	1	0.822	0.652	Uncharacterized protein OS=Gallus gallus OX=9031 GN=MXRA7 PE=4 SV=4							cytoplasmic	1	19	9.4	High
P00337	1.74192	0.80068	0.02676	up	yes	0.814	0.4673	0.471	0.438	0.493	1	0.785	0.657	L-lactate dehydrogenase B chain OS=Gallus gallus OX=9031 GN=LDHB PE=1 SV=3	K00016	LDH, ldh	GO:0005737(cellular_component:cytoplasm); GO:0005975(biological_process:carbohydrate metabolic process); GO:0005829(cellular_component:cytosol); GO:0019752(biological_process:carboxylic acid metabolic process); GO:0004459(molecular_function:L-lactate dehydrogenase activity); GO:0006090(biological_process:pyruvate metabolic process)	gga00620(Pyruvate metabolism); gga00010(Glycolysis / Gluconeogenesis); gga00270(Cysteine and methionine metabolism); gga00640(Propanoate metabolism)	COG0039(C:Energy production and conversion )	PF00056.20(Ldh_1_N:lactate/malate dehydrogenase, NAD binding domain); PF02866.15(Ldh_1_C:lactate/malate dehydrogenase, alpha/beta C-terminal domain)	cytoplasmic	11	43	36.3	High
E1BS56	1.65933	0.730602	0.03547	up	yes	0.7993	0.4817	0.491	0.457	0.497	1	0.719	0.679	SERPIN domain-containing protein OS=Gallus gallus OX=9031 GN=SPIA4 PE=3 SV=1	K04525	SERPINA	GO:0010951(biological_process:negative regulation of endopeptidase activity); GO:0005615(cellular_component:extracellular space); GO:0004867(molecular_function:serine-type endopeptidase inhibitor activity)		COG4826(O:Posttranslational modification, protein turnover, chaperones )	PF00079.17(Serpin:Serpin (serine protease inhibitor))	extracellular	7	24	47.7	High
A0A1L1RNR4	1.63781	0.711768	0.04166	up	yes	0.7927	0.484	0.492	0.462	0.498	1	0.697	0.681	Kininogen 1 OS=Gallus gallus OX=9031 GN=KNG1 PE=4 SV=2	K03898	KNG				PF00031.18(Cystatin:Cystatin domain); PF00666.14(Cathelicidins:Cathelicidin); PF16845.2(SQAPI:Aspartic acid proteinase inhibitor)	cytoplasmic	8	21	62	High
A0A3Q2TX99	1.69024	0.757227	0.04246	up	yes	0.7983	0.4723	0.503	0.413	0.501	1	0.759	0.636	Epithelial membrane protein 2 OS=Gallus gallus OX=9031 GN=EMP2 PE=3 SV=1			GO:0016021(cellular_component:integral component of membrane)			PF00822.17(PMP22_Claudin:PMP-22/EMP/MP20/Claudin family); PF13903.3(Claudin_2:PMP-22/EMP/MP20/Claudin tight junction)	ER	1	6	19	High
A0A1L1S044	1.66176	0.732716	0.0429	up	yes	0.791	0.476	0.5	0.471	0.457	1	0.725	0.648	AIG1-type G domain-containing protein OS=Gallus gallus OX=9031 GN=LOC420368 PE=4 SV=2						PF04548.13(AIG1:AIG1 family); PF01926.20(MMR_HSR1:50S ribosome-binding GTPase)	nuclear	1	4	42.7	High
E1C7Y1	1.86336	0.897905	0.01434	up	yes	0.8223	0.4413	0.458	0.432	0.434	1	0.772	0.695	Component of oligomeric golgi complex 2 OS=Gallus gallus OX=9031 GN=COG2 PE=4 SV=1	K20289	COG2	GO:0005795(cellular_component:Golgi stack); GO:0007030(biological_process:Golgi organization); GO:0017119(cellular_component:Golgi transport complex); GO:0016020(cellular_component:membrane); GO:0006891(biological_process:intra-Golgi vesicle-mediated transport); GO:0015031(biological_process:protein transport)			PF06148.8(COG2:COG (conserved oligomeric Golgi) complex component, COG2); PF12022.5(DUF3510:Domain of unknown function (DUF3510))	cytoplasmic	1	1	83.8	High
F1NJ08	1.71573	0.778823	0.03976	up	yes	0.7973	0.4647	0.482	0.445	0.467	1	0.771	0.621	Vimentin OS=Gallus gallus OX=9031 GN=VIM PE=3 SV=1	K07606	VIM	GO:0005200(molecular_function:structural constituent of cytoskeleton); GO:0071222(biological_process:cellular response to lipopolysaccharide); GO:0060020(biological_process:Bergmann glial cell differentiation); GO:0071225(biological_process:cellular response to muramyl dipeptide); GO:0032967(biological_process:positive regulation of collagen biosynthetic process); GO:0043488(biological_process:re…			PF00038.18(Filament:Intermediate filament protein); PF04732.11(Filament_head:Intermediate filament head (DNA binding) region)	cytoplasmic	31	75	53.2	High
P09653	1.77601	0.82864	0.02871	up	yes	0.804	0.4527	0.483	0.437	0.438	1	0.766	0.646	Tubulin beta-5 chain OS=Gallus gallus OX=9031 PE=3 SV=1	K07375	TUBB	GO:0005737(cellular_component:cytoplasm); GO:0007017(biological_process:microtubule-based process); GO:0000278(biological_process:mitotic cell cycle); GO:0003924(molecular_function:GTPase activity); GO:0005200(molecular_function:structural constituent of cytoskeleton); GO:0000226(biological_process:microtubule cytoskeleton organization); GO:0005874(cellular_component:microtubule); GO:0005525(mole…	gga04540(Gap junction); gga04145(Phagosome)	COG5023(Z:Cytoskeleton )	PF00091.22(Tubulin:Tubulin/FtsZ family, GTPase domain); PF03953.14(Tubulin_C:Tubulin C-terminal domain); PF10644.6(Misat_Tub_SegII:Misato Segment II tubulin-like domain)	cytoplasmic	2	28	49.9	High
E1C7C1	1.7356	0.795438	0.03671	up	yes	0.7897	0.455	0.443	0.42	0.502	1	0.667	0.702	MACPF domain-containing protein OS=Gallus gallus OX=9031 GN=C8B PE=4 SV=2	K03998	C8B	GO:0005579(cellular_component:membrane attack complex); GO:0006956(biological_process:complement activation)			PF01823.16(MACPF:MAC/Perforin domain); PF00057.15(Ldl_recept_a:Low-density lipoprotein receptor domain class A); PF00090.16(TSP_1:Thrombospondin type 1 domain)	plasma membrane	3	5	65.3	High
P08288	1.80714	0.853712	0.03791	up	yes	0.7993	0.4423	0.499	0.371	0.457	1	0.78	0.618	Histone H1.11R OS=Gallus gallus OX=9031 PE=3 SV=2	K11275	H1_5	GO:0031936(biological_process:negative regulation of chromatin silencing); GO:0016584(biological_process:nucleosome positioning); GO:0006334(biological_process:nucleosome assembly); GO:0003677(molecular_function:DNA binding); GO:0030261(biological_process:chromosome condensation); GO:0006355(biological_process:regulation of transcription, DNA-templated); GO:0031492(molecular_function:nucleosomal …			PF00538.16(Linker_histone:linker histone H1 and H5 family)	nuclear	4	45	21.8	High
Q8JIG5	2.29095	1.19595	0.003004	up	yes	0.863	0.3767	0.365	0.382	0.383	1	0.74	0.849	Alpha-1-acid glycoprotein OS=Gallus gallus OX=9031 GN=ogchi PE=2 SV=1	K17308	ORM1, AGP1	GO:0002682(biological_process:regulation of immune system process); GO:0005615(cellular_component:extracellular space)				extracellular	4	19	22.3	High
A0A1D5PGW7	1.94496	0.959741	0.01624	up	yes	0.8163	0.4197	0.395	0.414	0.45	1	0.784	0.665	Uncharacterized protein OS=Gallus gallus OX=9031 GN=SRI PE=4 SV=1			GO:0005509(molecular_function:calcium ion binding)			PF00036.29(EF-hand_1:EF hand); PF13833.3(EF-hand_8:EF-hand domain pair); PF13405.3(EF-hand_6:EF-hand domain); PF13202.3(EF-hand_5:EF hand); PF13499.3(EF-hand_7:EF-hand domain pair)	cytoplasmic	7	34	21.8	High
A0A1I7Q422	1.93321	0.950996	0.01405	up	yes	0.8133	0.4207	0.437	0.398	0.427	1	0.729	0.711	Transthyretin OS=Gallus gallus OX=9031 GN=TTR PE=3 SV=1			GO:0070324(molecular_function:thyroid hormone binding); GO:0042572(biological_process:retinol metabolic process); GO:0070327(biological_process:thyroid hormone transport); GO:0005576(cellular_component:extracellular region)		COG2351(F:Nucleotide transport and metabolism )	PF00576.18(Transthyretin:HIUase/Transthyretin family)	extracellular	6	47	18.5	High
E1C5B2	2.19481	1.13409	0.0434	up	yes	0.845	0.385	0.34	0.418	0.397	1	1.002	0.533	Centrin 3 OS=Gallus gallus OX=9031 GN=CETN3 PE=4 SV=3			GO:0005509(molecular_function:calcium ion binding)		COG5126(D:Cell cycle control, cell division, chromosome partitioning); COG5126(Z:Cytoskeleton); COG5126(T:Signal transduction mechanisms)	PF00036.29(EF-hand_1:EF hand); PF13499.3(EF-hand_7:EF-hand domain pair); PF13405.3(EF-hand_6:EF-hand domain); PF13833.3(EF-hand_8:EF-hand domain pair); PF13202.3(EF-hand_5:EF hand); PF14658.3(EF-hand_9:EF-hand domain)	cytoplasmic	1	4	19.5	Low
X2J6L4	1.74157	0.800387	0.0486	up	yes	0.7797	0.4477	0.448	0.428	0.467	1	0.742	0.597	Allograft inflammatory factor 1 like OS=Gallus gallus OX=9031 GN=C9ORF58 PE=2 SV=1	K18617	AIF1	GO:0005925(cellular_component:focal adhesion); GO:0005509(molecular_function:calcium ion binding); GO:0051015(molecular_function:actin filament binding); GO:0005884(cellular_component:actin filament)				cytoplasmic	4	21	16.3	High
Q5ZKC9	1.75514	0.811589	0.04567	up	yes	0.7763	0.4423	0.444	0.435	0.448	1	0.721	0.608	14-3-3 protein zeta OS=Gallus gallus OX=9031 GN=YWHAZ PE=2 SV=1	K16197	YWHAB_Q_Z	GO:0005737(cellular_component:cytoplasm); GO:0090128(biological_process:regulation of synapse maturation); GO:0031625(molecular_function:ubiquitin protein ligase binding); GO:0090168(biological_process:Golgi reassembly); GO:0005615(cellular_component:extracellular space); GO:0008134(molecular_function:transcription factor binding); GO:0005634(cellular_component:nucleus); GO:0008039(biological_pro…	gga04110(Cell cycle); gga04114(Oocyte meiosis)	COG5040(T:Signal transduction mechanisms )	PF00244.17(14-3-3:14-3-3 protein)	cytoplasmic	11	69	27.8	High
Q6W8X3	1.87681	0.908283	0.03027	up	yes	0.7907	0.4213	0.467	0.406	0.391	1	0.744	0.628	High mobility group A1b OS=Gallus gallus OX=9031 GN=HMGA1 PE=2 SV=1	K09282	HMGA1	GO:0008285(biological_process:negative regulation of cell proliferation); GO:0006284(biological_process:base-excision repair); GO:0008134(molecular_function:transcription factor binding); GO:0030374(molecular_function:ligand-dependent nuclear receptor transcription coactivator activity); GO:0003906(molecular_function:DNA-(apurinic or apyrimidinic site) lyase activity); GO:0006355(biological_proce…				nuclear	1	14	10.4	High
A0A2H4C5K3	1.80938	0.855495	0.03957	up	yes	0.7793	0.4307	0.381	0.467	0.444	1	0.627	0.711	MHC class I antigen OS=Gallus gallus OX=9031 GN=BF PE=2 SV=1			GO:0016021(cellular_component:integral component of membrane)			PF00129.15(MHC_I:Class I Histocompatibility antigen, domains alpha 1 and 2); PF07654.12(C1-set:Immunoglobulin C1-set domain); PF13927.3(Ig_3:Immunoglobulin domain)	Golgi apparatus	1	21	38.8	High
A0A3Q3AMB2	1.92413	0.944203	0.03224	up	yes	0.776	0.4033	0.431	0.408	0.371	1	0.704	0.624	TGc domain-containing protein OS=Gallus gallus OX=9031 GN=TGM4 PE=4 SV=1	K05621	TGM4	GO:0003810(molecular_function:protein-glutamine gamma-glutamyltransferase activity); GO:0046872(molecular_function:metal ion binding); GO:0018149(biological_process:peptide cross-linking)			PF00927.19(Transglut_C:Transglutaminase family, C-terminal ig like domain); PF01841.16(Transglut_core:Transglutaminase-like superfamily); PF00868.17(Transglut_N:Transglutaminase family)	cytoplasmic	1	1	71.3	Medium
E1BWJ8	2.13958	1.09733	0.018	up	yes	0.8017	0.3747	0.338	0.38	0.406	1	0.779	0.626	Uncharacterized protein OS=Gallus gallus OX=9031 GN=ABI1 PE=4 SV=4			GO:0008154(biological_process:actin polymerization or depolymerization); GO:0030296(molecular_function:protein tyrosine kinase activator activity)			PF07815.11(Abi_HHR:Abl-interactor HHR); PF00018.25(SH3_1:SH3 domain); PF14604.3(SH3_9:Variant SH3 domain); PF07653.14(SH3_2:Variant SH3 domain)	cytoplasmic	1	3	54.9	High
Q5ZMD1	1.93675	0.953638	0.0367	up	yes	0.7747	0.4	0.409	0.384	0.407	1	0.739	0.585	14-3-3 protein theta OS=Gallus gallus OX=9031 GN=YWHAQ PE=1 SV=1	K16197	YWHAB_Q_Z	GO:0008022(molecular_function:protein C-terminus binding); GO:0004497(molecular_function:monooxygenase activity); GO:0061024(biological_process:membrane organization); GO:0021762(biological_process:substantia nigra development); GO:0045202(cellular_component:synapse); GO:0044325(molecular_function:ion channel binding); GO:0005925(cellular_component:focal adhesion); GO:0034766(biological_process:n…	gga04110(Cell cycle); gga04114(Oocyte meiosis)	COG5040(T:Signal transduction mechanisms )	PF00244.17(14-3-3:14-3-3 protein)	cytoplasmic	11	66	27.8	High
P02314	2.36491	1.24179	0.008852	up	yes	0.8237	0.3483	0.379	0.359	0.307	1	0.807	0.664	Non-histone chromosomal protein HMG-17 OS=Gallus gallus OX=9031 GN=HMGN2 PE=1 SV=3	K11300	HMGN2	GO:0005634(cellular_component:nucleus); GO:0031492(molecular_function:nucleosomal DNA binding); GO:0000785(cellular_component:chromatin)			PF01101.15(HMG14_17:HMG14 and HMG17)	nuclear	2	17	9.4	High
Q5ZJ59	2.23204	1.15837	0.01322	up	yes	0.808	0.362	0.348	0.352	0.386	1	0.783	0.641	Uncharacterized protein OS=Gallus gallus OX=9031 GN=RCJMB04_20j14 PE=2 SV=1	K12893	SFRS4_5_6	GO:0016607(cellular_component:nuclear speck); GO:0036002(molecular_function:pre-mRNA binding); GO:0000381(biological_process:regulation of alternative mRNA splicing, via spliceosome); GO:0000380(biological_process:alternative mRNA splicing, via spliceosome); GO:0060548(biological_process:negative regulation of cell death); GO:0010837(biological_process:regulation of keratinocyte proliferation); G…	gga03040(Spliceosome); gga05168(Herpes simplex infection)	COG0724(R:General function prediction only )	PF00076.19(RRM_1:RNA recognition motif. (a.k.a. RRM, RBD, or RNP domain)); PF08777.8(RRM_3:RNA binding motif)	nuclear	1	17	40.1	High
E1BXW9	2.00154	1.00111	0.03265	up	yes	0.78	0.3897	0.422	0.357	0.39	1	0.754	0.586	Tudor domain-containing protein 3 OS=Gallus gallus OX=9031 GN=TDRD3 PE=4 SV=2	K18404	TDRD3	GO:0005737(cellular_component:cytoplasm); GO:0035064(molecular_function:methylated histone binding); GO:0006325(biological_process:chromatin organization); GO:0005634(cellular_component:nucleus); GO:0003713(molecular_function:transcription coactivator activity); GO:0003723(molecular_function:RNA binding); GO:0003682(molecular_function:chromatin binding); GO:0006397(biological_process:mRNA process…			PF08585.9(RMI1_N:RecQ mediated genome instability protein); PF06003.9(SMN:Survival motor neuron protein (SMN)); PF00567.21(TUDOR:Tudor domain); PF00627.28(UBA:UBA/TS-N domain)	nuclear	1	1	83.8	High
A0A1D5P4L5	1.91931	0.940588	0.03813	up	yes	0.7683	0.4003	0.409	0.377	0.415	1	0.708	0.597	Cytochrome c domain-containing protein OS=Gallus gallus OX=9031 PE=3 SV=1					COG3474(C:Energy production and conversion )	PF00034.18(Cytochrom_C:Cytochrome c)	cytoplasmic	1	13	11.2	High
A0A1L1RZ23	2.33048	1.22063	0.00756	up	yes	0.8173	0.3507	0.358	0.37	0.324	1	0.752	0.7	Cilia- and flagella-associated protein 20 OS=Gallus gallus OX=9031 GN=CFAP20 PE=4 SV=2			GO:0031514(cellular_component:motile cilium)			PF05018.10(DUF667:Protein of unknown function (DUF667))	cytoplasmic	1	4	28.1	High
F1NCI5	1.87979	0.910573	0.04611	up	yes	0.76	0.4043	0.41	0.385	0.418	1	0.695	0.585	Heterogeneous nuclear ribonucleoprotein A0 OS=Gallus gallus OX=9031 GN=RBMXL3 PE=4 SV=2	K12894	HNRNPA0	GO:0003723(molecular_function:RNA binding)			PF00076.19(RRM_1:RNA recognition motif. (a.k.a. RRM, RBD, or RNP domain)); PF16367.2(RRM_7:RNA recognition motif)	nuclear	2	7	30.8	High
A0A1D5PWG1	2.30398	1.20413	0.01209	up	yes	0.811	0.352	0.358	0.349	0.349	1	0.797	0.636	Uncharacterized protein OS=Gallus gallus OX=9031 GN=EWSR1 PE=4 SV=3	K13209	EWSR1	GO:0006355(biological_process:regulation of transcription, DNA-templated); GO:0003723(molecular_function:RNA binding)			PF00641.15(zf-RanBP:Zn-finger in Ran binding protein and others); PF00076.19(RRM_1:RNA recognition motif. (a.k.a. RRM, RBD, or RNP domain))	peroxisomal	1	1	76.8	High
A0A1D5PZF2	1.97103	0.978947	0.03235	up	yes	0.7687	0.39	0.375	0.416	0.379	1	0.683	0.623	Vacuolar protein sorting-associated protein 41 homolog OS=Gallus gallus OX=9031 GN=VPS41 PE=3 SV=1	K20184	VPS41	GO:0005794(cellular_component:Golgi apparatus); GO:0005770(cellular_component:late endosome); GO:0016192(biological_process:vesicle-mediated transport); GO:0030897(cellular_component:HOPS complex); GO:0008017(molecular_function:microtubule binding); GO:0008333(biological_process:endosome to lysosome transport); GO:0031902(cellular_component:late endosome membrane); GO:0071439(cellular_component:c…			PF00637.17(Clathrin:Region in Clathrin and VPS)	cytoplasmic	1	5	99	High
Q76MF7	2.23455	1.15999	0.01316	up	yes	0.7993	0.3577	0.37	0.364	0.339	1	0.743	0.655	JC7 OS=Gallus gallus OX=9031 GN=JC7 PE=2 SV=1			GO:0016301(molecular_function:kinase activity)				cytoplasmic	1	3	32.6	High
Q5ZLB3	2.01042	1.0075	0.03473	up	yes	0.772	0.384	0.436	0.344	0.372	1	0.725	0.591	Uncharacterized protein OS=Gallus gallus OX=9031 GN=HNRNPA1 PE=2 SV=1	K12741	HNRNPA1_3	GO:0015031(biological_process:protein transport); GO:0016020(cellular_component:membrane); GO:1990904(cellular_component:ribonucleoprotein complex); GO:0003723(molecular_function:RNA binding); GO:0003729(molecular_function:mRNA binding)	gga03040(Spliceosome)	COG0724(R:General function prediction only )	PF00076.19(RRM_1:RNA recognition motif. (a.k.a. RRM, RBD, or RNP domain)); PF11627.5(HnRNPA1:Nuclear factor hnRNPA1); PF16367.2(RRM_7:RNA recognition motif)	nuclear	2	37	38.1	High
A0A1D5PHT2	2.36342	1.24088	0.01486	up	yes	0.809	0.3423	0.336	0.295	0.396	1	0.619	0.808	AIG1-type G domain-containing protein OS=Gallus gallus OX=9031 GN=LOC429682 PE=4 SV=1			GO:0005525(molecular_function:GTP binding)			PF04548.13(AIG1:AIG1 family); PF01926.20(MMR_HSR1:50S ribosome-binding GTPase)	cytoplasmic	2	13	24.9	High
P35062	2.20786	1.14265	0.02127	up	yes	0.786	0.356	0.402	0.325	0.341	1	0.75	0.608	Histone H2A-III OS=Gallus gallus OX=9031 PE=1 SV=2	K11251	H2A	GO:0006325(biological_process:chromatin organization); GO:0005634(cellular_component:nucleus); GO:0003677(molecular_function:DNA binding); GO:0000790(cellular_component:nuclear chromatin); GO:0006352(biological_process:DNA-templated transcription, initiation); GO:0000786(cellular_component:nucleosome); GO:0046982(molecular_function:protein heterodimerization activity); GO:0006334(biological_proce…			PF16211.2(Histone_H2A_C:C-terminus of histone H2A); PF00125.21(Histone:Core histone H2A/H2B/H3/H4)	nuclear	1	42	14	High
E1C3D8	2.00502	1.00361	0.04997	up	yes	0.7593	0.3787	0.39	0.333	0.413	1	0.745	0.533	Phosphoinositide phospholipase C OS=Gallus gallus OX=9031 GN=PLCD1 PE=4 SV=5	K05857	PLCD	GO:0042127(biological_process:regulation of cell proliferation); GO:0005737(cellular_component:cytoplasm); GO:0004435(molecular_function:phosphatidylinositol phospholipase C activity); GO:0005829(cellular_component:cytosol); GO:0032794(molecular_function:GTPase activating protein binding); GO:0005546(molecular_function:phosphatidylinositol-4,5-bisphosphate binding); GO:0016042(biological_process:…	gga00562(Inositol phosphate metabolism); gga04933(AGE-RAGE signaling pathway in diabetic complications); gga04020(Calcium signaling pathway); gga04070(Phosphatidylinositol signaling system)		PF00388.16(PI-PLC-X:Phosphatidylinositol-specific phospholipase C, X domain); PF00387.16(PI-PLC-Y:Phosphatidylinositol-specific phospholipase C, Y domain); PF09279.8(EF-hand_like:Phosphoinositide-specific phospholipase C, efhand-like); PF14788.3(EF-hand_10:EF hand); PF00168.27(C2:C2 domain); PF16457.2(PH_12:Pleckstrin homology domain); PF00169.26(PH:PH domain)	cytoplasmic	1	1	89.9	High
Q5ZHP4	2.05202	1.03705	0.03598	up	yes	0.7613	0.371	0.347	0.373	0.393	1	0.706	0.578	Uncharacterized protein OS=Gallus gallus OX=9031 GN=TPD52 PE=2 SV=1			GO:0005737(cellular_component:cytoplasm); GO:0005783(cellular_component:endoplasmic reticulum); GO:0005509(molecular_function:calcium ion binding); GO:0048471(cellular_component:perinuclear region of cytoplasm); GO:0046982(molecular_function:protein heterodimerization activity); GO:0042802(molecular_function:identical protein binding); GO:0042803(molecular_function:protein homodimerization activi…			PF04201.12(TPD52:Tumour protein D52 family)	cytoplasmic	1	8	19.8	High
F1NPJ2	2.17429	1.12054	0.02654	up	yes	0.7747	0.3563	0.408	0.304	0.357	1	0.724	0.6	H15 domain-containing protein OS=Gallus gallus OX=9031 PE=3 SV=4	K11275	H1_5	GO:0006334(biological_process:nucleosome assembly); GO:0000786(cellular_component:nucleosome); GO:0005634(cellular_component:nucleus); GO:0003677(molecular_function:DNA binding)			PF00538.16(Linker_histone:linker histone H1 and H5 family)	nuclear	3	26	31.9	High
A0A3Q2UGJ2	1.94088	0.956715	0.0485	up	yes	0.7453	0.384	0.366	0.382	0.404	1	0.645	0.591	STAT_int domain-containing protein OS=Gallus gallus OX=9031 GN=LOC112530959 PE=4 SV=1						PF02865.14(STAT_int:STAT protein, protein interaction domain); PF01017.17(STAT_alpha:STAT protein, all-alpha domain)	cytoplasmic	1	4	43	High
P62758	2.12761	1.08923	0.03847	up	yes	0.7653	0.3597	0.36	0.422	0.297	1	0.557	0.739	Neurocalcin-delta OS=Gallus gallus OX=9031 GN=NCALD PE=2 SV=2	K19695	NCALD	GO:0003073(biological_process:regulation of systemic arterial blood pressure); GO:0015631(molecular_function:tubulin binding); GO:0016192(biological_process:vesicle-mediated transport); GO:0019722(biological_process:calcium-mediated signaling); GO:0005829(cellular_component:cytosol); GO:0005622(cellular_component:intracellular); GO:0003779(molecular_function:actin binding); GO:0030276(molecular_f…		COG5126(D:Cell cycle control, cell division, chromosome partitioning); COG5126(Z:Cytoskeleton); COG5126(T:Signal transduction mechanisms)	PF13499.3(EF-hand_7:EF-hand domain pair); PF00036.29(EF-hand_1:EF hand); PF13202.3(EF-hand_5:EF hand); PF13405.3(EF-hand_6:EF-hand domain); PF13833.3(EF-hand_8:EF-hand domain pair); PF10591.6(SPARC_Ca_bdg:Secreted protein acidic and rich in cysteine Ca binding region)	cytoplasmic	1	16	22.2	High
P27003	2.33851	1.22559	0.03155	up	yes	0.7827	0.3347	0.337	0.312	0.355	1	0.82	0.528	Protein S100-A10 OS=Gallus gallus OX=9031 GN=S100A10 PE=3 SV=2	K17274	S100A10	GO:0019897(cellular_component:extrinsic component of plasma membrane); GO:0043547(biological_process:positive regulation of GTPase activity); GO:1900026(biological_process:positive regulation of substrate adhesion-dependent cell spreading); GO:0051496(biological_process:positive regulation of stress fiber assembly); GO:0051099(biological_process:positive regulation of binding); GO:0045121(cellula…			PF01023.16(S_100:S-100/ICaBP type calcium binding domain)	cytoplasmic	3	36	11.3	High
A0A1D5PVU3	2.23487	1.16019	0.0272	up	yes	0.7717	0.3453	0.392	0.317	0.327	1	0.578	0.737	Uncharacterized protein OS=Gallus gallus OX=9031 GN=FBXO44 PE=4 SV=1	K10100	FBXO6	GO:0005737(cellular_component:cytoplasm); GO:0031146(biological_process:SCF-dependent proteasomal ubiquitin-dependent protein catabolic process); GO:0016567(biological_process:protein ubiquitination); GO:0006516(biological_process:glycoprotein catabolic process); GO:0019005(cellular_component:SCF ubiquitin ligase complex); GO:0030433(biological_process:ER-associated ubiquitin-dependent protein ca…	gga04141(Protein processing in endoplasmic reticulum)		PF04300.10(FBA:F-box associated region); PF12937.4(F-box-like:F-box-like); PF00646.30(F-box:F-box domain)	lysosomal	2	5	35.7	High
Q5F3Y0	2.01704	1.01224	0.04766	up	yes	0.7457	0.3697	0.362	0.364	0.383	1	0.686	0.551	Uncharacterized protein OS=Gallus gallus OX=9031 GN=LSP1P1 PE=2 SV=1	K14957	LSP1	GO:0003779(molecular_function:actin binding); GO:0007165(biological_process:signal transduction)			PF02029.12(Caldesmon:Caldesmon)	cytoplasmic	7	20	41.6	High
A0A3Q2TU27	2.01515	1.01089	0.0487	up	yes	0.745	0.3697	0.353	0.381	0.375	1	0.687	0.548	RanBD1 domain-containing protein OS=Gallus gallus OX=9031 GN=RANBP1 PE=4 SV=1	K15306	RANBP1	GO:0005737(cellular_component:cytoplasm); GO:0043547(biological_process:positive regulation of GTPase activity); GO:0046907(biological_process:intracellular transport); GO:0005643(cellular_component:nuclear pore); GO:0005813(cellular_component:centrosome); GO:0005634(cellular_component:nucleus); GO:0008536(molecular_function:Ran GTPase binding); GO:0005623(cellular_component:cell); GO:0007051(bio…		COG5171(U:Intracellular trafficking, secretion, and vesicular transport )	PF00638.15(Ran_BP1:RanBP1 domain)	nuclear	3	18	29.1	High
Q0GFE9	3.17046	1.66469	0.003584	up	yes	0.837	0.264	0.266	0.253	0.273	1	0.834	0.677	Thymosin beta OS=Gallus gallus OX=9031 GN=TMSB15B PE=2 SV=1			GO:0005737(cellular_component:cytoplasm); GO:0007015(biological_process:actin filament organization); GO:0030334(biological_process:regulation of cell migration); GO:0016021(cellular_component:integral component of membrane); GO:0005856(cellular_component:cytoskeleton); GO:0042989(biological_process:sequestering of actin monomers); GO:0003785(molecular_function:actin monomer binding)			PF01290.17(Thymosin:Thymosin beta-4 family)	cytoplasmic	2	40	5.2	High
P84229	2.06615	1.04694	0.04806	up	yes	0.7403	0.3583	0.399	0.339	0.337	1	0.669	0.552	Histone H3.2 OS=Gallus gallus OX=9031 GN=H3-I PE=1 SV=2	K11253	H3	GO:0046982(molecular_function:protein heterodimerization activity); GO:0032991(cellular_component:macromolecular complex); GO:0000228(cellular_component:nuclear chromosome); GO:0000122(biological_process:negative regulation of transcription from RNA polymerase II promoter); GO:0005634(cellular_component:nucleus); GO:0003677(molecular_function:DNA binding); GO:0051290(biological_process:protein he…		COG2036(B:Chromatin structure and dynamics )	PF00125.21(Histone:Core histone H2A/H2B/H3/H4)	nuclear	2	54	15.4	High
B3TZB6	2.43125	1.2817	0.01761	up	yes	0.778	0.32	0.32	0.288	0.352	1	0.726	0.608	PNPLA1 (Fragment) OS=Gallus gallus OX=9031 PE=2 SV=1			GO:0016787(molecular_function:hydrolase activity); GO:0016042(biological_process:lipid catabolic process)			PF01734.19(Patatin:Patatin-like phospholipase)	extracellular	1	4	19.8	Medium
A0A1D5P892	2.25319	1.17197	0.03435	up	yes	0.76	0.3373	0.333	0.344	0.335	1	0.743	0.537	Uncharacterized protein OS=Gallus gallus OX=9031 GN=SRSF6 PE=4 SV=2					COG0724(R:General function prediction only )	PF00076.19(RRM_1:RNA recognition motif. (a.k.a. RRM, RBD, or RNP domain)); PF08777.8(RRM_3:RNA binding motif)	nuclear	1	18	40.5	High
Q6L9F3	2.19491	1.13416	0.03267	up	yes	0.75	0.3417	0.374	0.326	0.325	1	0.656	0.594	BASH/BLNK N-terminal associated protein 2 OS=Gallus gallus OX=9031 GN=BNAS2 PE=2 SV=1			GO:0005737(cellular_component:cytoplasm); GO:0031965(cellular_component:nuclear membrane); GO:0016021(cellular_component:integral component of membrane); GO:0050861(biological_process:positive regulation of B cell receptor signaling pathway)			PF01284.20(MARVEL:Membrane-associating domain)	Golgi apparatus	1	4	18.7	Medium
Q5ZKB0	2.7419	1.45518	0.02245	up	yes	0.7787	0.284	0.337	0.245	0.27	1	0.799	0.537	GOLD domain-containing protein OS=Gallus gallus OX=9031 GN=TMED2 PE=2 SV=1	K20347	TMED2, EMP24	GO:0005794(cellular_component:Golgi apparatus); GO:0007030(biological_process:Golgi organization); GO:0016021(cellular_component:integral component of membrane); GO:0006888(biological_process:ER to Golgi vesicle-mediated transport); GO:0005783(cellular_component:endoplasmic reticulum); GO:0005793(cellular_component:endoplasmic reticulum-Golgi intermediate compartment); GO:0006886(biological_proce…			PF01105.21(EMP24_GP25L:emp24/gp25L/p24 family/GOLD)	ER	1	32	22.6	High
A0A3Q3AJD3	2.29558	1.19886	0.04018	up	yes	0.7277	0.317	0.34	0.291	0.32	1	0.606	0.577	WH1 domain-containing protein OS=Gallus gallus OX=9031 PE=4 SV=1						PF00568.20(WH1:WH1 domain)	cytoplasmic	1	12	9.5	High
A0A1L1RNY8	2.60174	1.37948	0.02347	up	yes	0.7493	0.288	0.316	0.276	0.272	1	0.674	0.574	Histone H2A OS=Gallus gallus OX=9031 GN=H2AFX PE=3 SV=2					COG5262(B:Chromatin structure and dynamics )	PF16211.2(Histone_H2A_C:C-terminus of histone H2A); PF00125.21(Histone:Core histone H2A/H2B/H3/H4)	nuclear	4	42	15	High
F1NPN5	2.85059	1.51126	0.0187	up	yes	0.7517	0.2637	0.284	0.243	0.264	1	0.581	0.674	SERPIN domain-containing protein OS=Gallus gallus OX=9031 GN=SPIA3 PE=3 SV=4	K04525	SERPINA	GO:0010951(biological_process:negative regulation of endopeptidase activity); GO:0005615(cellular_component:extracellular space); GO:0004867(molecular_function:serine-type endopeptidase inhibitor activity)		COG4826(O:Posttranslational modification, protein turnover, chaperones )	PF00079.17(Serpin:Serpin (serine protease inhibitor))	extracellular	8	23	47.6	High
P08250	2.71025	1.43842	0.02396	up	yes	0.738	0.2723	0.273	0.256	0.288	1	0.597	0.617	Apolipoprotein A-I OS=Gallus gallus OX=9031 GN=APOA1 PE=1 SV=2	K08757	APOA1	GO:0010903(biological_process:negative regulation of very-low-density lipoprotein particle remodeling); GO:0034375(biological_process:high-density lipoprotein particle remodeling); GO:0006656(biological_process:phosphatidylcholine biosynthetic process); GO:0030325(biological_process:adrenal gland development); GO:0006869(biological_process:lipid transport); GO:0031072(molecular_function:heat shoc…	gga03320(PPAR signaling pathway)		PF01442.15(Apolipoprotein:Apolipoprotein A1/A4/E domain); PF12732.4(YtxH:YtxH-like protein); PF07464.8(ApoLp-III:Apolipophorin-III precursor (apoLp-III))	extracellular	20	66	30.7	High
A0A3Q2UFX3	2.91457	1.54328	0.02361	up	yes	0.7403	0.254	0.29	0.254	0.218	1	0.675	0.546	IGv domain-containing protein OS=Gallus gallus OX=9031 PE=4 SV=1						PF07686.14(V-set:Immunoglobulin V-set domain); PF13927.3(Ig_3:Immunoglobulin domain)	cytoplasmic	1	24	10.1	High
P23614	2.65444	1.40841	0.04266	up	yes	0.7167	0.27	0.267	0.254	0.289	1	0.67	0.48	Brain acid soluble protein 1 homolog OS=Gallus gallus OX=9031 GN=BASP1 PE=2 SV=4	K17272	BASP1				PF05466.9(BASP1:Brain acid soluble protein 1 (BASP1 protein))	nuclear	10	48	25.4	High
Q08392	3.10306	1.63369	0.02197	up	yes	0.7407	0.2387	0.226	0.235	0.255	1	0.691	0.531	Glutathione S-transferase OS=Gallus gallus OX=9031 PE=2 SV=1	K00799	GST, gst	GO:0004364(molecular_function:glutathione transferase activity); GO:0005615(cellular_component:extracellular space); GO:0006749(biological_process:glutathione metabolic process)	gga00480(Glutathione metabolism); gga00980(Metabolism of xenobiotics by cytochrome P450); gga00982(Drug metabolism - cytochrome P450)		PF14497.3(GST_C_3:Glutathione S-transferase, C-terminal domain); PF02798.17(GST_N:Glutathione S-transferase, N-terminal domain); PF00043.22(GST_C:Glutathione S-transferase, C-terminal domain)	cytoplasmic	6	55	25.3	High
Q6WEB3	3.51514	1.81358	0.01609	up	yes	0.7547	0.2147	0.222	0.21	0.212	1	0.729	0.535	Thymosin beta OS=Gallus gallus OX=9031 PE=2 SV=1	K05764	TMSB4	GO:0005737(cellular_component:cytoplasm); GO:0007015(biological_process:actin filament organization); GO:0005856(cellular_component:cytoskeleton); GO:0003785(molecular_function:actin monomer binding)	gga04810(Regulation of actin cytoskeleton)		PF01290.17(Thymosin:Thymosin beta-4 family)	cytoplasmic	2	31	5.2	High
A0A1L1RZC3	2.94816	1.55982	0.02984	up	yes	0.7223	0.245	0.225	0.228	0.282	1	0.645	0.522	Ig-like domain-containing protein OS=Gallus gallus OX=9031 GN=VSIG10L PE=4 SV=2			GO:0016021(cellular_component:integral component of membrane)			PF07679.13(I-set:Immunoglobulin I-set domain); PF07686.14(V-set:Immunoglobulin V-set domain); PF13927.3(Ig_3:Immunoglobulin domain)	ER	1	1	48.4	Low
Q5ZKS0	3.85432	1.94647	0.01682	up	yes	0.7593	0.197	0.241	0.143	0.207	1	0.761	0.517	Uncharacterized protein OS=Gallus gallus OX=9031 GN=MARCKSL1 PE=2 SV=1	K13536	MARCKSL1, MRP	GO:0008284(biological_process:positive regulation of cell proliferation); GO:0005516(molecular_function:calmodulin binding); GO:0005886(cellular_component:plasma membrane)			PF02063.14(MARCKS:MARCKS family)	nuclear	1	8	21.2	High
A0A1D5PK48	3.42238	1.775	0.02329	up	yes	0.7187	0.21	0.223	0.19	0.217	1	0.611	0.545	Uncharacterized protein OS=Gallus gallus OX=9031 GN=APOC3 PE=4 SV=1	K08759	APOC3	GO:0042157(biological_process:lipoprotein metabolic process); GO:0005576(cellular_component:extracellular region); GO:0008289(molecular_function:lipid binding); GO:0006869(biological_process:lipid transport)	gga03320(PPAR signaling pathway)		PF05778.9(Apo-CIII:Apolipoprotein CIII (Apo-CIII)); PF04691.9(ApoC-I:Apolipoprotein C-I (ApoC-1))	extracellular	5	37	10.3	High
Q5ZIC9	3.08811	1.62672	0.04434	up	yes	0.701	0.227	0.225	0.194	0.262	1	0.662	0.441	WH1 domain-containing protein OS=Gallus gallus OX=9031 GN=RCJMB04_27o18 PE=2 SV=1			GO:0005737(cellular_component:cytoplasm); GO:0008154(biological_process:actin polymerization or depolymerization); GO:0045010(biological_process:actin nucleation); GO:0051289(biological_process:protein homotetramerization); GO:0030027(cellular_component:lamellipodium); GO:0005856(cellular_component:cytoskeleton); GO:0017124(molecular_function:SH3 domain binding); GO:0003779(molecular_function:act…			PF00568.20(WH1:WH1 domain); PF08776.8(VASP_tetra:VASP tetramerisation domain)	cytoplasmic	2	9	44.7	High
A0A3Q2TU29	2.9523	1.56184	0.04945	up	yes	0.687	0.2327	0.246	0.197	0.255	1	0.603	0.458	Uncharacterized protein OS=Gallus gallus OX=9031 GN=CTSS PE=3 SV=1	K01368	CTSS	GO:0008234(molecular_function:cysteine-type peptidase activity)	gga04210(Apoptosis); gga04145(Phagosome); gga04142(Lysosome)	COG4870(O:Posttranslational modification, protein turnover, chaperones )	PF00112.20(Peptidase_C1:Papain family cysteine protease); PF08246.9(Inhibitor_I29:Cathepsin propeptide inhibitor domain (I29))	cytoplasmic	3	6	55.5	High
E1C7U7	3.80491	1.92786	0.04921	up	yes	0.667	0.1753	0.177	0.151	0.198	1	0.597	0.404	Centrosomal protein 135 OS=Gallus gallus OX=9031 GN=CEP135 PE=4 SV=4	K16461	CEP135, CEP4	GO:0008022(molecular_function:protein C-terminus binding); GO:0005813(cellular_component:centrosome); GO:0005814(cellular_component:centriole); GO:0010457(biological_process:centriole-centriole cohesion); GO:0007099(biological_process:centriole replication); GO:1904951(biological_process:positive regulation of establishment of protein localization); GO:1902857(biological_process:positive regulati…			PF08614.8(ATG16:Autophagy protein 16 (ATG16))	cytoplasmic	2	1	133.6	High

## Sheet: D300 vs 450D
Table S3 Differentially expressed proteins for three comparison groups of D150 vs D300, D150 vs D450, and D300 vs D450
Accession	FC(BYC300T/BYC450T)	Log2FC(BYC300T/BYC450T)	P_value(BYC300T/BYC450T)	Regulate	Significant	BYC300T	BYC450T	BYC450T1	BYC450T2	BYC450T3	BYC300T1	BYC300T2	BYC300T3	Description	ko_id	ko_name	go	pathways	cog	pfam	subloc	uni_peptide	coverage	mw	fdr
A0A3Q2TTN4	0.270364	-1.88702	0.003256	down	yes	1.945	7.194	6.276	6.602	8.704	2.606	1.764	1.466	FH2 domain-containing protein OS=Gallus gallus OX=9031 PE=4 SV=1						PF02181.20(FH2:Formin Homology 2 Domain)	cytoplasmic	1	1	61	Medium
F1NLF9	0.276882	-1.85266	0.001427	down	yes	1.442	5.208	4.662	4.832	6.131	1.621	1.5	1.204	Cyclin dependent kinase inhibitor 2C OS=Gallus gallus OX=9031 GN=CDKN2C PE=4 SV=4	K06622	CDKN2C, P18, INK4C	GO:0005737(cellular_component:cytoplasm); GO:0007050(biological_process:cell cycle arrest); GO:0030308(biological_process:negative regulation of cell growth); GO:0008285(biological_process:negative regulation of cell proliferation); GO:0005634(cellular_component:nucleus); GO:0000082(biological_process:G1/S transition of mitotic cell cycle); GO:0019901(molecular_function:protein kinase binding); G…	gga04110(Cell cycle)	COG0666(R:General function prediction only )	PF13857.3(Ank_5:Ankyrin repeats (many copies)); PF12796.4(Ank_2:Ankyrin repeats (3 copies)); PF13637.3(Ank_4:Ankyrin repeats (many copies)); PF00023.27(Ank:Ankyrin repeat); PF13606.3(Ank_3:Ankyrin repeat)	cytoplasmic	1	8	18	High
E1C796	0.351283	-1.50929	0.000899	down	yes	1.67	4.754	4.55	4.331	5.382	1.919	1.647	1.445	Transformation/transcription domain associated protein OS=Gallus gallus OX=9031 GN=TRRAP PE=3 SV=4	K08874	TRRAP			COG5032(D:Cell cycle control, cell division, chromosome partitioning); COG5032(B:Chromatin structure and dynamics); COG5032(L:Replication, recombination and repair); COG5032(T:Signal transduction mechanisms); COG5032(U:Intracellular trafficking, secretion, and vesicular transport)	PF02259.20(FAT:FAT domain); PF00454.24(PI3_PI4_kinase:Phosphatidylinositol 3- and 4-kinase)	cytoplasmic	2	0	434.8	High
A0A1D5PT30	0.316081	-1.66163	0.003012	down	yes	1.539	4.869	4.264	4.49	5.853	1.637	1.733	1.248	Ribosomal_S10 domain-containing protein OS=Gallus gallus OX=9031 GN=MRPL48 PE=4 SV=1	K17429	MRPL48	GO:0005761(cellular_component:mitochondrial ribosome); GO:0005762(cellular_component:mitochondrial large ribosomal subunit)			PF00338.19(Ribosomal_S10:Ribosomal protein S10p/S20e)	mitochondrial	1	6	23.9	High
A0A1L1RS51	0.315135	-1.66596	0.000588	down	yes	1.293	4.103	4.2	3.6	4.51	1.427	1.349	1.104	Uncharacterized protein OS=Gallus gallus OX=9031 GN=LOC112531693 PE=4 SV=2						PF04548.13(AIG1:AIG1 family); PF01926.20(MMR_HSR1:50S ribosome-binding GTPase); PF02421.15(FeoB_N:Ferrous iron transport protein B); PF00005.24(ABC_tran:ABC transporter)	cytoplasmic	1	2	49.4	Medium
F1N9I9	0.414297	-1.27126	0.00512	down	yes	1.53	3.693	4.031	2.951	4.098	1.378	1.755	1.458	ATP synthase mitochondrial F1 complex assembly factor 1 OS=Gallus gallus OX=9031 GN=ATPAF1 PE=4 SV=3			GO:0033615(biological_process:mitochondrial proton-transporting ATP synthase complex assembly); GO:0005739(cellular_component:mitochondrion)			PF06644.8(ATP11:ATP11 protein)	mitochondrial	1	4	34.9	High
Q5ZIA8	0.450664	-1.14987	0.01323	down	yes	1.594	3.537	3.716	4.202	2.692	1.38	1.685	1.717	Uncharacterized protein OS=Gallus gallus OX=9031 GN=RCJMB04_28k7 PE=2 SV=1			GO:0016021(cellular_component:integral component of membrane)			PF07686.14(V-set:Immunoglobulin V-set domain); PF13927.3(Ig_3:Immunoglobulin domain); PF07654.12(C1-set:Immunoglobulin C1-set domain); PF00047.22(ig:Immunoglobulin domain); PF07679.13(I-set:Immunoglobulin I-set domain); PF13895.3(Ig_2:Immunoglobulin domain)	plasma membrane	1	3	48.1	High
A0A1L1RPV6	0.37405	-1.4187	0.04735	down	yes	1.378	3.684	3.946	2.222	4.885	1.697	1.522	0.915	RBBP8 N-terminal like OS=Gallus gallus OX=9031 GN=RBBP8NL PE=4 SV=2						PF10482.6(CtIP_N:Tumour-suppressor protein CtIP N-terminal domain)	nuclear	1	1	76.5	High
A0A1D5P061	0.272131	-1.87763	2.1e-05	down	yes	1.079	3.965	3.995	3.846	4.054	1.23	1.141	0.866	Phosphorylase b kinase regulatory subunit OS=Gallus gallus OX=9031 GN=PHKA1 PE=3 SV=2						PF00723.18(Glyco_hydro_15:Glycosyl hydrolases family 15)	mitochondrial	1	52	134	High
A0A3Q2TXD5	0.320931	-1.63966	0.001384	down	yes	1.199	3.736	4.231	3.82	3.158	1.195	1.327	1.076	Uncharacterized protein OS=Gallus gallus OX=9031 GN=TRPC4AP PE=4 SV=1	K11796	TRPC4AP	GO:0016567(biological_process:protein ubiquitination); GO:0019902(molecular_function:phosphatase binding); GO:0031464(cellular_component:Cul4A-RING E3 ubiquitin ligase complex); GO:0006511(biological_process:ubiquitin-dependent protein catabolic process)			PF12463.5(DUF3689:Protein of unknown function (DUF3689))	cytoplasmic	1	1	87.2	Low
A0A1D5NTZ7	0.351011	-1.51041	0.04012	down	yes	1.198	3.413	3.765	2.05	4.424	1.326	1.489	0.779	Mitochondrial ribosomal protein L27 OS=Gallus gallus OX=9031 GN=MRPL27 PE=4 SV=1	K02899	RP-L27, MRPL27, rpmA	GO:0003735(molecular_function:structural constituent of ribosome); GO:0006412(biological_process:translation); GO:0005762(cellular_component:mitochondrial large ribosomal subunit); GO:0005840(cellular_component:ribosome)	gga03010(Ribosome)	COG0211(J:Translation, ribosomal structure and biogenesis )	PF01016.16(Ribosomal_L27:Ribosomal L27 protein)	mitochondrial	1	6	15	Medium
F7BGT1	0.441464	-1.17963	0.018	down	yes	1.399	3.169	3.031	2.569	3.907	1.859	1.253	1.085	Nudix hydrolase domain-containing protein OS=Gallus gallus OX=9031 GN=NUDT1 PE=3 SV=1	K17816	NUDT1, MTH1	GO:0047693(molecular_function:ATP diphosphatase activity); GO:0005829(cellular_component:cytosol); GO:0006281(biological_process:DNA repair); GO:0005634(cellular_component:nucleus); GO:0003924(molecular_function:GTPase activity); GO:0006203(biological_process:dGTP catabolic process); GO:0042262(biological_process:DNA protection); GO:0046061(biological_process:dATP catabolic process); GO:0005759(c…		COG0494(L:Replication, recombination and repair )	PF00293.25(NUDIX:NUDIX domain)	cytoplasmic	3	22	18.1	High
Q08705	0.36328	-1.46085	0.000198	down	yes	1.205	3.317	3.313	3.117	3.521	1.373	1.249	0.993	Transcriptional repressor CTCF OS=Gallus gallus OX=9031 GN=CTCF PE=1 SV=1			GO:0010216(biological_process:maintenance of DNA methylation); GO:0006306(biological_process:DNA methylation); GO:0001227(molecular_function:transcriptional repressor activity, RNA polymerase II transcription regulatory region sequence-specific binding); GO:0040030(biological_process:regulation of molecular function, epigenetic); GO:0016584(biological_process:nucleosome positioning); GO:0008285(b…			PF13465.3(zf-H2C2_2:Zinc-finger double domain); PF00096.23(zf-C2H2:Zinc finger, C2H2 type); PF13894.3(zf-C2H2_4:C2H2-type zinc finger); PF13909.3(zf-H2C2_5:C2H2-type zinc-finger domain); PF12171.5(zf-C2H2_jaz:Zinc-finger double-stranded RNA-binding)	nuclear	2	2	82.8	High
P09860	1.50532	0.590072	0.02802	up	yes	2.687	1.785	2.04	1.81	1.505	2.849	2.255	2.956	Troponin C, slow skeletal and cardiac muscles OS=Gallus gallus OX=9031 GN=TNNC1 PE=1 SV=1	K05865	TNNC1	GO:0043462(biological_process:regulation of ATPase activity); GO:0005861(cellular_component:troponin complex); GO:0048306(molecular_function:calcium-dependent protein binding); GO:0014883(biological_process:transition between fast and slow fiber); GO:0031014(molecular_function:troponin T binding); GO:0006937(biological_process:regulation of muscle contraction); GO:0055010(biological_process:ventr…	gga04020(Calcium signaling pathway); gga04261(Adrenergic signaling in cardiomyocytes); gga04260(Cardiac muscle contraction)	COG5126(D:Cell cycle control, cell division, chromosome partitioning); COG5126(Z:Cytoskeleton); COG5126(T:Signal transduction mechanisms)	PF13833.3(EF-hand_8:EF-hand domain pair); PF13499.3(EF-hand_7:EF-hand domain pair); PF00036.29(EF-hand_1:EF hand); PF13405.3(EF-hand_6:EF-hand domain); PF13202.3(EF-hand_5:EF hand); PF14658.3(EF-hand_9:EF-hand domain); PF12763.4(EF-hand_4:Cytoskeletal-regulatory complex EF hand)	cytoplasmic	12	86	18.4	High
F1NUQ6	0.529068	-0.918476	0.004052	down	yes	1.447	2.735	2.656	3.132	2.418	1.355	1.549	1.436	Uncharacterized protein OS=Gallus gallus OX=9031 GN=LAMB4 PE=4 SV=2	K06245	LAMB4	GO:0005201(molecular_function:extracellular matrix structural constituent); GO:0034446(biological_process:substrate adhesion-dependent cell spreading); GO:0009887(biological_process:animal organ morphogenesis); GO:0009888(biological_process:tissue development); GO:0070831(biological_process:basement membrane assembly); GO:0043256(cellular_component:laminin complex); GO:0016477(biological_process:…	gga04512(ECM-receptor interaction); gga04510(Focal adhesion)		PF00053.21(Laminin_EGF:Laminin EGF domain); PF00055.14(Laminin_N:Laminin N-terminal (Domain VI))	cytoplasmic	1	0	195.2	High
A0A1D5PBW0	0.4	-1.32193	0.03975	down	yes	1.16	2.9	3.058	1.864	3.777	1.329	1.3	0.852	Protein kinase domain-containing protein OS=Gallus gallus OX=9031 GN=CDK13 PE=3 SV=2						PF00069.22(Pkinase:Protein kinase domain); PF07714.14(Pkinase_Tyr:Protein tyrosine kinase); PF14531.3(Kinase-like:Kinase-like)	cytoplasmic	1	4	34.4	High
A0A3Q2UAB4	0.623831	-0.680773	0.04687	down	yes	1.534	2.459	2.638	1.872	2.868	1.485	1.77	1.347	Mediator of RNA polymerase II transcription subunit 11 OS=Gallus gallus OX=9031 GN=MED11 PE=3 SV=1						PF10280.6(Med11:Mediator complex protein)	cytoplasmic	1	6	12.6	Medium
A0A3Q2TVI7	0.431965	-1.21101	0.003688	down	yes	1.2	2.778	2.909	3.022	2.402	0.917	1.161	1.522	E3 ubiquitin protein ligase OS=Gallus gallus OX=9031 GN=RNF20 PE=3 SV=1	K10696	BRE1	GO:0010390(biological_process:histone monoubiquitination); GO:0005634(cellular_component:nucleus); GO:0046872(molecular_function:metal ion binding); GO:0004842(molecular_function:ubiquitin-protein transferase activity); GO:0033503(cellular_component:HULC complex)			PF13920.3(zf-C3HC4_3:Zinc finger, C3HC4 type (RING finger))	nuclear	1	1	116.7	Medium
A0A3Q2U7Y9	0.665496	-0.587498	0.001527	down	yes	1.516	2.278	2.111	2.354	2.369	1.61	1.51	1.427	Phospholipid-transporting ATPase OS=Gallus gallus OX=9031 GN=ATP8B3 PE=3 SV=1	K01530	E3.6.3.1	GO:0005794(cellular_component:Golgi apparatus); GO:0007030(biological_process:Golgi organization); GO:0004012(molecular_function:phospholipid-translocating ATPase activity); GO:0016021(cellular_component:integral component of membrane); GO:0000287(molecular_function:magnesium ion binding); GO:0045332(biological_process:phospholipid translocation); GO:0005886(cellular_component:plasma membrane); G…		COG0474(P:Inorganic ion transport and metabolism )	PF16212.2(PhoLip_ATPase_C:Phospholipid-translocating P-type ATPase C-terminal); PF16209.2(PhoLip_ATPase_N:Phospholipid-translocating ATPase N-terminal); PF13246.3(Cation_ATPase:Cation transport ATPase (P-type)); PF00702.23(Hydrolase:haloacid dehalogenase-like hydrolase); PF00122.17(E1-E2_ATPase:E1-E2 ATPase)	peroxisomal	1	1	151.3	Medium
A0A1D5P8P3	0.474013	-1.077	0.004543	down	yes	1.213	2.559	2.496	2.211	2.969	1.286	1.294	1.058	Collagen IV NC1 domain-containing protein OS=Gallus gallus OX=9031 GN=COL4A1 PE=4 SV=2	K06237	COL4A	GO:0061304(biological_process:retinal blood vessel morphogenesis); GO:0005201(molecular_function:extracellular matrix structural constituent); GO:0005587(cellular_component:collagen type IV trimer); GO:0007420(biological_process:brain development); GO:0038063(biological_process:collagen-activated tyrosine kinase receptor signaling pathway); GO:0005615(cellular_component:extracellular space); GO:0…	gga04933(AGE-RAGE signaling pathway in diabetic complications); gga04512(ECM-receptor interaction); gga04510(Focal adhesion)		PF01391.15(Collagen:Collagen triple helix repeat (20 copies)); PF01413.16(C4:C-terminal tandem repeated domain in type 4 procollagen)	extracellular	3	2	160.7	High
Q5DWF6	0.399554	-1.32354	0.000517	down	yes	1.076	2.693	2.57	2.62	2.89	1.197	1.202	0.83	Transcription factor GA binding protein, alpha subunit OS=Gallus gallus OX=9031 PE=2 SV=1	K09441	GABPA	GO:1903351(biological_process:cellular response to dopamine); GO:0043565(molecular_function:sequence-specific DNA binding); GO:0046982(molecular_function:protein heterodimerization activity); GO:0033613(molecular_function:activating transcription factor binding); GO:0000122(biological_process:negative regulation of transcription from RNA polymerase II promoter); GO:0003700(molecular_function:tran…			PF00178.19(Ets:Ets-domain); PF11620.5(GABP-alpha:GA-binding protein alpha chain); PF02198.13(SAM_PNT:Sterile alpha motif (SAM)/Pointed domain)	nuclear	1	2	51.4	Medium
Q9W7P7	0.433281	-1.20663	0.000579	down	yes	1.104	2.548	2.526	2.319	2.799	1.165	1.126	1.021	p32 subunit of splicing factor SF2 (Fragment) OS=Gallus gallus OX=9031 GN=SF2 PE=2 SV=1	K15414	C1QBP	GO:0005759(cellular_component:mitochondrial matrix)	gga05168(Herpes simplex infection)		PF02330.13(MAM33:Mitochondrial glycoprotein)	cytoplasmic	1	31	23.7	High
F1NG87	0.592901	-0.754137	0.04082	down	yes	1.353	2.282	2.337	1.722	2.788	1.34	1.434	1.286	Tetratricopeptide repeat domain 28 OS=Gallus gallus OX=9031 GN=TTC28 PE=4 SV=4					COG4995(S:Function unknown ); COG0457(R:General function prediction only )	PF13424.3(TPR_12:Tetratricopeptide repeat); PF13176.3(TPR_7:Tetratricopeptide repeat); PF00515.25(TPR_1:Tetratricopeptide repeat); PF12770.4(CHAT:CHAT domain); PF13181.3(TPR_8:Tetratricopeptide repeat); PF07719.14(TPR_2:Tetratricopeptide repeat); PF13374.3(TPR_10:Tetratricopeptide repeat); PF13414.3(TPR_11:TPR repeat)	cytoplasmic	1	0	265.1	Medium
A0A3G1K087	0.376375	-1.40976	0.0464	down	yes	0.924	2.455	2.753	1.427	3.185	0.935	1.081	0.756	Retinoic acid receptor responder 2 OS=Gallus gallus gallus OX=208526 GN=RARRES2 PE=2 SV=1	K10044	RARRES2	GO:0008286(biological_process:insulin receptor signaling pathway); GO:0019732(biological_process:antifungal humoral response); GO:0005615(cellular_component:extracellular space); GO:0048566(biological_process:embryonic digestive tract development); GO:0001523(biological_process:retinoid metabolic process); GO:0045087(biological_process:innate immune response); GO:0050994(biological_process:regula…				cytoplasmic	2	10	18.2	High
F1NTW7	0.612856	-0.706381	7.1e-05	down	yes	1.249	2.038	1.99	1.997	2.126	1.24	1.277	1.229	Glyco_tran_10_N domain-containing protein OS=Gallus gallus OX=9031 GN=FUT6 PE=3 SV=3	K00716	FUT3	GO:0032580(cellular_component:Golgi cisterna membrane); GO:0016021(cellular_component:integral component of membrane); GO:0006486(biological_process:protein glycosylation); GO:0008417(molecular_function:fucosyltransferase activity)	gga00601(Glycosphingolipid biosynthesis - lacto and neolacto series)		PF00852.16(Glyco_transf_10:Glycosyltransferase family 10 (fucosyltransferase) C-term); PF17039.2(Glyco_tran_10_N:Fucosyltransferase, N-terminal)	Golgi apparatus	1	2	43.9	High
A0A3Q2TXI8	0.470193	-1.08868	0.01302	down	yes	1.049	2.231	2.358	1.763	2.573	0.967	1.313	0.868	Mediator complex subunit 28 OS=Gallus gallus OX=9031 GN=MED28 PE=4 SV=1	K15141	MED28				PF11594.5(Med28:Mediator complex subunit 28)	cytoplasmic	1	5	19.5	Medium
A0A1D5PI90	0.593536	-0.752593	0.04899	down	yes	1.212	2.042	2.307	1.461	2.358	1.198	1.32	1.119	FERM domain containing 5 OS=Gallus gallus OX=9031 GN=FRMD5 PE=4 SV=1			GO:0005856(cellular_component:cytoskeleton); GO:0005178(molecular_function:integrin binding); GO:0030334(biological_process:regulation of cell migration); GO:0031032(biological_process:actomyosin structure organization); GO:0045785(biological_process:positive regulation of cell adhesion); GO:0016021(cellular_component:integral component of membrane); GO:0008092(molecular_function:cytoskeletal pro…			PF00373.15(FERM_M:FERM central domain); PF09380.7(FERM_C:FERM C-terminal PH-like domain); PF08736.8(FA:FERM adjacent (FA))	cytoplasmic	1	18	47.3	High
A0A1D5PIB1	0.503959	-0.988622	0.000262	down	yes	1.082	2.147	2.071	2.061	2.31	1.09	1.134	1.023	Uncharacterized protein OS=Gallus gallus OX=9031 GN=NR3C1 PE=3 SV=2	K05771	NR3C1, GR	GO:0005737(cellular_component:cytoplasm); GO:0043565(molecular_function:sequence-specific DNA binding); GO:1904045(biological_process:cellular response to aldosterone); GO:0071376(biological_process:cellular response to corticotropin-releasing hormone stimulus); GO:0003700(molecular_function:transcription factor activity, sequence-specific DNA binding); GO:0005634(cellular_component:nucleus); GO:…	gga04080(Neuroactive ligand-receptor interaction)		PF02155.12(GCR:Glucocorticoid receptor); PF00104.27(Hormone_recep:Ligand-binding domain of nuclear hormone receptor); PF00105.15(zf-C4:Zinc finger, C4 type (two domains))	nuclear	4	5	90.8	High
Q5ZIF3	0.511726	-0.966556	0.04824	down	yes	1.091	2.132	2.384	1.408	2.603	1.091	1.171	1.01	Ufm1-specific protease 2 OS=Gallus gallus OX=9031 GN=UFSP2 PE=2 SV=1	K01376	UFSP2	GO:0005737(cellular_component:cytoplasm); GO:0016790(molecular_function:thiolester hydrolase activity); GO:0005634(cellular_component:nucleus); GO:0071567(molecular_function:UFM1 hydrolase activity); GO:0006508(biological_process:proteolysis); GO:0005783(cellular_component:endoplasmic reticulum)			PF07910.10(Peptidase_C78:Peptidase family C78)	cytoplasmic	5	15	52.1	High
A0A1D5P6V0	0.653018	-0.614805	0.04802	down	yes	1.244	1.905	1.994	1.466	2.254	1.3	1.254	1.179	TBC1 domain family member 12 OS=Gallus gallus OX=9031 GN=TBC1D12 PE=4 SV=2					COG5210(R:General function prediction only )	PF00566.15(RabGAP-TBC:Rab-GTPase-TBC domain)	mitochondrial	1	1	85.4	Medium
R4GGX8	0.668691	-0.580588	0.00991	down	yes	1.211	1.811	1.91	1.555	1.969	1.226	1.224	1.183	Uncharacterized protein OS=Gallus gallus OX=9031 GN=LOC100859696 PE=4 SV=4						PF00069.22(Pkinase:Protein kinase domain); PF07714.14(Pkinase_Tyr:Protein tyrosine kinase); PF14531.3(Kinase-like:Kinase-like)	cytoplasmic	1	2	65.7	Low
E1BT77	1.5164	0.600651	0.002306	up	yes	1.803	1.189	1.341	1.103	1.122	1.713	1.861	1.835	Uncharacterized protein OS=Gallus gallus OX=9031 GN=ADPRHL1 PE=4 SV=2			GO:0016787(molecular_function:hydrolase activity); GO:0000287(molecular_function:magnesium ion binding); GO:0051725(biological_process:protein de-ADP-ribosylation); GO:0003875(molecular_function:ADP-ribosylarginine hydrolase activity)			PF03747.11(ADP_ribosyl_GH:ADP-ribosylglycohydrolase)	cytoplasmic	6	36	25.4	High
Q5ZK14	0.564116	-0.825936	0.04613	down	yes	1.069	1.895	2.081	1.341	2.263	1.045	1.191	0.971	DET1- and DDB1-associated protein 1 OS=Gallus gallus OX=9031 GN=DDA1 PE=3 SV=1	K11792	DDA1	GO:0080008(cellular_component:Cul4-RING E3 ubiquitin ligase complex); GO:0032434(biological_process:regulation of proteasomal ubiquitin-dependent protein catabolic process)			PF10172.6(DDA1:Det1 complexing ubiquitin ligase)	cytoplasmic	1	6	11.9	Medium
E1BUJ2	0.522879	-0.93545	0.02571	down	yes	1.017	1.945	2.027	1.45	2.358	1.036	1.069	0.946	STAM binding protein like 1 OS=Gallus gallus OX=9031 GN=STAMBPL1 PE=4 SV=2	K11867	STAMBPL1	GO:0016579(biological_process:protein deubiquitination); GO:0016020(cellular_component:membrane); GO:0061578(molecular_function:Lys63-specific deubiquitinase activity); GO:0005768(cellular_component:endosome); GO:0004843(molecular_function:thiol-dependent ubiquitin-specific protease activity); GO:0070536(biological_process:protein K63-linked deubiquitination)		COG1310(R:General function prediction only )	PF08969.8(USP8_dimer:USP8 dimerisation domain); PF01398.18(JAB:JAB1/Mov34/MPN/PAD-1 ubiquitin protease); PF14464.3(Prok-JAB:Prokaryotic homologs of the JAB domain)	cytoplasmic	1	1	51.4	Low
E1C3K1	0.581798	-0.781409	0.01707	down	yes	1.074	1.846	2.028	1.469	2.04	1.129	1.129	0.965	Solute carrier family 45 member 3 OS=Gallus gallus OX=9031 GN=SLC45A3 PE=4 SV=2	K15379	SLC45A3	GO:0048713(biological_process:regulation of oligodendrocyte differentiation); GO:0016021(cellular_component:integral component of membrane); GO:0016020(cellular_component:membrane); GO:0010907(biological_process:positive regulation of glucose metabolic process); GO:0045723(biological_process:positive regulation of fatty acid biosynthetic process); GO:0008506(molecular_function:sucrose:proton symp…			PF07690.13(MFS_1:Major Facilitator Superfamily); PF13347.3(MFS_2:MFS/sugar transport protein)	Golgi apparatus	1	1	61.7	Medium
A0A3Q2U775	0.535582	-0.900819	0.0463	down	yes	1.016	1.897	2.187	1.3	2.205	0.958	1.172	0.919	Ig-like domain-containing protein OS=Gallus gallus OX=9031 PE=4 SV=1						PF07686.14(V-set:Immunoglobulin V-set domain)	cytoplasmic	1	26	7.1	High
A0A1D5PUW3	0.622122	-0.68473	0.02273	down	yes	1.108	1.781	1.829	1.575	1.939	1.405	1.02	0.898	Uncharacterized protein OS=Gallus gallus OX=9031 GN=MAP3K7CL PE=4 SV=1							cytoplasmic	1	4	18.3	Medium
A0A1L1RVN7	0.562024	-0.831297	0.003236	down	yes	1.033	1.838	1.795	1.82	1.898	1.017	1.255	0.827	Uncharacterized protein OS=Gallus gallus OX=9031 GN=C1H12orf50 PE=4 SV=2							nuclear	1	3	31.3	Medium
A0A1L1RY85	0.665487	-0.587518	0.008084	down	yes	1.128	1.695	1.755	1.478	1.853	1.168	1.144	1.071	SLAIN motif family member 2 OS=Gallus gallus OX=9031 GN=SLAIN2 PE=4 SV=1	K16580	SLAIN1_2				PF15301.3(SLAIN:SLAIN motif-containing family)	cytoplasmic	2	8	49.3	High
E1BSW0	0.66133	-0.596558	0.004632	down	yes	1.074	1.624	1.568	1.666	1.637	0.896	1.202	1.123	Aha1_N domain-containing protein OS=Gallus gallus OX=9031 GN=AHSA2 PE=4 SV=4					COG5580(O:Posttranslational modification, protein turnover, chaperones )	PF09229.8(Aha1_N:Activator of Hsp90 ATPase, N-terminal); PF08327.8(AHSA1:Activator of Hsp90 ATPase homolog 1-like protein)	cytoplasmic	1	3	38.3	Medium
F1NUV4	0.52411	-0.932058	0.01401	down	yes	0.913	1.742	1.411	1.816	1.998	1.099	0.866	0.774	Uncharacterized protein OS=Gallus gallus OX=9031 GN=NRGN PE=4 SV=3			GO:0016020(cellular_component:membrane); GO:0007339(biological_process:binding of sperm to zona pellucida); GO:0005516(molecular_function:calmodulin binding)				cytoplasmic	1	29	7.8	High
F1NED9	0.605562	-0.723653	0.00117	down	yes	0.9907	1.636	1.518	1.624	1.766	0.938	0.99	1.044	Four and a half LIM domains 1 OS=Gallus gallus OX=9031 GN=FHL1 PE=4 SV=3	K14365	FHL1, SLIM1	GO:0046872(molecular_function:metal ion binding)			PF00412.19(LIM:LIM domain)	cytoplasmic	14	60	34.1	High
D0VX27	0.636481	-0.65181	0.006677	down	yes	0.984	1.546	1.461	1.511	1.666	1.134	0.824	0.994	Mitochondrial ubiquinol-cytochrome c reductase 7.2 kda protein OS=Gallus gallus OX=9031 PE=1 SV=1	K00419	QCR9, UCRC	GO:0005750(cellular_component:mitochondrial respiratory chain complex III); GO:0009060(biological_process:aerobic respiration); GO:0006122(biological_process:mitochondrial electron transport, ubiquinol to cytochrome c); GO:0034551(biological_process:mitochondrial respiratory chain complex III assembly)	gga04260(Cardiac muscle contraction); gga00190(Oxidative phosphorylation)		PF05365.9(UCR_UQCRX_QCR9:Ubiquinol-cytochrome C reductase, UQCRX/QCR9 like)	ER	1	28	7	High
F1C6X1	0.589066	-0.763498	0.04111	down	yes	0.9213	1.564	1.627	1.167	1.899	0.989	0.873	0.902	MHC class II antigen beta chain OS=Gallus gallus OX=9031 GN=B-LB PE=2 SV=1			GO:0019882(biological_process:antigen processing and presentation); GO:0042613(cellular_component:MHC class II protein complex); GO:0016021(cellular_component:integral component of membrane); GO:0006955(biological_process:immune response)			PF00969.16(MHC_II_beta:Class II histocompatibility antigen, beta domain); PF07654.12(C1-set:Immunoglobulin C1-set domain)	lysosomal	1	25	29.3	High
A0A3Q2UBY4	0.495634	-1.01265	0.005039	down	yes	0.8173	1.649	1.922	1.426	1.598	0.845	0.754	0.853	Myosin binding protein C, slow type OS=Gallus gallus OX=9031 GN=MYBPC1 PE=4 SV=1						PF07679.13(I-set:Immunoglobulin I-set domain); PF13927.3(Ig_3:Immunoglobulin domain); PF13895.3(Ig_2:Immunoglobulin domain); PF00041.18(fn3:Fibronectin type III domain); PF00047.22(ig:Immunoglobulin domain); PF07686.14(V-set:Immunoglobulin V-set domain)	cytoplasmic	1	55	129.9	High
A0A3Q3A7S4	0.495967	-1.01168	0.001903	down	yes	0.7747	1.562	1.408	1.734	1.545	0.835	0.82	0.669	Uncharacterized protein OS=Gallus gallus OX=9031 PE=4 SV=1						PF14854.3(LURAP:Leucine rich adaptor protein)	cytoplasmic	1	7	20.3	Medium
Q9DGM4	0.456811	-1.13033	0.02704	down	yes	0.7277	1.593	1.526	1.206	2.047	0.857	0.64	0.686	Fast myosin heavy chain isoform 3 OS=Gallus gallus OX=9031 PE=2 SV=1	K10352	MYH	GO:0016459(cellular_component:myosin complex); GO:0005524(molecular_function:ATP binding); GO:0051015(molecular_function:actin filament binding); GO:0003774(molecular_function:motor activity)	gga04530(Tight junction)	COG5022(Z:Cytoskeleton )	PF00063.18(Myosin_head:Myosin head (motor domain)); PF01576.16(Myosin_tail_1:Myosin tail); PF02736.16(Myosin_N:Myosin N-terminal SH3-like domain); PF04582.9(Reo_sigmaC:Reovirus sigma C capsid protein)	nuclear	4	70	223	High
F1NQ53	0.63289	-0.659974	0.01316	down	yes	0.8563	1.353	1.35	1.171	1.537	0.824	0.954	0.791	Signal recognition particle 19 OS=Gallus gallus OX=9031 GN=SRP19 PE=4 SV=3	K03105	SRP19	GO:0005786(cellular_component:signal recognition particle, endoplasmic reticulum targeting); GO:0005730(cellular_component:nucleolus); GO:0042493(biological_process:response to drug); GO:0006614(biological_process:SRP-dependent cotranslational protein targeting to membrane); GO:0006617(biological_process:SRP-dependent cotranslational protein targeting to membrane, signal sequence recognition); GO…	gga03060(Protein export)	COG1400(U:Intracellular trafficking, secretion, and vesicular transport )	PF01922.14(SRP19:SRP19 protein)	cytoplasmic	1	10	16.1	High
F1N8G6	0.597961	-0.741877	0.04016	down	yes	0.821	1.373	1.075	1.688	1.356	0.796	0.919	0.748	Tubulointerstitial nephritis antigen like 1 OS=Gallus gallus OX=9031 GN=TINAGL1 PE=3 SV=4			GO:0005615(cellular_component:extracellular space); GO:0005044(molecular_function:scavenger receptor activity); GO:0030247(molecular_function:polysaccharide binding); GO:0030414(molecular_function:peptidase inhibitor activity); GO:0006955(biological_process:immune response); GO:0007155(biological_process:cell adhesion); GO:0008234(molecular_function:cysteine-type peptidase activity)			PF00112.20(Peptidase_C1:Papain family cysteine protease); PF05375.10(Pacifastin_I:Pacifastin inhibitor (LCMII))	lysosomal	5	13	51.6	High
P68497	2.85512	1.51355	0.02143	up	yes	1.616	0.566	0.706	0.468	0.524	1.971	1.808	1.07	Metallothionein OS=Gallus gallus OX=9031 PE=1 SV=1						PF00131.17(Metallothio:Metallothionein)	cytoplasmic	1	24	6.5	High
A0A3Q2UMD8	0.606672	-0.721012	0.02797	down	yes	0.8093	1.334	1.598	1.09	1.314	0.869	0.851	0.708	Uncharacterized protein OS=Gallus gallus OX=9031 PE=4 SV=1							mitochondrial	1	3	38.8	High
E1C8T5	0.631772	-0.662524	0.004264	down	yes	0.8093	1.281	1.172	1.238	1.433	0.844	0.778	0.806	Sm domain-containing protein OS=Gallus gallus OX=9031 GN=LSM6 PE=3 SV=3	K12625	LSM6	GO:0005732(cellular_component:small nucleolar ribonucleoprotein complex); GO:0000398(biological_process:mRNA splicing, via spliceosome)	gga03040(Spliceosome); gga03018(RNA degradation)	COG1958(K:Transcription )	PF01423.19(LSM:LSM domain)	cytoplasmic	1	10	9.1	High
Q5ZK91	0.57153	-0.807099	0.008769	down	yes	0.7247	1.268	1.317	1.124	1.364	0.657	0.897	0.62	Uncharacterized protein OS=Gallus gallus OX=9031 GN=CDC27 PE=2 SV=1	K03350	APC3, CDC27	GO:0005737(cellular_component:cytoplasm); GO:0070979(biological_process:protein K11-linked ubiquitination); GO:0005813(cellular_component:centrosome); GO:0005654(cellular_component:nucleoplasm); GO:0019903(molecular_function:protein phosphatase binding); GO:0007091(biological_process:metaphase/anaphase transition of mitotic cell cycle); GO:0005876(cellular_component:spindle microtubule); GO:00056…	gga04914(Progesterone-mediated oocyte maturation); gga04110(Cell cycle); gga04120(Ubiquitin mediated proteolysis); gga04114(Oocyte meiosis)	COG0457(R:General function prediction only )	PF00515.25(TPR_1:Tetratricopeptide repeat); PF07719.14(TPR_2:Tetratricopeptide repeat); PF12895.4(ANAPC3:Anaphase-promoting complex, cyclosome, subunit 3); PF13181.3(TPR_8:Tetratricopeptide repeat); PF13424.3(TPR_12:Tetratricopeptide repeat); PF13414.3(TPR_11:TPR repeat); PF13431.3(TPR_17:Tetratricopeptide repeat); PF14559.3(TPR_19:Tetratricopeptide repeat); PF13432.3(TPR_16:Tetratricopeptide rep…	cytoplasmic	1	1	92.6	High
P51890	1.53507	0.618305	0.01399	up	yes	1.184	0.7713	0.842	0.716	0.756	1.004	1.243	1.304	Lumican OS=Gallus gallus OX=9031 GN=LUM PE=1 SV=1	K08122	LUM	GO:0005583(cellular_component:fibrillar collagen trimer); GO:0032914(biological_process:positive regulation of transforming growth factor beta1 production); GO:0007601(biological_process:visual perception); GO:0030199(biological_process:collagen fibril organization); GO:0062023(cellular_component:collagen-containing extracellular matrix); GO:0045944(biological_process:positive regulation of trans…		COG4886(S:Function unknown )	PF13855.3(LRR_8:Leucine rich repeat); PF12799.4(LRR_4:Leucine Rich repeats (2 copies)); PF01462.15(LRRNT:Leucine rich repeat N-terminal domain); PF14580.3(LRR_9:Leucine-rich repeat); PF13516.3(LRR_6:Leucine Rich repeat); PF13306.3(LRR_5:Leucine rich repeats (6 copies))	extracellular	11	40	38.6	High
P12620	0.545402	-0.874607	0.001493	down	yes	0.6643	1.218	1.299	1.194	1.16	0.678	0.558	0.757	Troponin T, fast skeletal muscle isoforms OS=Gallus gallus OX=9031 GN=TNNT3 PE=1 SV=3			GO:0005861(cellular_component:troponin complex); GO:0006936(biological_process:muscle contraction); GO:0031013(molecular_function:troponin I binding); GO:0006942(biological_process:regulation of striated muscle contraction); GO:0045214(biological_process:sarcomere organization); GO:0005509(molecular_function:calcium ion binding); GO:0030172(molecular_function:troponin C binding); GO:0060048(biolo…			PF00992.17(Troponin:Troponin)	nuclear	2	48	31.1	High
Q05705	0.597447	-0.743118	0.000178	down	yes	0.702	1.175	1.118	1.18	1.226	0.725	0.71	0.671	Beta-tropomyosin OS=Gallus gallus OX=9031 GN=BRT-2 PE=2 SV=1	K09290	TPM3	GO:0005737(cellular_component:cytoplasm); GO:0007015(biological_process:actin filament organization); GO:0043462(biological_process:regulation of ATPase activity); GO:0015629(cellular_component:actin cytoskeleton); GO:0008092(molecular_function:cytoskeletal protein binding); GO:0051015(molecular_function:actin filament binding); GO:0005884(cellular_component:actin filament); GO:0046982(molecular_…	gga04261(Adrenergic signaling in cardiomyocytes); gga04260(Cardiac muscle contraction)		PF00261.17(Tropomyosin:Tropomyosin); PF12718.4(Tropomyosin_1:Tropomyosin like)	cytoplasmic	5	76	28.7	High
Q5ZL63	1.53056	0.614055	0.02681	up	yes	1.102	0.72	0.918	0.664	0.578	1.187	1.033	1.085	Uncharacterized protein OS=Gallus gallus OX=9031 GN=RCJMB04_7i6 PE=2 SV=1	K01796	E5.1.99.4, AMACR, mcr	GO:0003824(molecular_function:catalytic activity); GO:0016021(cellular_component:integral component of membrane)	gga00120(Primary bile acid biosynthesis); gga04146(Peroxisome)	COG1804(C:Energy production and conversion )	PF02515.14(CoA_transf_3:CoA-transferase family III)	peroxisomal	7	24	41.7	High
A0A1D5PCL3	0.106431	-3.23202	0.007983	down	yes	0.1473	1.384	1.076	1.195	1.88	0.197	0.119	0.126	Myosin binding protein C, slow type OS=Gallus gallus OX=9031 GN=MYBPC1 PE=4 SV=2						PF07679.13(I-set:Immunoglobulin I-set domain); PF13927.3(Ig_3:Immunoglobulin domain); PF00041.18(fn3:Fibronectin type III domain); PF13895.3(Ig_2:Immunoglobulin domain); PF00047.22(ig:Immunoglobulin domain); PF07686.14(V-set:Immunoglobulin V-set domain)	cytoplasmic	1	56	128.4	High
Q90986	0.491923	-1.0235	0.02269	down	yes	0.4903	0.9967	0.812	0.949	1.229	0.449	0.624	0.398	Lymphocyte antigen 6E OS=Gallus gallus OX=9031 GN=LY6E PE=2 SV=1	K06846	LY6D_E_G6_H	GO:0030550(molecular_function:acetylcholine receptor inhibitor activity); GO:0008283(biological_process:cell proliferation); GO:0009986(cellular_component:cell surface); GO:0016020(cellular_component:membrane); GO:0005886(cellular_component:plasma membrane); GO:0002320(biological_process:lymphoid progenitor cell differentiation); GO:0031225(cellular_component:anchored component of membrane)			PF00021.18(UPAR_LY6:u-PAR/Ly-6 domain); PF00087.18(Toxin_1:Snake toxin)	extracellular	1	6	13	Medium
A0A1D5PKQ4	1.56939	0.650203	0.002525	up	yes	0.9013	0.5743	0.579	0.554	0.59	0.811	0.922	0.971	Collagen alpha-1(III) chain OS=Gallus gallus OX=9031 GN=COL3A1 PE=4 SV=2	K19720	COL3A	GO:0005201(molecular_function:extracellular matrix structural constituent); GO:0005615(cellular_component:extracellular space); GO:0005586(cellular_component:collagen type III trimer); GO:0031012(cellular_component:extracellular matrix); GO:0005576(cellular_component:extracellular region); GO:0030198(biological_process:extracellular matrix organization); GO:0046872(molecular_function:metal ion bi…	gga04933(AGE-RAGE signaling pathway in diabetic complications)		PF01391.15(Collagen:Collagen triple helix repeat (20 copies)); PF01410.15(COLFI:Fibrillar collagen C-terminal domain); PF00093.15(VWC:von Willebrand factor type C domain)	extracellular	7	6	132.4	High
Q6JHU8	0.591897	-0.756582	0.04614	down	yes	0.542	0.9157	0.88	0.712	1.155	0.584	0.527	0.515	Prolyl 3-hydroxylase 1 OS=Gallus gallus OX=9031 GN=P3H1 PE=1 SV=1	K08134	LEPRE	GO:0031418(molecular_function:L-ascorbic acid binding); GO:0050708(biological_process:regulation of protein secretion); GO:0005783(cellular_component:endoplasmic reticulum); GO:1901874(biological_process:negative regulation of post-translational protein modification); GO:0019797(molecular_function:procollagen-proline 3-dioxygenase activity); GO:0060348(biological_process:bone development); GO:005…			PF13640.3(2OG-FeII_Oxy_3:2OG-Fe(II) oxygenase superfamily); PF03171.17(2OG-FeII_Oxy:2OG-Fe(II) oxygenase superfamily)	ER	1	1	81.6	Low
A0A3Q2U9X8	0.492461	-1.02192	0.001987	down	yes	0.4703	0.955	0.913	0.866	1.086	0.469	0.456	0.486	Tropomyosin beta chain OS=Gallus gallus OX=9031 GN=TPM2 PE=3 SV=1						PF00261.17(Tropomyosin:Tropomyosin); PF12718.4(Tropomyosin_1:Tropomyosin like); PF06009.9(Laminin_II:Laminin Domain II)	nuclear	3	55	36.9	High
A0A1D5PYU1	1.55866	0.640308	0.009269	up	yes	0.825	0.5293	0.581	0.449	0.558	0.811	0.75	0.914	Collagen alpha-1(I) chain OS=Gallus gallus OX=9031 GN=COL1A1 PE=4 SV=2			GO:0005584(cellular_component:collagen type I trimer); GO:0005737(cellular_component:cytoplasm); GO:0005201(molecular_function:extracellular matrix structural constituent); GO:0005615(cellular_component:extracellular space); GO:0038063(biological_process:collagen-activated tyrosine kinase receptor signaling pathway); GO:0001568(biological_process:blood vessel development); GO:0009612(biological_p…			PF01391.15(Collagen:Collagen triple helix repeat (20 copies)); PF01410.15(COLFI:Fibrillar collagen C-terminal domain); PF00093.15(VWC:von Willebrand factor type C domain)	extracellular	18	15	137.7	High
A0A5H1ZRJ7	1.7607	0.816149	0.000403	up	yes	0.8557	0.486	0.506	0.488	0.464	0.874	0.794	0.899	Collagen alpha-2(I) chain OS=Gallus gallus OX=9031 GN=COL1A2 PE=4 SV=1	K06236	COL1A	GO:0005201(molecular_function:extracellular matrix structural constituent); GO:0005783(cellular_component:endoplasmic reticulum); GO:0031012(cellular_component:extracellular matrix); GO:0001501(biological_process:skeletal system development); GO:0008217(biological_process:regulation of blood pressure); GO:0032963(biological_process:collagen metabolic process); GO:0030282(biological_process:bone m…	gga04933(AGE-RAGE signaling pathway in diabetic complications); gga04512(ECM-receptor interaction); gga04510(Focal adhesion)		PF01391.15(Collagen:Collagen triple helix repeat (20 copies)); PF01410.15(COLFI:Fibrillar collagen C-terminal domain)	cytoplasmic	13	12	128.8	High
Q5F3I1	1.52476	0.608585	0.02405	up	yes	0.7543	0.4947	0.537	0.472	0.475	0.852	0.793	0.618	Fibrinogen C-terminal domain-containing protein OS=Gallus gallus OX=9031 GN=FGL2 PE=2 SV=1			GO:0002291(biological_process:T cell activation via T cell receptor contact with antigen bound to MHC molecule on antigen presenting cell); GO:0050687(biological_process:negative regulation of defense response to virus); GO:0043381(biological_process:negative regulation of memory T cell differentiation); GO:0002381(biological_process:immunoglobulin production involved in immunoglobulin mediated i…			PF00147.15(Fibrinogen_C:Fibrinogen beta and gamma chains, C-terminal globular domain)	ER	1	2	50.2	High
F1NEB3	1.77743	0.82979	0.0343	up	yes	0.7323	0.412	0.351	0.338	0.547	0.718	0.609	0.87	Uncharacterized protein OS=Gallus gallus OX=9031 GN=HABP2 PE=3 SV=2	K08648	HABP2			COG5640(O:Posttranslational modification, protein turnover, chaperones )	PF00089.23(Trypsin:Trypsin); PF00051.15(Kringle:Kringle domain); PF00008.24(EGF:EGF-like domain)	plasma membrane	1	1	64	Low
