# Supplementary material for: Proteomic Profiling of Thigh Meat at Different Ages of Chicken for Meat Quality and Development
Source: Foods. 2023 Jul 30;12(15):2901. doi: 10.3390/foods12152901 (PMC10418907; doi:10.3390/foods12152901)
Supplement: Supplementary file 1 [file foods-12-02901-s001.zip › table supplementary/Table S4 The top 10 DEPs in D150 vs D300, D300 vs D450 and D150 vs D450 groups.xls]

## Sheet: the top 10 DEPs
Table S4 The top 10 DEPs in D150 vs D300, D300 vs D450 and D150 vs D450 groups
Accession number	Gene symbol	Protein name	Fold change	P-value
D150 vs D300
P02752	N/A	Riboflavin-binding protein	0.423	2e-06
F1P1L4	GADL1	Glutamate decarboxylase like 1	2.33	1e-05
F1NTJ5	MY01B	Myosin IB	1.983	3.2e-05
F1P593	HSPB1	Heat shock protein beta-1	0.589	8e-05
Q5ZKP6	ADA	Adenosine deaminase	0.651	0.00011
A0A1D5P5D3	TRIM63	Tripartite motif containing 63	0.594	0.000253
F1N845	C1H120RF57	Uncharacterized protein	1.858	0.000334
F1P3R3	MAP1A	Microtubule associated protein 1A	2.04	0.000432
A0A1D5NZG8	ETNPPL	Ethanolamine-phosphate phospho-lyase	1.548	0.000507
Q2HZ96	ATP1B4	Protein ATP1B4	2.01	0.000532
D300 vs D450
F1NTW7	FUT6	Glyco_tran_10_N domain-containing protein	0.613	7.1e-05
Q05705	BRT-2	Beta-tropomyosin	0.597	0.000178
Q08705	CTCF	Transcriptional repressor CTCF	0.363	0.000198
A0A1D5PIB1	NR3C1	Uncharacterized protein	0.504	0.000262
A0A5H1ZRJ7	COL1A2	Collagen alpha-2(I) chain	1.761	0.000403
Q5DWF6	N/A	Transcription factor GA binding protein	0.4	0.000517
Q9W7P7	SF2	p32 subunit of splicing factor SF2	0.433	0.000579
A0A1L1RS51	LOC112531693	Uncharacterized protein	0.315	0.000588
E1C796	TRRAP	Transformation/transcription domain associated protein	0.351	0.000899
D150 vs D450
F1NTW7	FUT6	Glyco_tran_10_N domain-containing protein	0.495	2.2e-05
F1NE93	SLC35E1	Solute carrier family 35 member E1	1.596	3.5e-05
Q08705	CTCF	Transcriptional repressor CTCF	0.291	3.9e-05
A0A1D5P062	STIM1	SAM domain-containing protein	0.654	4.7e-05
F1P1L4	GADL1	Glutamate decarboxylase like 1	2.009	7.6e-05
A0A3Q2ULZ1	MCUB	Calcium uniporter regulatory subunit MCUb	0.357	0.000105
E1C115	EIF4EBP1	Eukaryotic translation initiation factor 4E binding protein	1.977	0.000142
A0A1D5PIB1	NR3C1	Uncharacterized protein	0.478	0.000197
Q5DWF6	N/A	Transcription factor GA binding protein	0.36	0.000202
