# Supplementary material for: Proteomic Profiling of Thigh Meat at Different Ages of Chicken for Meat Quality and Development
Source: Foods. 2023 Jul 30;12(15):2901. doi: 10.3390/foods12152901 (PMC10418907; doi:10.3390/foods12152901)
Supplement: Supplementary file 1 [file foods-12-02901-s001.zip › table supplementary/Table S5 Differential expressed proteins for different subcluster.xls]

## Sheet: subcluster1_68proteins
Table S6 Differential expressed proteins for different subcluster
Accession	Description	BYC150T1	BYC150T2	BYC150T3	BYC300T1	BYC300T2	BYC300T3	BYC450T1	BYC450T2	BYC450T3
A0A1D5NTN8	Hydrolase_4 domain-containing protein OS=Gallus gallus OX=9031 GN=MGLL PE=4 SV=1	-1.17947	-1.10725	-0.177032	-0.471917	0.45644	-1.17947	1.29106	1.01114	1.35649
A0A1D5P061	Phosphorylase b kinase regulatory subunit OS=Gallus gallus OX=9031 GN=PHKA1 PE=3 SV=2	-0.723607	-0.911628	-0.682604	-0.405	-0.520598	-0.945029	1.40814	1.34963	1.4307
A0A1D5P8P3	Collagen IV NC1 domain-containing protein OS=Gallus gallus OX=9031 GN=COL4A1 PE=4 SV=2	-1.00265	-0.869295	-0.637262	-0.364838	-0.349113	-0.85969	1.31675	1.0093	1.7568
A0A1D5PIB1	Uncharacterized protein OS=Gallus gallus OX=9031 GN=NR3C1 PE=3 SV=2	-0.852934	-0.852934	-0.625723	-0.598513	-0.48168	-0.785801	1.29647	1.28218	1.61893
A0A1D5PT30	Ribosomal_S10 domain-containing protein OS=Gallus gallus OX=9031 GN=MRPL48 PE=4 SV=1	-1.15041	-0.86217	-0.63189	-0.364011	-0.27308	-0.796929	1.16355	1.24596	1.66898
A0A1D5PUW3	Uncharacterized protein OS=Gallus gallus OX=9031 GN=MAP3K7CL PE=4 SV=1	-1.08738	-0.338702	0.269802	0.236685	-1.01027	-1.5063	1.26365	0.681445	1.49107
A0A1L1RS51	Uncharacterized protein OS=Gallus gallus OX=9031 GN=LOC112531693 PE=4 SV=2	-1.04116	-0.713734	-0.583235	-0.427728	-0.524704	-0.870474	1.43471	1.16875	1.55757
A0A1L1RSV3	Beclin-1 OS=Gallus gallus OX=9031 GN=BECN1 PE=4 SV=2	-1.19541	-0.846618	-0.189611	-0.459485	-0.577841	-0.749293	0.875373	1.51364	1.62924
A0A1L1RVN7	Uncharacterized protein OS=Gallus gallus OX=9031 GN=C1H12orf50 PE=4 SV=2	-0.477883	-1.33309	-0.804903	-0.428685	0.18503	-1.03226	1.22952	1.26989	1.39237
A0A3Q2TTN4	FH2 domain-containing protein OS=Gallus gallus OX=9031 PE=4 SV=1	-1.27102	-0.792221	-0.665958	0.0012452	-0.517109	-0.762906	1.16875	1.23602	1.60319
A0A3Q2TXD5	Uncharacterized protein OS=Gallus gallus OX=9031 GN=TRPC4AP PE=4 SV=1	-0.954984	-0.837553	-0.451314	-0.636993	-0.449968	-0.824232	1.61987	1.43745	1.09772
A0A3Q2U7Y9	Phospholipid-transporting ATPase OS=Gallus gallus OX=9031 GN=ATP8B3 PE=3 SV=1	-1.67537	-0.970761	-0.501119	0.0191222	-0.209043	-0.410204	0.983134	1.37082	1.39342
A0A3Q2UAB4	Mediator of RNA polymerase II transcription subunit 11 OS=Gallus gallus OX=9031 GN=MED11 PE=3 SV=1	-1.4462	-0.959624	-0.605983	-0.2656	0.258599	-0.556816	1.45007	0.425887	1.69967
E1C796	Transformation/transcription domain associated protein OS=Gallus gallus OX=9031 GN=TRRAP PE=3 SV=4	-1.14269	-1.09705	-0.776227	-0.101978	-0.346031	-0.554951	1.27652	1.19775	1.54466
E1C7B6	ANK_REP_REGION domain-containing protein OS=Gallus gallus OX=9031 GN=ANKRD16 PE=4 SV=1	-0.960963	-0.806346	-1.11088	0.0558648	0.350042	-1.20778	0.985643	1.2904	1.40402
F1N9I9	ATP synthase mitochondrial F1 complex assembly factor 1 OS=Gallus gallus OX=9031 GN=ATPAF1 PE=4 SV=3	-1.13681	-1.2859	-0.46479	-0.53202	-0.0758508	-0.425573	1.49272	0.904421	1.52381
F1NCJ8	Arsenite methyltransferase OS=Gallus gallus OX=9031 GN=AS3MT PE=4 SV=3	-1.18716	-0.915467	-1.01444	-0.159881	-0.067551	-0.597088	0.99969	1.39992	1.54198
F1NG87	Tetratricopeptide repeat domain 28 OS=Gallus gallus OX=9031 GN=TTC28 PE=4 SV=4	-1.07741	-0.853498	-1.1561	-0.236023	-0.0411094	-0.354276	1.36302	0.485057	1.87033
F1NLF9	Cyclin dependent kinase inhibitor 2C OS=Gallus gallus OX=9031 GN=CDKN2C PE=4 SV=4	-1.02461	-0.957515	-0.63908	-0.318932	-0.432268	-0.753399	1.22443	1.27676	1.62462
F1NTW7	Glyco_tran_10_N domain-containing protein OS=Gallus gallus OX=9031 GN=FUT6 PE=3 SV=3	-1.06273	-0.972479	-1.0729	-0.334049	-0.234449	-0.364233	1.26833	1.28023	1.49228
F7BGT1	Nudix hydrolase domain-containing protein OS=Gallus gallus OX=9031 GN=NUDT1 PE=3 SV=1	-1.16699	-0.857192	-0.30966	0.166044	-0.682103	-0.991604	1.21707	0.861516	1.76292
P09531	Transforming growth factor beta-1 proprotein OS=Gallus gallus OX=9031 GN=TGFB1 PE=2 SV=3	-1.05251	-1.49356	-0.346726	0.932637	-0.502063	-0.812158	0.870052	0.965082	1.43925
P10157	Protein C-ets-2 OS=Gallus gallus OX=9031 GN=ETS2 PE=2 SV=1	-1.38719	-0.85191	-1.03939	-0.0647032	-0.425305	-0.0371698	0.899086	1.29411	1.61247
Q08705	Transcriptional repressor CTCF OS=Gallus gallus OX=9031 GN=CTCF PE=1 SV=1	-0.81757	-0.980372	-0.85834	-0.236593	-0.410073	-0.830444	1.37785	1.26608	1.48946
Q5DWF6	Transcription factor GA binding protein, alpha subunit OS=Gallus gallus OX=9031 PE=2 SV=1	-0.699935	-1.1483	-0.492361	-0.326099	-0.317433	-1.0873	1.26246	1.30252	1.50644
Q9W7P7	p32 subunit of splicing factor SF2 (Fragment) OS=Gallus gallus OX=9031 GN=SF2 PE=2 SV=1	-0.858942	-0.747763	-0.717891	-0.48925	-0.571674	-0.808634	1.38423	1.17725	1.63267
R4GGX8	Uncharacterized protein OS=Gallus gallus OX=9031 GN=LOC100859696 PE=4 SV=4	-1.1444	-1.03734	-0.712853	-0.294482	-0.301292	-0.44341	1.55488	0.697122	1.68178
A0A1D5NTZ7	Mitochondrial ribosomal protein L27 OS=Gallus gallus OX=9031 GN=MRPL27 PE=4 SV=1	-0.792487	-0.339865	-0.986928	-0.302828	-0.101632	-1.22587	1.50822	0.453237	1.78815
A0A1D5P6V0	TBC1 domain family member 12 OS=Gallus gallus OX=9031 GN=TBC1D12 PE=4 SV=2	-1.36214	-0.0941198	-0.69267	-0.295463	-0.441933	-0.69267	1.44378	0.193126	1.9421
A0A1D5P8S8	Divergent protein kinase domain 1B OS=Gallus gallus OX=9031 GN=FAM69B PE=4 SV=2	-0.8777	-0.566527	-0.899915	-0.485603	-0.325441	-0.601414	1.5347	0.224468	1.99743
A0A1D5PBW0	Protein kinase domain-containing protein OS=Gallus gallus OX=9031 GN=CDK13 PE=3 SV=2	-0.892695	-0.31256	-0.700098	-0.295097	-0.341452	-1.22921	1.45585	0.415704	1.89956
A0A1D5PI90	FERM domain containing 5 OS=Gallus gallus OX=9031 GN=FRMD5 PE=4 SV=1	-1.18093	-0.619331	-0.272066	-0.555124	-0.219177	-0.79144	1.71496	0.132401	1.79071
A0A1L1RPV6	RBBP8 N-terminal like OS=Gallus gallus OX=9031 GN=RBBP8NL PE=4 SV=2	-0.996648	-0.521035	-0.776073	-0.0490156	-0.244036	-1.15581	1.46306	0.433978	1.84558
A0A1L1RRN7	Gamma-enolase OS=Gallus gallus OX=9031 GN=ENO2 PE=3 SV=2	-1.02308	-0.617025	-0.922766	-0.208008	0.0403649	-0.892816	1.66714	0.207905	1.74828
A0A1L1RTR9	Mitochondrial ribosomal protein L12 OS=Gallus gallus OX=9031 GN=MRPL12 PE=3 SV=1	-0.655619	-0.311827	-0.802431	-0.395481	-0.405264	-1.07217	1.70437	0.0817443	1.85668
A0A1L1RY85	SLAIN motif family member 2 OS=Gallus gallus OX=9031 GN=SLAIN2 PE=4 SV=1	-1.13858	-0.405831	-0.723304	-0.405831	-0.503797	-0.814928	1.51548	0.704913	1.77188
A0A3G1K087	Retinoic acid receptor responder 2 OS=Gallus gallus gallus OX=208526 GN=RARRES2 PE=2 SV=1	-0.453847	-0.476285	-0.926896	-0.590185	-0.295846	-1.02126	1.60057	0.26748	1.89628
A0A3Q2TXI8	Mediator complex subunit 28 OS=Gallus gallus OX=9031 GN=MED28 PE=4 SV=1	-0.753856	-0.207995	-0.920019	-0.840972	-0.0468948	-1.12136	1.47318	0.718204	1.69972
A0A3Q2U5H2	C-type lectin domain-containing protein OS=Gallus gallus OX=9031 GN=CLC2DL3 PE=4 SV=1	-0.85813	-0.784603	-0.891786	-0.480828	0.038338	-0.744918	1.62318	0.265767	1.83298
A0A3Q2U775	Ig-like domain-containing protein OS=Gallus gallus OX=9031 PE=4 SV=1	-0.668279	-0.528257	-0.606625	-0.801869	-0.174135	-0.931268	1.76816	0.148587	1.79368
A0A3Q2U7E7	Uncharacterized protein OS=Gallus gallus OX=9031 GN=CNOT4 PE=4 SV=1	-0.899247	-0.909219	-0.415434	-0.379403	-0.216067	-0.73752	2.03702	0.000637796	1.51923
A0A3Q2UF64	Uncharacterized protein OS=Gallus gallus OX=9031 PE=4 SV=1	-0.723537	-0.837554	-0.652821	-0.504424	-0.343462	-0.698757	1.3898	0.250933	2.11982
A0A3Q2UMD8	Uncharacterized protein OS=Gallus gallus OX=9031 PE=4 SV=1	0.150409	-0.324364	-1.40662	-0.375756	-0.45419	-1.14356	1.90701	0.473346	1.17372
A0A3S5ZP86	Cytochrome b5 heme-binding domain-containing protein OS=Gallus gallus OX=9031 GN=FADS1 PE=4 SV=1	-1.05199	-0.543445	-1.02856	-0.349775	-0.0587638	-0.626097	1.6202	0.206939	1.83149
E1BUJ2	STAM binding protein like 1 OS=Gallus gallus OX=9031 GN=STAMBPL1 PE=4 SV=2	-0.687255	-0.449718	-0.858591	-0.578096	-0.481315	-0.858591	1.49356	0.459576	1.96043
E1C3K1	Solute carrier family 45 member 3 OS=Gallus gallus OX=9031 GN=SLC45A3 PE=4 SV=2	-0.736139	-0.72252	-0.987386	-0.322207	-0.322207	-0.857683	1.67606	0.575899	1.69619
E1C4U7	Uncharacterized protein OS=Gallus gallus OX=9031 GN=NDUFB3 PE=4 SV=1	-1.31305	-0.475393	-0.827445	-0.149844	-0.479816	-0.524249	1.44623	0.438371	1.8852
F1C6X1	MHC class II antigen beta chain OS=Gallus gallus OX=9031 GN=B-LB PE=2 SV=1	-0.292654	-0.233424	-1.34587	-0.331518	-0.769872	-0.655051	1.4176	0.249984	1.9608
F1NQ53	Signal recognition particle 19 OS=Gallus gallus OX=9031 GN=SRP19 PE=4 SV=3	-0.171718	-0.224889	-0.556893	-1.1023	-0.398093	-1.29877	1.27094	0.587133	1.89458
Q5ZIF3	Ufm1-specific protease 2 OS=Gallus gallus OX=9031 GN=UFSP2 PE=2 SV=1	-0.833729	-0.37018	-0.75715	-0.583385	-0.379982	-0.805128	1.66356	0.149813	1.91619
Q5ZK14	DET1- and DDB1-associated protein 1 OS=Gallus gallus OX=9031 GN=DDA1 PE=3 SV=1	-0.818922	-0.255708	-0.789045	-0.672143	-0.236051	-0.917055	1.62491	0.159515	1.9045
Q99402	Uncharacterized protein OS=Gallus gallus OX=9031 PE=2 SV=1	-0.718066	-0.28025	-0.927103	-0.446023	-0.0936301	-1.20382	1.5721	0.267478	1.82931
A0A1D5P179	NADH:ubiquinone oxidoreductase subunit A13 OS=Gallus gallus OX=9031 GN=NDUFA13 PE=4 SV=1	-1.15877	-0.729878	-0.810819	-0.503245	-0.629618	-0.0697495	1.78544	1.4969	0.619739
A0A3Q2TVI7	E3 ubiquitin protein ligase OS=Gallus gallus OX=9031 GN=RNF20 PE=3 SV=1	-0.74527	-1.09086	-0.890955	-0.921829	-0.441081	0.110619	1.43066	1.50832	1.0404
E1BSW0	Aha1_N domain-containing protein OS=Gallus gallus OX=9031 GN=AHSA2 PE=4 SV=4	-0.777119	-0.5176	-1.13216	-1.25088	0.0166511	-0.276649	1.16347	1.42503	1.34926
F1N885	UHRF1 binding protein 1 OS=Gallus gallus OX=9031 GN=UHRF1BP1 PE=4 SV=3	-1.36906	-0.746653	-0.602223	-0.950954	0.139367	-0.392464	1.30421	1.29481	1.32297
F1NUQ6	Uncharacterized protein OS=Gallus gallus OX=9031 GN=LAMB4 PE=4 SV=2	-1.23099	-0.712469	-1.11655	-0.45787	-0.117345	-0.310115	1.25491	1.67445	1.01599
Q5ZIA8	Uncharacterized protein OS=Gallus gallus OX=9031 GN=RCJMB04_28k7 PE=2 SV=1	-1.07949	-0.825429	-1.29322	-0.471224	-0.0941073	-0.058577	1.39958	1.63172	0.790747
A0A3Q2UBY4	Myosin binding protein C, slow type OS=Gallus gallus OX=9031 GN=MYBPC1 PE=4 SV=1	-0.582541	0.437495	0.96564	-1.10195	-1.45335	-1.07289	1.43252	0.511921	0.863142
D0VX27	Mitochondrial ubiquinol-cytochrome c reductase 7.2 kda protein OS=Gallus gallus OX=9031 PE=1 SV=1	-0.815474	0.081842	-0.106747	-0.228606	-1.7189	-0.84356	0.953865	1.11091	1.56667
F1NED9	Four and a half LIM domains 1 OS=Gallus gallus OX=9031 GN=FHL1 PE=4 SV=3	-1.0112	0.457652	0.253152	-1.29422	-1.05564	-0.820799	0.834477	1.13295	1.50363
F1NUV4	Uncharacterized protein OS=Gallus gallus OX=9031 GN=NRGN PE=4 SV=3	-0.650905	-0.574991	1.05021	-0.360683	-1.09321	-1.43849	0.407607	1.18341	1.47706
P12620	Troponin T, fast skeletal muscle isoforms OS=Gallus gallus OX=9031 GN=TNNT3 PE=1 SV=3	0.217201	0.140022	0.750648	-1.19591	-1.9042	-0.795138	1.16848	0.861978	0.756924
A0A3Q3A7S4	Uncharacterized protein OS=Gallus gallus OX=9031 PE=4 SV=1	-0.0404552	-0.176226	-1.19081	-0.584543	-0.639238	-1.2533	0.991996	1.62041	1.27217
E1C8T5	Sm domain-containing protein OS=Gallus gallus OX=9031 GN=LSM6 PE=3 SV=3	0.0347114	-0.0307809	-0.691146	-0.814153	-1.22169	-1.04473	0.829079	1.10329	1.83541
F1N8G6	Tubulointerstitial nephritis antigen like 1 OS=Gallus gallus OX=9031 GN=TINAGL1 PE=3 SV=4	0.000880521	-0.640859	-0.557094	-0.913257	-0.337559	-1.16245	0.290647	2.0986	1.22109
Q5ZK91	Uncharacterized protein OS=Gallus gallus OX=9031 GN=CDC27 PE=2 SV=1	0.293944	-0.782216	-0.137789	-1.27744	-0.112683	-1.49427	1.32403	0.731229	1.4552
Q90986	Lymphocyte antigen 6E OS=Gallus gallus OX=9031 GN=LY6E PE=2 SV=1	0.977922	-0.00387455	-0.423882	-1.308	-0.368448	-1.65218	0.383372	0.828476	1.56662

## Sheet: subcluster2_208proteins
Table S6 Differential expressed proteins for different subcluster
Accession	Description	BYC150T1	BYC150T2	BYC150T3	BYC300T1	BYC300T2	BYC300T3	BYC450T1	BYC450T2	BYC450T3
A0A1D5NTY2	Golgi apparatus protein 1 OS=Gallus gallus OX=9031 GN=GLG1 PE=4 SV=1	1.77079	1.7475	0.346402	-0.657457	-0.376215	-0.931816	-0.634008	-0.784552	-0.480639
A0A1D5NU12	Protein numb homolog OS=Gallus gallus OX=9031 GN=NUMB PE=4 SV=1	1.68592	0.854307	1.46905	-0.088517	-0.872523	-0.407339	-0.931464	-0.909247	-0.80019
A0A1D5NVD4	Uncharacterized protein OS=Gallus gallus OX=9031 GN=SRSF7 PE=4 SV=1	2.00243	1.30593	0.507734	-0.297521	-0.395253	-0.36247	-0.665274	-0.968511	-1.12707
A0A1D5NW71	Host cell factor C2 OS=Gallus gallus OX=9031 GN=HCFC2 PE=4 SV=2	1.93791	1.25856	0.731574	0.00767363	-0.88017	-0.690594	-0.787863	-0.72023	-0.856859
A0A1D5P3M1	LRRcap domain-containing protein OS=Gallus gallus OX=9031 GN=ANP32A PE=4 SV=2	2.23039	1.09191	0.463652	-0.743664	-0.490581	-1.02014	-0.541872	-0.482085	-0.507618
A0A1D5P4L5	Cytochrome c domain-containing protein OS=Gallus gallus OX=9031 PE=3 SV=1	2.20011	1.0804	0.527474	-0.675083	-0.20692	-0.612731	-0.698777	-0.962916	-0.65156
A0A1D5P892	Uncharacterized protein OS=Gallus gallus OX=9031 GN=SRSF6 PE=4 SV=2	2.0967	1.32836	0.488563	-0.488806	-0.693461	-0.58911	-0.747258	-0.663214	-0.731773
A0A1D5PDE6	Myristoylated alanine-rich C-kinase substrate OS=Gallus gallus OX=9031 GN=MARCKS PE=4 SV=1	1.7643	1.41531	0.966485	-0.754637	-0.538081	-0.617553	-0.897968	-0.73369	-0.604168
A0A1D5PEY3	CCR4-NOT transcription complex subunit 11 OS=Gallus gallus OX=9031 GN=CNOT11 PE=4 SV=1	1.59331	1.29594	0.497494	0.137302	-0.472569	0.28293	-0.567941	-1.20587	-1.5606
A0A1D5PFW3	Splicing regulatory glutamic acid and lysine rich protein 1 OS=Gallus gallus OX=9031 PE=4 SV=2	1.8427	0.907514	0.667557	0.0841711	0.121303	-0.857555	-1.56044	-0.14614	-1.0591
A0A1D5PFW6	UPAR/Ly6 domain-containing protein OS=Gallus gallus OX=9031 PE=4 SV=2	1.60163	1.53319	0.660206	-0.305067	-0.0408329	-0.285165	-0.965692	-1.34756	-0.850716
A0A1D5PGW7	Uncharacterized protein OS=Gallus gallus OX=9031 GN=SRI PE=4 SV=1	2.02873	1.21253	0.660393	-0.370666	-0.432967	-0.432967	-1.0866	-0.929047	-0.649412
A0A1D5PK48	Uncharacterized protein OS=Gallus gallus OX=9031 GN=APOC3 PE=4 SV=1	1.97695	1.13315	0.937367	-0.687631	-0.356621	-0.903548	-0.592923	-0.86712	-0.639622
A0A1D5PK62	Coatomer subunit zeta OS=Gallus gallus OX=9031 GN=COPZ1 PE=3 SV=1	2.04544	1.19054	0.708938	-0.548899	-0.298286	-0.632573	-0.937298	-0.937298	-0.590556
A0A1D5PLA1	Uncharacterized protein OS=Gallus gallus OX=9031 GN=CNP PE=4 SV=2	1.99475	1.15325	0.810648	-0.353565	-0.369578	-1.12106	-0.822562	-0.69256	-0.599329
A0A1D5PLI4	Unconventional myosin-Ic OS=Gallus gallus OX=9031 GN=MYO1C PE=3 SV=2	2.09685	1.28603	0.526743	-0.595037	-0.595037	-0.894804	-0.655299	-0.426766	-0.74267
A0A1D5PPA0	Protein phosphatase 1 regulatory subunit OS=Gallus gallus OX=9031 GN=PPP1R12A PE=4 SV=2	2.11749	1.11214	0.725123	-0.836393	-0.507156	-0.914069	-0.587139	-0.538971	-0.571023
A0A1D5PS18	Uncharacterized protein OS=Gallus gallus OX=9031 GN=C5H11ORF96 PE=2 SV=1	1.5749	1.08257	1.28659	0.122001	-0.857856	-0.321608	-0.873859	-1.16287	-0.849874
A0A1D5PU80	Sodium/potassium-transporting ATPase subunit alpha OS=Gallus gallus OX=9031 GN=ATP1A1 PE=3 SV=1	1.77126	1.36806	0.844612	-0.541953	-0.133626	-0.42201	-0.940533	-0.901206	-1.04461
A0A1D5PUM3	Protein phosphatase 1 regulatory inhibitor subunit 14C OS=Gallus gallus OX=9031 GN=PPP1R14C PE=4 SV=1	0.983421	1.81354	0.859501	-0.246004	-0.0662185	-0.942668	-1.02845	-1.41156	0.0384444
A0A1D5PVU3	Uncharacterized protein OS=Gallus gallus OX=9031 GN=FBXO44 PE=4 SV=1	1.9485	0.384194	1.07765	-0.0987805	0.152911	-0.169824	-0.723818	-1.32972	-1.24111
A0A1D5PWG1	Uncharacterized protein OS=Gallus gallus OX=9031 GN=EWSR1 PE=4 SV=3	1.92814	1.30915	0.693562	-0.232012	-0.626521	-0.311437	-0.873995	-0.943442	-0.943442
A0A1D5PYN1	Nedd4 family interacting protein 1 OS=Gallus gallus OX=9031 GN=NDFIP1 PE=4 SV=1	1.96009	1.03063	0.439413	-0.567375	0.543055	-1.11729	-0.3275	-0.919265	-1.04177
A0A1D5PZF2	Vacuolar protein sorting-associated protein 41 homolog OS=Gallus gallus OX=9031 GN=VPS41 PE=3 SV=1	2.16793	0.999466	0.717676	-0.454374	-0.355056	-0.912359	-0.837919	-0.519964	-0.805406
A0A1I7Q422	Transthyretin OS=Gallus gallus OX=9031 GN=TTR PE=3 SV=1	2.05409	1.00634	0.923472	-0.652163	-0.585352	-0.290224	-0.68987	-0.999704	-0.766596
A0A1L1RKT0	Glycylpeptide N-tetradecanoyltransferase OS=Gallus gallus OX=9031 GN=NMT1 PE=3 SV=1	1.44609	1.91657	0.58228	-0.200364	-0.670758	-0.670758	-0.911629	-0.827336	-0.664092
A0A1L1RM08	Uncharacterized protein OS=Gallus gallus OX=9031 GN=MYL12A PE=4 SV=1	2.19259	1.19457	0.250456	-0.382633	-0.110036	-0.786615	-0.895388	-0.895388	-0.567551
A0A1L1RNR4	Kininogen 1 OS=Gallus gallus OX=9031 GN=KNG1 PE=4 SV=2	2.30894	0.78242	0.684213	-0.656232	-0.344075	-0.489071	-0.690472	-0.956507	-0.639215
A0A1L1RNY8	Histone H2A OS=Gallus gallus OX=9031 GN=H2AFX PE=3 SV=2	2.05269	1.14857	0.780536	-0.631095	-0.412717	-0.522828	-0.587173	-0.897263	-0.930711
A0A1L1RNZ2	60S ribosomal protein L29 OS=Gallus gallus OX=9031 GN=RPL29 PE=3 SV=1	1.95903	1.13218	0.652125	-0.773862	-0.0162324	-0.277481	-0.444784	-0.900411	-1.33057
A0A1L1RSG1	Cytochrome c oxidase subunit OS=Gallus gallus OX=9031 GN=COX6A1 PE=3 SV=1	2.09305	1.18635	0.161087	-0.153459	-0.322946	-0.0192098	-0.681505	-1.25754	-1.00583
A0A1L1RV18	Signal peptidase complex subunit 2 OS=Gallus gallus OX=9031 PE=4 SV=2	2.24286	1.01994	0.461246	-0.526813	-0.193596	-0.613785	-0.792504	-1.04461	-0.552743
A0A1L1RWM3	SH3 domain-binding glutamic acid-rich-like protein OS=Gallus gallus OX=9031 GN=SH3BGRL3 PE=3 SV=1	1.63354	0.695124	1.69199	-0.390997	-0.985163	-0.371906	-0.795211	-0.745701	-0.731677
A0A1L1RZ23	Cilia- and flagella-associated protein 20 OS=Gallus gallus OX=9031 GN=CFAP20 PE=4 SV=2	1.87387	1.11325	0.922035	-0.422084	0.0507132	-0.757736	-0.867254	-0.779283	-1.13351
A0A1L1RZC3	Ig-like domain-containing protein OS=Gallus gallus OX=9031 GN=VSIG10L PE=4 SV=2	2.02791	1.09431	0.64386	-0.219302	-0.194974	-0.41791	-1.14757	-1.11938	-0.666946
A0A1L1S044	AIG1-type G domain-containing protein OS=Gallus gallus OX=9031 GN=LOC420368 PE=4 SV=2	2.20719	0.909377	0.456257	-0.147179	0.008869	-1.06032	-0.590069	-0.831181	-0.952945
A0A1L1S0X5	Uncharacterized protein OS=Gallus gallus OX=9031 GN=RPL34 PE=4 SV=2	1.76768	1.41404	0.875263	-0.523316	-0.798765	-0.347381	-0.474748	-0.850433	-1.06233
A0A3Q2TU27	RanBD1 domain-containing protein OS=Gallus gallus OX=9031 GN=RANBP1 PE=4 SV=1	2.24809	1.09896	0.407033	-0.378155	-0.533623	-0.44382	-0.939041	-0.705432	-0.754012
A0A3Q2TU29	Uncharacterized protein OS=Gallus gallus OX=9031 GN=CTSS PE=3 SV=1	2.11544	1.1575	0.636659	-0.472155	-0.57906	-0.885348	-0.540183	-0.960704	-0.472155
A0A3Q2TX99	Epithelial membrane protein 2 OS=Gallus gallus OX=9031 GN=EMP2 PE=3 SV=1	2.15334	1.03229	0.313529	-0.0123947	-0.374303	-0.374303	-0.640193	-1.44158	-0.656389
A0A3Q2TY35	CUGBP Elav-like family member 2 OS=Gallus gallus OX=9031 GN=CELF2 PE=4 SV=1	2.246	0.917967	0.412666	-0.7499	0.115665	-0.426436	-0.794208	-0.671207	-1.05055
A0A3Q2U3V9	Uncharacterized protein OS=Gallus gallus OX=9031 GN=LOC100858647 PE=4 SV=1	1.73631	0.908211	0.914026	-0.329109	-0.0810324	0.18218	-0.661913	-1.63253	-1.03614
A0A3Q2U5U9	Uncharacterized protein OS=Gallus gallus OX=9031 PE=4 SV=1	1.82512	1.4603	0.763285	-0.476452	-0.424606	-0.604948	-0.881839	-0.939354	-0.721505
A0A3Q2U784	Small nuclear ribonucleoprotein Sm D2 OS=Gallus gallus OX=9031 GN=SNRPD2 PE=3 SV=1	2.07772	1.16116	0.678957	-0.269157	-0.554336	-0.586317	-0.74152	-0.74152	-1.02499
A0A3Q2U7Q1	Uncharacterized protein OS=Gallus gallus OX=9031 PE=4 SV=1	2.08284	1.13378	0.762875	-0.509063	-0.479399	-0.763346	-0.599513	-0.951552	-0.676621
A0A3Q2UDV0	Metallo-beta-lactamase domain containing 1 OS=Gallus gallus OX=9031 PE=4 SV=1	1.23519	1.28927	0.851698	-0.81522	-0.280913	-0.266676	-1.97206	-0.457799	0.416515
A0A3Q2UEY5	Nudix hydrolase domain-containing protein OS=Gallus gallus OX=9031 GN=NUDT21 PE=4 SV=1	1.71294	1.35339	0.655195	-0.268654	0.294608	-0.647041	-1.0024	-0.945237	-1.15281
A0A3Q2UF99	Nuclear autoantigenic sperm protein OS=Gallus gallus OX=9031 GN=NASP PE=4 SV=1	1.78797	1.43072	0.527742	0.0759128	-0.307979	-1.05553	-0.970008	-1.0713	-0.417529
A0A3Q2UFS6	Uncharacterized protein OS=Gallus gallus OX=9031 PE=4 SV=1	2.13729	0.986762	0.512694	-0.0710779	-0.0996359	-1.04314	-0.513302	-1.00745	-0.90214
A0A3Q2UFX3	IGv domain-containing protein OS=Gallus gallus OX=9031 PE=4 SV=1	2.00089	1.21325	0.788244	-0.675363	-0.571456	-0.479569	-0.479569	-0.745122	-1.05131
A0A3Q2UGJ2	STAT_int domain-containing protein OS=Gallus gallus OX=9031 GN=LOC112530959 PE=4 SV=1	2.23116	0.821984	0.541017	0.215111	-0.633968	-0.633968	-0.998739	-0.861258	-0.681338
A0A3Q3AJD3	WH1 domain-containing protein OS=Gallus gallus OX=9031 PE=4 SV=1	2.18584	0.844752	0.713459	-0.64026	-0.274139	-0.1432	-0.70252	-1.11912	-0.864814
A0A3Q3AJL9	Uncharacterized protein OS=Gallus gallus OX=9031 GN=DMBT1 PE=4 SV=1	1.95136	1.22669	0.825249	-0.801175	-0.824969	-0.339278	-1.02909	-0.526387	-0.482408
A0A3Q3AMB2	TGc domain-containing protein OS=Gallus gallus OX=9031 GN=TGM4 PE=4 SV=1	2.13658	1.07683	0.712618	-0.562794	-0.599929	-0.931326	-0.404616	-0.570184	-0.857187
A0A3Q3AQS5	RAN binding protein 3 OS=Gallus gallus OX=9031 GN=RANBP3 PE=4 SV=1	1.57645	1.40689	1.03933	-0.400647	-0.132337	-0.474935	-0.934218	-0.954844	-1.12569
B3TZB6	PNPLA1 (Fragment) OS=Gallus gallus OX=9031 PE=2 SV=1	1.99554	1.21482	0.782362	-0.550077	-0.707407	-0.363488	-0.782419	-1.03925	-0.550077
B6ZLK1	FACT complex subunit SSRP1 OS=Gallus gallus OX=9031 GN=SSRP1 PE=2 SV=1	2.02322	1.13383	0.806024	-0.643355	-0.36613	-0.626121	-1.16054	-0.626121	-0.540807
E1BS56	SERPIN domain-containing protein OS=Gallus gallus OX=9031 GN=SPIA4 PE=3 SV=1	2.25734	0.915974	0.683238	-0.684801	-0.504437	-0.520507	-0.634812	-0.926568	-0.58543
E1BS97	Non-specific serine/threonine protein kinase OS=Gallus gallus OX=9031 GN=PAK2 PE=4 SV=1	2.10963	1.21097	0.620241	-0.582252	-0.443048	-0.640799	-0.742904	-0.882611	-0.649223
E1BVN0	Histone H2A OS=Gallus gallus OX=9031 PE=3 SV=2	2.25342	1.00831	0.539502	-0.469889	-0.905921	-0.493818	-0.879458	-0.558321	-0.493818
E1BXW9	Tudor domain-containing protein 3 OS=Gallus gallus OX=9031 GN=TDRD3 PE=4 SV=2	2.0907	1.26401	0.526031	-0.346289	-0.820062	-0.688562	-0.435109	-0.924763	-0.665957
E1BZE6	Heterogeneous nuclear ribonucleoprotein A3 OS=Gallus gallus OX=9031 GN=HNRNPA3 PE=4 SV=3	1.65457	1.42604	0.852861	-0.263575	-0.0424277	-0.827182	-0.68054	-0.925436	-1.19431
E1C0H4	Zinc finger AN1-type containing 4 OS=Gallus gallus OX=9031 GN=ZFAND4 PE=4 SV=4	2.12425	1.15101	0.361356	-0.524161	0.0857924	-0.796075	-0.452869	-1.04997	-0.899337
E1C2F2	Pinin, desmosome associated protein OS=Gallus gallus OX=9031 GN=PNN PE=4 SV=3	2.1587	1.11028	0.517943	-0.742746	-0.221198	-0.985069	-0.308235	-0.804394	-0.725278
E1C312	Calpain 6 OS=Gallus gallus OX=9031 GN=CAPN6 PE=3 SV=1	2.01825	1.09523	0.899805	-0.419223	-0.426572	-0.756143	-0.910938	-0.622568	-0.877845
E1C3D8	Phosphoinositide phospholipase C OS=Gallus gallus OX=9031 GN=PLCD1 PE=4 SV=5	2.11752	1.24691	0.256591	-0.204827	-0.912085	-0.204827	-0.667167	-1.13439	-0.497721
E1C4H5	Collagen type XXVIII alpha 1 chain OS=Gallus gallus OX=9031 GN=COL28A1 PE=4 SV=2	1.8389	1.43996	0.827061	-0.624097	-0.589996	-0.735815	-0.822334	-0.57646	-0.757219
E1C5B2	Centrin 3 OS=Gallus gallus OX=9031 GN=CETN3 PE=4 SV=3	1.74769	1.75321	0.00969403	-0.161312	-0.200174	-0.451693	-1.23195	-0.661553	-0.80391
E1C7U7	Centrosomal protein 135 OS=Gallus gallus OX=9031 GN=CEP135 PE=4 SV=4	2.05915	1.25703	0.649853	-0.490549	-0.770731	-0.732821	-0.633095	-0.880017	-0.458825
E1C8Y3	Actin-related protein 2/3 complex subunit 3 OS=Gallus gallus OX=9031 GN=ARPC3 PE=3 SV=3	2.15829	1.21897	0.404842	-0.472738	-0.759333	-0.847928	-0.612462	-0.864334	-0.225307
E1C8Y9	RRM domain-containing protein OS=Gallus gallus OX=9031 GN=SRSF3 PE=4 SV=1	1.96746	1.3249	0.54449	-0.514703	-0.387444	-0.348355	-0.442706	-0.918013	-1.22563
F1N847	Uncharacterized protein OS=Gallus gallus OX=9031 GN=CREM PE=4 SV=3	1.98026	1.37168	0.585245	-0.2725	-0.704108	-0.515472	-0.729273	-0.944321	-0.771513
F1N8E4	Switch-associated protein 70 OS=Gallus gallus OX=9031 GN=SWAP70 PE=4 SV=3	2.14634	0.8781	0.816176	-0.745732	-0.0805228	-0.696225	-1.00264	-0.519649	-0.795843
F1NAB5	Uncharacterized protein OS=Gallus gallus OX=9031 GN=RBP5 PE=4 SV=2	1.93177	1.49611	0.430033	-0.125301	-0.750471	-0.750471	-0.581936	-0.783298	-0.866427
F1NAM2	Lamin-B1 OS=Gallus gallus OX=9031 GN=LMNB1 PE=3 SV=4	2.17626	1.07875	0.588289	-0.380671	-0.550705	-0.84563	-0.449355	-1.01057	-0.606366
F1NCI5	Heterogeneous nuclear ribonucleoprotein A0 OS=Gallus gallus OX=9031 GN=RBMXL3 PE=4 SV=2	2.20073	1.08657	0.558976	-0.514502	-0.605005	-1.00511	-0.529401	-0.72203	-0.470233
F1NGB1	Uncharacterized protein OS=Gallus gallus OX=9031 GN=NUCB2 PE=4 SV=1	2.08252	1.13873	0.626235	-0.417283	-0.149735	-0.623949	-0.992454	-0.929045	-0.735027
F1NHL2	Cullin associated and neddylation dissociated 1 OS=Gallus gallus OX=9031 GN=CAND1 PE=4 SV=4	2.26848	0.926746	0.682889	-0.564478	-0.614856	-0.623309	-0.640264	-0.760837	-0.674375
F1NHT5	Uncharacterized protein OS=Gallus gallus OX=9031 GN=FETUB PE=4 SV=2	1.85343	1.38809	0.778367	-0.790901	-0.483869	-0.275523	-0.965206	-0.881372	-0.623013
F1NJ08	Vimentin OS=Gallus gallus OX=9031 GN=VIM PE=3 SV=1	2.20106	1.16127	0.296261	-0.181878	-0.436511	-0.444251	-0.716754	-1.03605	-0.843143
F1NLI6	DZF domain-containing protein OS=Gallus gallus OX=9031 GN=ZFR2 PE=4 SV=4	1.64008	1.37461	1.10009	-0.703327	-0.387236	-0.541361	-0.923443	-0.460286	-1.09913
F1NM36	Phosphoglucomutase 5 OS=Gallus gallus OX=9031 GN=PGM5 PE=4 SV=2	1.81868	1.66912	0.418259	-0.863002	-0.610819	-0.57512	-0.91709	-0.470012	-0.470012
F1NPJ2	H15 domain-containing protein OS=Gallus gallus OX=9031 PE=3 SV=4	2.01442	1.09391	0.558483	-0.519763	0.0388625	-0.344952	-0.540641	-1.37914	-0.921178
F1NQP4	Uncharacterized protein OS=Gallus gallus OX=9031 GN=CBFB PE=4 SV=4	2.13699	1.05777	0.686849	-0.328441	-0.889298	-0.513414	-0.952016	-0.432081	-0.766355
F1NSP8	Heterogeneous nuclear ribonucleoprotein U OS=Gallus gallus OX=9031 GN=HNRNPU PE=4 SV=4	2.10335	1.2615	0.561657	-0.424823	-0.571615	-0.723871	-0.715715	-0.659072	-0.83141
F1NSV6	Sodium/potassium-transporting ATPase subunit beta OS=Gallus gallus OX=9031 GN=ATP1B1 PE=3 SV=3	1.75349	1.30925	0.869835	-0.440634	-0.792248	0.0988393	-0.844401	-0.959159	-0.994966
F1NVA4	Nucleophosmin OS=Gallus gallus OX=9031 GN=NPM1 PE=4 SV=4	1.91645	1.2785	0.874578	-0.4059	-0.77366	-0.541506	-0.659562	-0.915239	-0.77366
F1NZD3	RRM domain-containing protein OS=Gallus gallus OX=9031 GN=RBMXL1 PE=4 SV=1	2.05011	1.24411	0.661074	-0.525254	-0.321247	-0.772647	-0.685778	-0.869731	-0.780643
F2Z4L4	Uncharacterized protein OS=Gallus gallus OX=9031 GN=SET PE=3 SV=1	2.01856	1.26658	0.646379	-0.278332	-0.477518	-0.588541	-0.777106	-0.836101	-0.973926
F6QJK6	WH1 domain-containing protein OS=Gallus gallus OX=9031 GN=ENAH PE=4 SV=3	1.99062	1.18954	0.837264	-0.324186	-0.799052	-0.720807	-0.613917	-0.960575	-0.59889
O93417	Caspase-3 OS=Gallus gallus OX=9031 GN=CASP3 PE=2 SV=1	1.98417	1.08051	0.726831	-0.605767	0.16049	-0.713854	-0.989326	-0.560332	-1.08271
O93601	Apolipoprotein AIV OS=Gallus gallus OX=9031 GN=apoAIV PE=2 SV=1	2.05952	1.15887	0.747518	-0.464054	-0.402638	-0.661834	-0.852194	-0.963638	-0.621544
P00337	L-lactate dehydrogenase B chain OS=Gallus gallus OX=9031 GN=LDHB PE=1 SV=3	2.10793	1.2335	0.590523	-0.573525	-0.752409	-0.673543	-0.611666	-0.874033	-0.446776
P02314	Non-histone chromosomal protein HMG-17 OS=Gallus gallus OX=9031 GN=HMGN2 PE=1 SV=3	1.79252	1.21042	0.680967	-0.228285	0.119848	-0.333144	-0.841115	-0.988262	-1.41295
P08250	Apolipoprotein A-I OS=Gallus gallus OX=9031 GN=APOA1 PE=1 SV=2	2.03023	0.948771	1.01785	-0.769642	-0.237562	-0.892727	-0.691424	-0.826184	-0.57931
P08288	Histone H1.11R OS=Gallus gallus OX=9031 PE=3 SV=2	2.06825	1.20716	0.400347	-0.504383	-0.171448	-0.645543	-0.340858	-1.36799	-0.645543
P09244	Tubulin beta-7 chain OS=Gallus gallus OX=9031 PE=2 SV=1	2.02122	1.31441	0.672079	-0.549415	-0.644152	-0.652142	-0.644152	-0.8737	-0.644152
P12902	Non-histone chromosomal protein HMG-14A OS=Gallus gallus OX=9031 PE=3 SV=2	1.83959	1.32695	0.771799	-0.7331	-0.233795	-0.559095	-1.24143	-0.332423	-0.838502
P17153	Annexin A5 OS=Gallus gallus OX=9031 GN=ANXA5 PE=1 SV=2	2.21016	1.12045	0.546673	-0.540317	-0.671376	-0.572698	-0.556476	-0.780981	-0.755431
P20135	Glutathione S-transferase theta-1 OS=Gallus gallus OX=9031 GN=GSTT1 PE=1 SV=3	0.899824	1.85766	1.08319	-0.983028	-0.275535	-0.275535	-0.404975	-1.43859	-0.463016
P23614	Brain acid soluble protein 1 homolog OS=Gallus gallus OX=9031 GN=BASP1 PE=2 SV=4	2.11056	1.25975	0.551294	-0.461288	-0.663014	-0.775674	-0.694598	-0.800613	-0.526425
P27003	Protein S100-A10 OS=Gallus gallus OX=9031 GN=S100A10 PE=3 SV=2	1.99148	1.48067	0.347613	-0.366938	-0.458629	-0.50573	-0.808005	-1.00637	-0.67409
P35062	Histone H2A-III OS=Gallus gallus OX=9031 PE=1 SV=2	2.0067	1.19623	0.604919	-0.525709	-0.114314	-0.42376	-0.560528	-1.15945	-1.02409
P40618	High mobility group protein B3 OS=Gallus gallus OX=9031 GN=HMGB3 PE=2 SV=3	2.00549	1.16475	0.767812	-0.428151	-0.157778	-0.92359	-0.773727	-0.79012	-0.864682
P62801	Histone H4 OS=Gallus gallus OX=9031 GN=H4-I PE=1 SV=2	2.21343	1.12225	0.460811	-0.590905	-0.269399	-0.608416	-0.73275	-0.915941	-0.679083
P84229	Histone H3.2 OS=Gallus gallus OX=9031 GN=H3-I PE=1 SV=2	2.21021	1.07974	0.53913	-0.766277	-0.430583	-0.578225	-0.37363	-0.831862	-0.8485
Q08392	Glutathione S-transferase OS=Gallus gallus OX=9031 PE=2 SV=1	1.95981	1.28813	0.809525	-0.49494	-0.774987	-0.850169	-0.742546	-0.671604	-0.523217
Q0GFE9	Thymosin beta OS=Gallus gallus OX=9031 GN=TMSB15B PE=2 SV=1	1.7473	1.40403	1.00964	-0.529299	-0.580401	-0.73551	-0.756713	-0.851442	-0.707604
Q2ACD6	Chicken-II-type gonadotropin-releasing hormone and full mitochondrial ribosomal protein S26 polycistronic type OS=Gallus gallus OX=9031 GN=MRPS26 PE=2 SV=1	2.23899	1.1002	0.479281	-0.348113	-0.75055	-0.618395	-0.644536	-0.688423	-0.76845
Q2HZ96	Protein ATP1B4 OS=Gallus gallus OX=9031 GN=ATP1B4 PE=1 SV=1	1.53962	1.47191	1.15142	-0.780688	-0.288566	-0.612841	-0.905168	-0.723608	-0.852076
Q5F3Y0	Uncharacterized protein OS=Gallus gallus OX=9031 GN=LSP1P1 PE=2 SV=1	2.20311	1.13474	0.513536	-0.466045	-0.913887	-0.615259	-0.677215	-0.661599	-0.517382
Q5F3Y4	Perilipin OS=Gallus gallus OX=9031 GN=RCJMB04_4d23 PE=2 SV=1	1.85322	0.966197	0.87922	-0.432262	-0.432262	-0.0589167	-0.273428	-0.878286	-1.62348
Q5F412	Dynein light chain OS=Gallus gallus OX=9031 GN=DYL1 PE=2 SV=1	1.74827	1.45892	0.545631	-0.330363	-0.129359	-0.16598	-0.799777	-1.25333	-1.07401
Q5F473	RanBD1 domain-containing protein OS=Gallus gallus OX=9031 GN=NUP50 PE=2 SV=1	2.17593	0.884539	0.608585	-1.00581	0.0498108	-0.246795	-0.871436	-0.741007	-0.853823
Q5ZHP4	Uncharacterized protein OS=Gallus gallus OX=9031 GN=TPD52 PE=2 SV=1	2.16506	1.11794	0.516282	-0.575808	-0.583298	-0.177028	-1.01827	-0.800979	-0.643902
Q5ZJ59	Uncharacterized protein OS=Gallus gallus OX=9031 GN=RCJMB04_20j14 PE=2 SV=1	1.94615	1.30739	0.784895	-0.369173	-0.840113	-0.699756	-0.809931	-0.780094	-0.539363
Q5ZJB5	Uncharacterized protein OS=Gallus gallus OX=9031 GN=MCFD2 PE=2 SV=1	1.88084	1.3491	0.594661	-0.667759	-0.831087	0.0633229	-1.1529	-0.783752	-0.452429
Q5ZKB0	GOLD domain-containing protein OS=Gallus gallus OX=9031 GN=TMED2 PE=2 SV=1	1.79094	1.28838	0.398471	-0.0732675	0.300439	-0.560122	-0.644878	-1.35876	-1.14121
Q5ZKC9	14-3-3 protein zeta OS=Gallus gallus OX=9031 GN=YWHAZ PE=2 SV=1	2.26852	1.07342	0.450664	-0.458862	-0.747412	-0.451163	-0.69771	-0.772519	-0.664947
Q5ZKJ2	14_3_3 domain-containing protein OS=Gallus gallus OX=9031 GN=YWHAH PE=2 SV=1	1.50911	1.62049	0.935027	-0.559878	-0.487666	-0.229721	-1.00883	-0.986593	-0.791934
Q5ZKS0	Uncharacterized protein OS=Gallus gallus OX=9031 GN=MARCKSL1 PE=2 SV=1	1.81034	1.38662	0.786884	-0.510464	-0.352607	-0.884459	-0.397013	-1.20643	-0.63287
Q5ZLB3	Uncharacterized protein OS=Gallus gallus OX=9031 GN=HNRNPA1 PE=2 SV=1	2.10153	1.18578	0.603864	-0.653663	-0.500509	-0.823466	-0.262245	-0.937043	-0.714245
Q5ZLX5	Zinc finger Ran-binding domain-containing protein 2 OS=Gallus gallus OX=9031 GN=ZRANB2 PE=2 SV=1	1.79699	1.28715	1.02264	-0.494689	-0.542065	-0.573902	-1.0426	-0.557958	-0.895563
Q5ZMD1	14-3-3 protein theta OS=Gallus gallus OX=9031 GN=YWHAQ PE=1 SV=1	2.1689	1.21628	0.480292	-0.416756	-0.685572	-0.608571	-0.646836	-0.845462	-0.662273
Q5ZMH1	Septin-2 OS=Gallus gallus OX=9031 GN=SEPTIN2 PE=2 SV=1	2.0318	1.17121	0.780355	-0.303827	-0.599966	-0.55885	-0.776656	-0.837046	-0.90702
Q6L9F3	BASH/BLNK N-terminal associated protein 2 OS=Gallus gallus OX=9031 GN=BNAS2 PE=2 SV=1	2.14676	0.997663	0.727073	-0.343773	-0.343773	-0.825723	-0.533736	-0.908058	-0.91643
Q6W8X3	High mobility group A1b OS=Gallus gallus OX=9031 GN=HMGA1 PE=2 SV=1	2.01386	0.977665	0.383746	-0.151726	0.394888	-0.543345	-0.654114	-1.14454	-1.27643
Q6WEB3	Thymosin beta OS=Gallus gallus OX=9031 PE=2 SV=1	1.90509	1.36027	0.826973	-0.519007	-0.658105	-0.673421	-0.688875	-0.784626	-0.768294
Q76MF7	JC7 OS=Gallus gallus OX=9031 GN=JC7 PE=2 SV=1	1.98965	1.16863	0.820234	-0.528908	-0.211064	-0.677174	-0.758131	-0.80331	-0.999934
Q8JIG5	Alpha-1-acid glycoprotein OS=Gallus gallus OX=9031 GN=ogchi PE=2 SV=1	1.70015	0.871406	1.2496	-0.503655	0.339696	-0.693963	-1.07366	-0.948383	-0.941188
Q90679	Thymocyte nuclear protein 1 OS=Gallus gallus OX=9031 GN=THYN1 PE=1 SV=1	1.90442	1.25215	0.957436	-0.627788	-0.564397	-0.721551	-0.57838	-0.758334	-0.863557
Q91956	CSD_1 domain-containing protein OS=Gallus gallus OX=9031 PE=2 SV=1	1.87038	1.28301	0.910759	-0.380683	-0.837559	-0.580228	-0.993102	-0.482982	-0.789598
Q98TD1	PIT 54 OS=Gallus gallus OX=9031 GN=PIT 54 PE=2 SV=1	1.52196	0.789397	1.1051	-0.535818	0.448788	0.0669237	-0.648557	-1.64815	-1.09965
Q9YH06	High mobility group protein B1 OS=Gallus gallus OX=9031 GN=HMGB1 PE=1 SV=1	2.0584	1.22717	0.521714	-0.59037	-0.177469	-0.83037	-0.498247	-1.17446	-0.536375
R4GG24	Aldo_ket_red domain-containing protein OS=Gallus gallus OX=9031 GN=AKR1E2 PE=4 SV=1	1.16253	1.6239	0.608259	-0.5036	0.364114	0.253765	-1.26137	-1.31612	-0.931479
R4GGF3	GLI pathogenesis related 2 OS=Gallus gallus OX=9031 GN=GLIPR2 PE=3 SV=1	1.91763	1.09174	0.971072	-0.0515369	-0.800732	-0.637838	-0.953999	-0.921245	-0.615095
R4GLW2	Adaptor protein, phosphotyrosine interacting with PH domain and leucine zipper 2 OS=Gallus gallus OX=9031 GN=APPL2 PE=4 SV=3	2.15891	1.26373	0.319656	-0.465895	-0.412443	-0.904395	-0.47359	-0.973686	-0.512292
U3NEE3	Carnosine N-methyltransferase 2 OS=Gallus gallus OX=9031 PE=1 SV=1	1.53506	1.41485	1.07498	-0.634075	-0.0848449	-0.591892	-0.495069	-1.01069	-1.20831
A0A1D5NUB1	Annexin OS=Gallus gallus OX=9031 GN=ANXA13 PE=3 SV=1	1.77262	0.609482	1.49252	-0.953041	-0.791794	-0.928478	-0.682299	-0.620919	0.101916
A0A1D5P603	Uncharacterized protein OS=Gallus gallus OX=9031 GN=MYH1F PE=3 SV=1	1.3974	0.521177	1.8825	-0.742063	-0.65618	-0.981509	-0.867913	0.159667	-0.71308
A0A1D5PEB4	Ubiquitin carboxyl-terminal hydrolase OS=Gallus gallus OX=9031 GN=USP43 PE=3 SV=3	1.67114	1.44139	0.849282	-0.767529	-1.41659	-0.526393	-0.372966	-0.512212	-0.366123
A0A1D5PG75	Gamma-glutamyltransferase 5 OS=Gallus gallus OX=9031 GN=GGT5 PE=4 SV=3	1.90836	1.27963	0.580102	-0.509522	-0.853806	-1.07598	-0.923834	-0.591337	0.186387
A0A1D5PHT2	AIG1-type G domain-containing protein OS=Gallus gallus OX=9031 GN=LOC429682 PE=4 SV=1	1.87217	0.757194	1.37658	-0.445224	-0.74033	-0.910916	-0.662968	-0.96542	-0.28109
A0A1D5PKI5	GDP-mannose 4,6-dehydratase OS=Gallus gallus OX=9031 GN=GMDS PE=3 SV=3	1.63916	1.15915	0.366632	-0.504638	-1.01348	-1.25085	0.989413	-0.534412	-0.850971
A0A1D5PKY9	Septin-type G domain-containing protein OS=Gallus gallus OX=9031 GN=SEPT6 PE=3 SV=2	1.99758	1.09695	0.817724	-0.731819	-0.596095	-1.23916	-0.292693	-0.336861	-0.715628
A0A1L1RQ04	Stathmin OS=Gallus gallus OX=9031 GN=STMN1 PE=3 SV=2	1.8038	1.01695	1.24833	-1.06504	-0.835117	-0.757831	-0.348139	-0.706935	-0.356025
A0A1L1RRC3	HMG box domain-containing protein OS=Gallus gallus OX=9031 GN=SMARCE1 PE=4 SV=2	1.97507	1.19654	0.724072	-1.11033	-0.832491	-0.746104	-0.511969	-0.0671399	-0.627647
A0A2H4C5K3	MHC class I antigen OS=Gallus gallus OX=9031 GN=BF PE=2 SV=1	2.18463	0.56915	1.00424	-0.193397	-0.525274	-0.809197	-1.15465	-0.450371	-0.625136
A0A3Q2TSD4	C-type lectin domain-containing protein OS=Gallus gallus OX=9031 GN=FCER2 PE=4 SV=1	2.08127	0.821939	1.04902	-0.467064	-0.942047	-0.897622	-0.324092	-0.698531	-0.622875
A0A3Q3A434	Lysosome-associated membrane glycoprotein 2 OS=Gallus gallus OX=9031 GN=LAMP2 PE=3 SV=1	1.98301	1.24062	0.675179	-1.28444	-0.371787	-0.634583	-0.627032	-0.428631	-0.552333
E1BR14	Tubulin polymerization promoting protein family member 3 OS=Gallus gallus OX=9031 GN=TPPP3 PE=4 SV=3	1.07837	1.39517	1.39517	-1.46198	-0.411101	-1.07226	-0.176042	-0.671782	-0.0755349
E1BW15	Uncharacterized protein OS=Gallus gallus OX=9031 GN=DDX21 PE=4 SV=4	1.88542	0.746164	0.990111	-0.0523976	-0.853142	-1.56998	-0.0259995	-0.76575	-0.354425
E1BWJ8	Uncharacterized protein OS=Gallus gallus OX=9031 GN=ABI1 PE=4 SV=4	1.96873	1.31408	0.740931	-0.723738	-0.658666	-0.80553	-0.874402	-0.567434	-0.393978
E1C1Q3	Solute carrier family 29 member 1 (Augustine blood group) OS=Gallus gallus OX=9031 GN=SLC29A1 PE=4 SV=4	1.71621	0.792564	1.05968	-1.07977	-0.687117	-1.35907	0.47231	-0.159984	-0.754824
F1N851	Uncharacterized protein OS=Gallus gallus OX=9031 GN=ENTPD1 PE=3 SV=3	1.96248	1.082	0.5947	-0.784479	-1.29974	-1.05891	0.0316951	-0.434113	-0.0936393
F1N951	Uncharacterized protein OS=Gallus gallus OX=9031 GN=TM6SF1 PE=4 SV=3	1.57705	0.953507	1.51495	-1.05617	-0.600131	-0.96895	-0.472044	-0.80709	-0.141128
F1NC65	Protein kinase cAMP-dependent type II regulatory subunit beta OS=Gallus gallus OX=9031 GN=PRKAR2B PE=4 SV=3	1.90804	0.00981307	0.92222	-1.0643	-1.49408	-0.679866	0.779479	-0.215815	-0.165488
F1P1L4	Glutamate decarboxylase like 1 OS=Gallus gallus OX=9031 GN=GADL1 PE=3 SV=3	1.30938	1.44508	1.3885	-0.81615	-0.775016	-1.07066	-0.281186	-0.769191	-0.430759
F1P3X1	Uncharacterized protein OS=Gallus gallus OX=9031 GN=MYH1G PE=3 SV=4	1.31203	0.565865	1.84041	-0.857513	-0.790896	-1.30726	-0.673562	0.103484	-0.192569
O13113	Dolichyl-diphosphooligosaccharide--protein glycosyltransferase subunit DAD1 OS=Gallus gallus OX=9031 GN=DAD1 PE=2 SV=1	2.27128	0.396912	0.640482	-0.900597	-1.25383	-0.853426	-0.0717479	-0.370123	0.141051
P09653	Tubulin beta-5 chain OS=Gallus gallus OX=9031 PE=3 SV=1	2.04637	1.18394	0.632725	-0.877726	-1.12668	-0.2946	-0.307967	-0.631729	-0.624335
P62758	Neurocalcin-delta OS=Gallus gallus OX=9031 GN=NCALD PE=2 SV=2	1.95616	0.546584	1.2276	-0.0655316	-0.951779	-1.11851	-0.504646	-0.12194	-0.967942
P70082	Histone H2A.J OS=Gallus gallus OX=9031 GN=H2A-IX PE=3 SV=1	2.03572	1.06176	0.24842	-1.24454	-0.627378	-0.845576	0.361961	-0.935576	-0.0547884
Q45KQ2	Aggrecan promoter binding protein OS=Gallus gallus OX=9031 PE=2 SV=1	2.05382	1.04175	0.817486	-0.664022	-0.937029	-1.06727	-0.288937	-0.355355	-0.600439
Q49B65	EF hand-containing protein 1 OS=Gallus gallus OX=9031 GN=EFHD1 PE=2 SV=1	2.08117	1.33711	0.130111	-0.53806	-0.744877	-0.935001	-0.113695	-1.0512	-0.165555
Q5F441	Uncharacterized protein OS=Gallus gallus OX=9031 GN=RCJMB04_3i16 PE=2 SV=1	1.97208	1.08279	0.640175	-0.995149	-0.597618	-0.978164	-0.513326	-0.927618	0.316825
Q5ZIC9	WH1 domain-containing protein OS=Gallus gallus OX=9031 GN=RCJMB04_27o18 PE=2 SV=1	1.99622	1.31012	0.634487	-0.846422	-0.819091	-0.828151	-0.484613	-0.7311	-0.231455
Q5ZM91	cAMP-dependent protein kinase type I-alpha regulatory subunit OS=Gallus gallus OX=9031 GN=PRKAR1A PE=2 SV=1	2.02504	1.13632	0.80827	-0.515453	-1.0254	-0.857823	-0.704421	-0.555889	-0.310641
Q5ZMN5	Uncharacterized protein OS=Gallus gallus OX=9031 GN=RCJMB04_1i20 PE=2 SV=1	1.90621	0.870783	1.25547	-0.396682	-1.01156	-0.741164	-0.648624	-0.37296	-0.861473
Q9BD54	MHC class II-associated invariant chain (Fragment) OS=Gallus gallus OX=9031 GN=CD74 PE=2 SV=2	2.10843	0.915991	0.702333	-0.645171	-0.729298	-1.36269	-0.0866652	-0.419538	-0.483391
Q9W744	DEAD-box RNA helicase OS=Gallus gallus OX=9031 PE=2 SV=1	2.03717	1.38778	0.496554	-0.670363	-0.811069	-0.744294	-0.637898	-0.686685	-0.371197
R4GH86	Glutathione peroxidase OS=Gallus gallus OX=9031 GN=GPX1 PE=3 SV=3	2.13179	1.22539	0.382018	-0.732794	-0.921579	-0.938467	-0.448212	-0.568561	-0.129581
R4GJU7	Uncharacterized protein OS=Gallus gallus OX=9031 GN=MXRA7 PE=4 SV=4	1.95534	1.34014	0.612976	-0.707994	-0.585759	-1.08955	-0.707994	-0.671546	-0.145622
X2J6L4	Allograft inflammatory factor 1 like OS=Gallus gallus OX=9031 GN=C9ORF58 PE=2 SV=1	2.16773	1.18683	0.472128	-0.77096	-0.935741	-0.691567	-0.47161	-0.621717	-0.33509
A0A1D5NXP5	Myelin protein P0 OS=Gallus gallus OX=9031 GN=MPZ PE=4 SV=1	0.719216	1.77561	0.711339	-0.700947	-0.606142	-1.88385	-0.208193	-0.324436	0.517409
A0A1D5PG36	Isocitrate dehydrogenase [NAD] subunit, mitochondrial OS=Gallus gallus OX=9031 GN=IDH3B PE=3 SV=2	0.952363	1.46262	1.13213	0.689595	-1.50569	-0.713338	-0.713338	-0.826857	-0.477482
A0A1D5PYB7	LIM domains containing 1 OS=Gallus gallus OX=9031 GN=LIMD1 PE=4 SV=2	1.86975	0.934078	0.762042	0.120762	-1.69746	-0.763355	-0.616798	-0.360465	-0.248547
E1C0M1	Retinol binding protein 7 OS=Gallus gallus OX=9031 GN=RBP7 PE=3 SV=2	1.68571	1.10607	0.101975	-0.814243	-0.448131	-1.3479	-0.583173	-0.814243	1.11394
E1C7Y1	Component of oligomeric golgi complex 2 OS=Gallus gallus OX=9031 GN=COG2 PE=4 SV=1	1.90441	1.11162	0.789716	0.149873	-1.26826	-0.879784	-0.487886	-0.666919	-0.652769
Q5ZK62	Arf-GAP with coiled-coil, ANK repeat and PH domain-containing protein 2 OS=Gallus gallus OX=9031 GN=ACAP2 PE=2 SV=1	1.41667	0.510657	0.885769	0.244007	-1.70123	-1.63143	-0.353247	0.384799	0.244007
Q5ZKC3	Uncharacterized protein OS=Gallus gallus OX=9031 GN=RCJMB04_11n1 PE=2 SV=1	1.58147	1.45809	0.31408	-1.08152	-0.436073	-1.67128	0.0544593	0.107502	-0.326723
Q6J4Y8	FUS/TLS OS=Gallus gallus OX=9031 PE=1 SV=1	1.81778	0.917904	0.176225	-0.757604	-0.903791	-1.50306	0.321846	-0.764756	0.695447
A0A1D5NZG8	Ethanolamine-phosphate phospho-lyase OS=Gallus gallus OX=9031 GN=ETNPPL PE=3 SV=2	1.57475	1.39251	1.18778	-0.314893	-0.637374	-0.912768	-0.534593	-0.82685	-0.928564
A0A1D5P5L5	Methyltransf_11 domain-containing protein OS=Gallus gallus OX=9031 GN=LOC107048987 PE=4 SV=1	1.11965	1.44212	1.28797	-0.118138	-0.219763	-0.924929	-0.108623	-1.29962	-1.17866
A0A1D5PQW7	Uncharacterized protein OS=Gallus gallus OX=9031 PE=4 SV=2	1.08254	1.25557	1.61783	-0.44709	-0.717268	-0.770661	-0.287766	-0.257775	-1.47538
A0A3Q2TSE5	4F5 domain-containing protein OS=Gallus gallus OX=9031 GN=LOC107052389 PE=4 SV=1	-0.00365788	1.44887	1.51968	0.0213506	0.125045	0.423853	-1.08506	-0.895831	-1.55425
A0A3Q2TXD8	Uncharacterized protein OS=Gallus gallus OX=9031 PE=4 SV=1	1.14396	1.8229	1.14835	-0.55795	-0.55148	-0.894201	-0.480936	-0.623174	-1.00747
A0A3Q2U9L2	Uncharacterized protein OS=Gallus gallus OX=9031 GN=PKP4 PE=4 SV=1	0.999769	1.00375	1.83127	0.095505	-0.484793	-1.28963	-0.86693	-0.37076	-0.918186
E1C115	Eukaryotic translation initiation factor 4E binding protein 1 OS=Gallus gallus OX=9031 GN=EIF4EBP1 PE=4 SV=1	1.23842	1.33219	1.46951	-0.497604	-0.0312629	-0.819097	-0.570799	-0.925198	-1.19616
F1N845	Uncharacterized protein OS=Gallus gallus OX=9031 GN=C1H12ORF57 PE=4 SV=2	1.37825	1.20131	1.54285	-0.882351	-0.346951	-0.585668	-0.368932	-1.06909	-0.869422
F1NE93	Solute carrier family 35 member E1 OS=Gallus gallus OX=9031 GN=SLC35E1 PE=4 SV=4	1.38664	1.52919	1.2298	-0.217674	-0.530243	-0.788178	-0.895343	-0.910848	-0.803342
F1NTJ5	Myosin IB OS=Gallus gallus OX=9031 GN=MYO1B PE=3 SV=4	1.24964	1.3657	1.48238	-0.557298	-0.589598	-0.541287	-0.291857	-0.838481	-1.27921
F1NXF2	Regulator of cell cycle OS=Gallus gallus OX=9031 GN=RGCC PE=4 SV=5	0.518063	1.32337	1.65682	-0.0417856	-0.0878799	-0.0113164	-1.59658	-1.13192	-0.628766
F1P3R3	Microtubule associated protein 1A OS=Gallus gallus OX=9031 GN=MAP1A PE=4 SV=4	1.12925	1.53378	1.51358	-0.482528	-0.697401	-0.831002	-0.911882	-0.791394	-0.462395
Q5ZIA0	RNA N6-adenosine-methyltransferase METTL16 OS=Gallus gallus OX=9031 GN=METTL16 PE=2 SV=1	1.01354	0.740405	1.92997	0.266696	-0.859659	-0.775259	-1.20108	-0.222036	-0.892578
Q8JHU0	Homeodomain-only protein OS=Gallus gallus OX=9031 GN=HOPX PE=3 SV=1	1.04479	1.60153	1.19209	0.161431	-0.443465	-0.34065	-1.31515	-0.795456	-1.10512
A0A1D5PC51	Ceramide transporter 1 OS=Gallus gallus OX=9031 GN=COL4A3BP PE=4 SV=1	1.36318	0.5945	0.565166	0.744333	0.732965	-0.27167	-0.587247	-1.45807	-1.68316
A0A1I7Q410	Integrator complex subunit 10 OS=Gallus gallus OX=9031 GN=INTS10 PE=4 SV=2	1.69016	0.671232	0.94191	0.105753	0.651148	-0.828974	-1.30083	-1.21805	-0.712355
A0A3Q2TWN9	Rap guanine nucleotide exchange factor 1 OS=Gallus gallus OX=9031 GN=RAPGEF1 PE=4 SV=1	0.953975	0.443146	1.7787	-0.266354	0.496992	-0.203117	-0.981801	-1.79598	-0.425554
A0A3Q2U164	Uncharacterized protein OS=Gallus gallus OX=9031 PE=4 SV=1	1.06088	1.48628	0.689612	0.656397	0.215583	-0.855379	-0.748728	-0.875671	-1.62897
E1C7C1	MACPF domain-containing protein OS=Gallus gallus OX=9031 GN=C8B PE=4 SV=2	2.1297	0.566544	0.763952	-0.43169	0.388911	-0.655391	-1.01294	-1.21872	-0.530371
F1NCV8	Endoplasmic reticulum lectin 1 OS=Gallus gallus OX=9031 GN=ERLEC1 PE=4 SV=3	1.42796	1.12655	0.503089	0.980924	0.150682	-1.18384	-1.15948	-0.87678	-0.96911
F1NJU5	Complement C8 alpha chain OS=Gallus gallus OX=9031 GN=C8A PE=4 SV=2	1.68619	0.245337	0.617883	-0.594709	1.4764	-0.695075	-0.666142	-1.27187	-0.79802
F1NPN5	SERPIN domain-containing protein OS=Gallus gallus OX=9031 GN=SPIA3 PE=3 SV=4	1.72419	0.63609	0.933613	-0.0968938	0.807854	-1.15205	-0.798052	-1.1104	-0.94435
F1P0Q8	H/ACA ribonucleoprotein complex subunit DKC1 OS=Gallus gallus OX=9031 GN=DKC1 PE=4 SV=2	1.21703	0.750192	0.586218	-0.241612	1.55041	-0.719208	-0.678486	-0.971816	-1.49273
Q5F3I1	Fibrinogen C-terminal domain-containing protein OS=Gallus gallus OX=9031 GN=FGL2 PE=2 SV=1	1.65766	0.332996	0.172601	1.00905	0.718442	-0.291222	-0.860111	-1.38254	-1.35688
Q90WR3	Hemopexin (Fragment) OS=Gallus gallus OX=9031 PE=2 SV=1	1.72047	0.735445	1.04445	-0.592171	0.679783	-0.772762	-0.7433	-1.42286	-0.649056
Q9DDU8	Transformer-2 beta OS=Gallus gallus OX=9031 GN=TRA2B PE=2 SV=1	1.8406	0.918581	0.0757787	0.391175	0.181211	0.265096	-1.24753	-1.28344	-1.14148

## Sheet: subcluster3_50proteins
Table S6 Differential expressed proteins for different subcluster
Accession	Description	BYC150T1	BYC150T2	BYC150T3	BYC300T1	BYC300T2	BYC300T3	BYC450T1	BYC450T2	BYC450T3
A0A1D5NUW2	Vitellogenin-1 OS=Gallus gallus OX=9031 GN=VTG1 PE=4 SV=1	-1.22628	-1.34519	-1.30498	0.657066	1.36153	0.387291	1.23105	0.164938	0.0745658
A0A1D5P062	SAM domain-containing protein OS=Gallus gallus OX=9031 GN=STIM1 PE=4 SV=1	-1.17755	-1.3074	-1.24925	0.704803	1.30912	-0.57677	0.923046	0.733432	0.640559
A0A1L1RMZ7	Uncharacterized protein OS=Gallus gallus OX=9031 GN=RGP1 PE=4 SV=2	-1.33298	-1.83911	0.238639	0.692485	0.504441	0.618045	0.605457	-0.785059	1.29808
A0A3Q2U347	Vitellogenin-3 OS=Gallus gallus OX=9031 GN=VTG3 PE=4 SV=1	-1.58086	-0.900481	-1.27034	0.376668	1.22261	0.177909	1.48941	0.0528654	0.432212
A0A3Q3AER7	Importin 11 OS=Gallus gallus OX=9031 GN=IPO11 PE=4 SV=1	-1.48853	-0.593745	-0.593745	-0.662917	1.72975	-0.591387	0.889817	0.0865258	1.22423
A0A3Q3AF64	ADAMTS like 1 OS=Gallus gallus OX=9031 GN=ADAMTSL1 PE=4 SV=1	-1.38585	-1.42424	-0.200232	-0.544552	0.997659	-0.298637	1.44691	0.18308	1.22587
E1BTE8	Chromosome 1 open reading frame 21 OS=Gallus gallus OX=9031 GN=C8H1ORF21 PE=4 SV=1	-1.42161	-1.22533	-0.505054	-0.509795	0.863549	-0.272264	1.80783	0.434665	0.828005
F1NFL6	Vitellogenin-2 OS=Gallus gallus OX=9031 GN=VTG2 PE=4 SV=1	-1.45331	-1.28619	-1.21549	0.588112	1.34028	0.439688	1.14129	0.319729	0.125893
F1NJ62	DEAD-box helicase 24 OS=Gallus gallus OX=9031 GN=DDX24 PE=4 SV=2	-1.50885	-1.0555	-0.329395	-0.51248	0.812083	-0.449278	1.66994	0.11888	1.25459
P02659	Apovitellenin-1 OS=Gallus gallus OX=9031 PE=1 SV=1	-1.58341	-1.21425	-1.18225	0.692539	1.30082	0.297977	1.03773	0.136336	0.514505
Q5ZMA4	Uncharacterized protein OS=Gallus gallus OX=9031 GN=RCJMB04_2l14 PE=2 SV=1	-1.91538	-0.464292	-0.607374	-0.102518	1.08743	-0.541183	1.18511	-0.00431175	1.36252
Q90XD2	Agmatinase, mitochondrial OS=Gallus gallus OX=9031 GN=AGMAT PE=2 SV=1	-1.1571	-1.24732	-1.30904	0.61847	1.46948	0.451155	1.27397	0.0459827	-0.145596
Q91025	Vitellogenin-3 (Fragments) OS=Gallus gallus OX=9031 GN=VTG3 PE=2 SV=2	-1.25911	-1.34216	-1.31335	0.138165	1.35424	0.192573	1.2052	0.614687	0.409755
A0A1D5P4W0	Regulator of chromosome condensation 1 OS=Gallus gallus OX=9031 GN=RCC1 PE=4 SV=2	-1.58769	-1.27329	-1.12769	-0.13255	0.67586	0.655975	1.03186	0.688455	1.06907
A0A1D5PD08	Pyridoxamine 5'-phosphate oxidase OS=Gallus gallus OX=9031 GN=PNPO PE=4 SV=1	-1.4092	-0.814231	-0.994369	0.0242594	-0.423691	0.40166	0.853689	0.314062	2.04782
A0A1D5PH20	Uncharacterized protein OS=Gallus gallus OX=9031 GN=SMG8 PE=4 SV=2	-1.76766	-0.61303	-1.18454	0.932267	-0.64946	0.536685	0.926318	0.863424	0.955994
A0A3Q2TS28	DUF383 domain-containing protein OS=Gallus gallus OX=9031 PE=4 SV=1	-0.838734	-1.31762	-0.937423	1.27055	-0.666677	-0.0784779	0.532499	1.81191	0.223968
A0A3Q2U3U0	DR1 associated protein 1 OS=Gallus gallus OX=9031 GN=LOC107050177 PE=4 SV=1	-1.4485	-0.428099	-1.16433	-0.36597	0.384099	-0.11401	0.10922	1.0273	2.00029
A0A3Q2U434	Uncharacterized protein OS=Gallus gallus OX=9031 PE=4 SV=1	-1.12558	-1.92889	-0.776538	0.303888	0.432218	0.912037	0.0421428	1.122	1.01872
A0A3Q2U807	Phosphagen kinase C-terminal domain-containing protein OS=Gallus gallus OX=9031 PE=3 SV=1	-2.05154	-0.9599	-0.664243	0.171971	0.45867	0.174736	0.494872	1.40199	0.97345
A0A3Q2UHD3	Mitochondrial ribosomal protein L4 OS=Gallus gallus OX=9031 PE=4 SV=1	-1.45893	-0.903789	-1.1502	1.95228	-0.161348	0.303148	0.245698	0.750739	0.422408
A0A3Q2ULZ1	Calcium uniporter regulatory subunit MCUb OS=Gallus gallus OX=9031 GN=MCUB PE=3 SV=1	-1.42417	-1.46996	-1.14362	1.18762	0.0202419	0.508628	0.876325	0.826565	0.618372
A0A3Q3AP00	Protein tyrosine phosphatase non-receptor type 12 OS=Gallus gallus OX=9031 GN=PTPN12 PE=4 SV=1	-1.7172	-1.2112	-0.840634	1.08692	-0.336376	0.757954	0.306514	1.02913	0.924896
A1IMF0	Ubiquitin carboxyl-terminal hydrolase OS=Gallus gallus OX=9031 GN=UCH-L1 PE=2 SV=1	-0.901575	-1.45551	-1.04386	-0.520778	0.107385	1.07006	0.817981	0.246617	1.67968
E1BTM0	Inter-alpha-trypsin inhibitor heavy chain 5 OS=Gallus gallus OX=9031 GN=ITIH5 PE=4 SV=4	-1.51572	-1.35191	-1.0756	-0.141075	0.604169	0.711808	0.945757	0.543118	1.27945
F1NKY8	GIPC PDZ domain containing family member 2 OS=Gallus gallus OX=9031 GN=GIPC2 PE=4 SV=2	-1.16286	-1.50724	-0.864279	-0.530896	0.603802	1.39098	0.409743	1.33077	0.329978
F1NUU6	Ectonucleotide pyrophosphatase/phosphodiesterase 6 OS=Gallus gallus OX=9031 GN=ENPP6 PE=4 SV=3	-1.73991	-1.07334	-0.828692	-0.177414	0.613729	-0.0914419	1.10997	0.877111	1.30998
P11009	Creatine kinase S-type, mitochondrial OS=Gallus gallus OX=9031 GN=CKMT2 PE=1 SV=2	-1.98631	-0.95473	-1.00277	0.820348	0.0163164	0.606804	0.827137	0.914441	0.758761
Q5ZL70	Vacuolar protein sorting-associated protein 41 homolog OS=Gallus gallus OX=9031 GN=RCJMB04_7g9 PE=2 SV=1	-1.97961	-0.992011	-0.88148	1.15576	0.0440127	0.473798	0.506004	1.062	0.611518
Q5ZL93	Uncharacterized protein OS=Gallus gallus OX=9031 GN=RCJMB04_7b18 PE=2 SV=1	-2.14641	-0.875918	-0.696798	0.803982	0.676475	0.124126	0.348644	1.29526	0.470642
Q6F4E7	MHC class I antigen OS=Gallus gallus OX=9031 GN=B-F-S05 PE=2 SV=1	-1.37413	-1.08451	-1.32809	0.827426	-0.469117	1.2345	0.972223	0.771446	0.450253
A0A1D5P5D3	Tripartite motif containing 63 OS=Gallus gallus OX=9031 GN=TRIM63 PE=4 SV=1	-1.35947	-1.52208	-1.10408	0.969681	1.1082	0.686609	-0.0491028	0.346053	0.924197
A0A1D5PJM1	Phospholipase A2 group XIIA OS=Gallus gallus OX=9031 PE=3 SV=3	-1.27889	-1.52438	-1.10487	1.20376	0.156158	0.844653	0.233516	0.235985	1.23406
A0A1L1RQ73	Uncharacterized protein OS=Gallus gallus OX=9031 GN=MLF2 PE=4 SV=1	-1.88867	-0.805551	-1.29773	0.922366	0.541399	0.888665	0.122023	0.757304	0.760197
E1BQR6	LIM and cysteine rich domains 1 OS=Gallus gallus OX=9031 GN=LMCD1 PE=4 SV=2	-1.5651	-0.652556	-1.66131	1.0615	0.34786	1.01299	0.984663	0.306051	0.165901
E1BTI7	SMB domain-containing protein OS=Gallus gallus OX=9031 GN=TINAG PE=3 SV=1	-1.99774	-1.06578	-0.78404	0.659559	0.90159	1.19448	0.320945	0.688424	0.0825709
E1C0V5	Uncharacterized protein OS=Gallus gallus OX=9031 GN=C26H6ORF222 PE=4 SV=2	-1.73067	-1.14962	-0.374322	1.03801	1.46011	0.974871	0.107138	-0.56201	0.236501
E1C8K3	Annexin OS=Gallus gallus OX=9031 GN=ANXA8L1 PE=3 SV=3	-0.894907	-1.42561	-1.10385	1.32805	1.7696	0.181955	-0.00208477	0.00557158	0.14127
F1NQJ1	Alanine--glyoxylate aminotransferase 2 OS=Gallus gallus OX=9031 GN=AGXT2 PE=3 SV=3	-1.84069	-0.776844	-1.26423	0.875067	0.318695	1.028	0.225428	1.16794	0.266649
F1NVP2	FYVE, RhoGEF and PH domain containing 6 OS=Gallus gallus OX=9031 GN=FGD6 PE=4 SV=3	-1.72401	-1.25512	-0.483954	1.20875	0.963106	0.918789	-0.663387	0.451256	0.584571
F1P593	Heat shock protein beta-1 OS=Gallus gallus OX=9031 GN=HSPB1 PE=3 SV=2	-1.53974	-1.18148	-1.13967	1.2886	1.08397	0.998951	0.0606561	0.266893	0.161819
P02752	Riboflavin-binding protein OS=Gallus gallus OX=9031 PE=1 SV=2	-1.32878	-1.53682	-1.32622	0.841522	0.801681	0.788262	0.81614	0.350377	0.593828
P09860	Troponin C, slow skeletal and cardiac muscles OS=Gallus gallus OX=9031 GN=TNNC1 PE=1 SV=1	-1.45665	-1.06564	-1.084	1.31778	0.698157	1.41549	0.432625	0.115625	-0.373385
Q5ZKP6	Adenosine deaminase OS=Gallus gallus OX=9031 GN=ADA PE=2 SV=1	-1.48825	-1.06521	-1.35207	0.847241	0.931973	1.14937	0.955457	0.0407377	-0.0192594
R4GKF0	Coiled-coil-helix-coiled-coil-helix domain containing 10 OS=Gallus gallus OX=9031 GN=CHCHD10 PE=4 SV=4	-1.48165	-1.15848	-1.23885	1.36071	0.723104	1.19544	0.224512	0.145309	0.229919
E1BT77	Uncharacterized protein OS=Gallus gallus OX=9031 GN=ADPRHL1 PE=4 SV=2	-1.30425	0.0998233	-0.946196	1.05813	1.42185	1.36009	-0.0164495	-0.873981	-0.799022
E1BX17	Protein kinase domain-containing protein OS=Gallus gallus OX=9031 GN=MYLK2 PE=4 SV=1	-0.33608	-0.565072	-1.87	1.56222	0.587434	0.525606	0.829851	0.35793	-1.09188
F1P0J8	Uncharacterized protein OS=Gallus gallus OX=9031 GN=THBS1 PE=4 SV=4	-1.1188	-0.908461	-0.618089	0.786907	1.88318	1.229	-0.340733	-0.0490452	-0.86396
F1P4R3	Four and a half LIM domains 2 OS=Gallus gallus OX=9031 GN=FHL2 PE=4 SV=2	-1.22283	-0.4422	-1.68721	0.90144	1.31851	0.819317	0.855339	-0.696297	0.153929
F1NBA4	Glutaredoxin-1 OS=Gallus gallus OX=9031 GN=GLRX PE=4 SV=2	-0.602618	-1.45771	-0.120849	0.730979	1.23251	1.26992	-0.777241	0.908752	-1.18375

## Sheet: subcluster4_8proteins
Table S6 Differential expressed proteins for different subcluster
Accession	Description	BYC150T1	BYC150T2	BYC150T3	BYC300T1	BYC300T2	BYC300T3	BYC450T1	BYC450T2	BYC450T3
A0A1D5P5G1	Uncharacterized protein OS=Gallus gallus OX=9031 GN=HNRNPA1 PE=4 SV=2	0.990897	0.791801	0.282693	-0.832783	-0.822452	-0.84836	-0.706637	-0.853574	1.99842
A0A1D5PCL3	Myosin binding protein C, slow type OS=Gallus gallus OX=9031 GN=MYBPC1 PE=4 SV=2	0.471254	1.1837	0.132731	-1.04604	-1.51665	-1.46329	0.539679	0.637665	1.06095
Q9DGM4	Fast myosin heavy chain isoform 3 OS=Gallus gallus OX=9031 PE=2 SV=1	-0.249626	1.25986	-0.41187	-0.647418	-1.40002	-1.22111	0.839891	0.233219	1.59708
A0A1D5PHC5	Heat shock cognate protein HSP 90-beta OS=Gallus gallus OX=9031 GN=HSP90AB1 PE=3 SV=1	1.24649	0.55037	1.043	-1.40377	-1.02082	-1.43916	-0.0738595	0.122433	0.975314
C1L370	Parvalbumin OS=Gallus gallus OX=9031 GN=pvalb1 PE=2 SV=1	0.942062	0.822879	0.55523	-1.01082	-1.14979	-1.26982	-0.96724	0.842092	1.23541
A0A3Q2U9X8	Tropomyosin beta chain OS=Gallus gallus OX=9031 GN=TPM2 PE=3 SV=1	0.394728	1.49908	1.11841	-1.29125	-1.35384	-1.21197	0.192043	0.0743532	0.578447
Q05705	Beta-tropomyosin OS=Gallus gallus OX=9031 GN=BRT-2 PE=2 SV=1	0.00310145	1.10673	1.0783	-1.21574	-1.29498	-1.5091	0.425867	0.630438	0.775387
Q6JHU8	Prolyl 3-hydroxylase 1 OS=Gallus gallus OX=9031 GN=P3H1 PE=1 SV=1	1.17299	0.0539993	-0.0337452	-0.871523	-1.26189	-1.34945	0.687056	-0.11822	1.72078

## Sheet: subcluster5_7proteins
Table S6 Differential expressed proteins for different subcluster
Accession	Description	BYC150T1	BYC150T2	BYC150T3	BYC300T1	BYC300T2	BYC300T3	BYC450T1	BYC450T2	BYC450T3
A0A1D5PKQ4	Collagen alpha-1(III) chain OS=Gallus gallus OX=9031 GN=COL3A1 PE=4 SV=2	1.39635	-0.178452	-0.581239	0.444863	1.02749	1.26268	-1.08557	-1.28603	-1.00009
A0A1D5PYU1	Collagen alpha-1(I) chain OS=Gallus gallus OX=9031 GN=COL1A1 PE=4 SV=2	1.57868	-0.418634	-1.08409	0.783111	0.486156	1.23717	-0.483439	-1.46213	-0.636824
A0A5H1ZRJ7	Collagen alpha-2(I) chain OS=Gallus gallus OX=9031 GN=COL1A2 PE=4 SV=1	1.47894	-0.278686	-0.815732	1.00634	0.669472	1.10531	-0.911497	-1.03859	-1.21555
F1NEB3	Uncharacterized protein OS=Gallus gallus OX=9031 GN=HABP2 PE=3 SV=2	1.52086	-0.178212	0.279007	0.558969	0.0809204	1.1165	-1.51884	-1.6284	-0.230809
P51890	Lumican OS=Gallus gallus OX=9031 GN=LUM PE=1 SV=1	0.437653	-0.432536	-1.26222	0.455941	1.4342	1.65368	-0.35019	-1.09278	-0.843748
P68497	Metallothionein OS=Gallus gallus OX=9031 PE=1 SV=1	0.244569	-0.180535	-0.658235	1.67177	1.49021	0.386874	-0.487655	-1.35235	-1.11465
Q5ZL63	Uncharacterized protein OS=Gallus gallus OX=9031 GN=RCJMB04_7i6 PE=2 SV=1	0.361571	0.15776	0.665195	1.1204	0.505286	0.722683	-0.0171455	-1.4509	-2.06485
