# Supplementary material for: Proteomic Profiling of Thigh Meat at Different Ages of Chicken for Meat Quality and Development
Source: Foods. 2023 Jul 30;12(15):2901. doi: 10.3390/foods12152901 (PMC10418907; doi:10.3390/foods12152901)
Supplement: Supplementary file 1 [file foods-12-02901-s001.zip › table supplementary/Table S6 GO and KEGG pathways enrichment analysis based on the DEPs of D150, D300 and D450.xls]

## Sheet: D150 GO
Table S7 GO and KEGG pathways enrichment analysis based on the DEPs of D150, D300 and D450
Protein Number	GO ID	GO Description	GO Term(Level1)	Ratio_in_study	Ratio_in_pop	Pvalue_uncorrected	Pvalue_corrected
4	GO:0045620	negative regulation of lymphocyte differentiation	BP	4/197	5/3277	6.0455e-05	0.00476083
4	GO:1902106	negative regulation of leukocyte differentiation	BP	4/197	5/3277	6.0455e-05	0.00476083
5	GO:0051290	protein heterotetramerization	BP	5/197	9/3277	7.7179e-05	0.0040519
3	GO:0032651	regulation of interleukin-1 beta production	BP	3/197	3/3277	0.000214154	0.00562153
3	GO:0002577	regulation of antigen processing and presentation	BP	3/197	3/3277	0.000214154	0.00562153
3	GO:0002604	regulation of dendritic cell antigen processing and presentation	BP	3/197	3/3277	0.000214154	0.00562153
3	GO:0071391	cellular response to estrogen stimulus	BP	3/197	3/3277	0.000214154	0.00562153
5	GO:0002695	negative regulation of leukocyte activation	BP	5/197	12/3277	0.000417782	0.00774125
5	GO:0051250	negative regulation of lymphocyte activation	BP	5/197	12/3277	0.000417782	0.00774125
10	GO:0045596	negative regulation of cell differentiation	BP	10/197	49/3277	0.000511438	0.00805515
5	GO:0050866	negative regulation of cell activation	BP	5/197	13/3277	0.00064599	0.00924941
3	GO:0045581	negative regulation of T cell differentiation	BP	3/197	4/3277	0.000818545	0.0095497
5	GO:0006334	nucleosome assembly	BP	5/197	14/3277	0.000956235	0.0107576
6	GO:0000381	regulation of alternative mRNA splicing, via spliceosome	BP	6/197	22/3277	0.00144883	0.0138297
7	GO:0048024	regulation of mRNA splicing, via spliceosome	BP	7/197	30/3277	0.00158574	0.0135002
6	GO:0051262	protein tetramerization	BP	6/197	23/3277	0.00186353	0.0146753
5	GO:0022408	negative regulation of cell-cell adhesion	BP	5/197	16/3277	0.00188964	0.014518
3	GO:0032652	regulation of interleukin-1 production	BP	3/197	5/3277	0.00195568	0.0146676
8	GO:0050684	regulation of mRNA processing	BP	8/197	40/3277	0.00214483	0.0129927
6	GO:0007162	negative regulation of cell adhesion	BP	6/197	24/3277	0.00236232	0.0137802
8	GO:1903311	regulation of mRNA metabolic process	BP	8/197	41/3277	0.00253011	0.0144906
5	GO:0051291	protein heterooligomerization	BP	5/197	17/3277	0.00254796	0.0143323
11	GO:0043086	negative regulation of catalytic activity	BP	11/197	70/3277	0.00263789	0.0145778
4	GO:0050868	negative regulation of T cell activation	BP	4/197	11/3277	0.00299153	0.0157056
4	GO:0045619	regulation of lymphocyte differentiation	BP	4/197	11/3277	0.00299153	0.0157056
16	GO:0051336	regulation of hydrolase activity	BP	16/197	125/3277	0.00323242	0.0164228
5	GO:0065004	protein-DNA complex assembly	BP	5/197	18/3277	0.00335813	0.0167906
5	GO:0034728	nucleosome organization	BP	5/197	18/3277	0.00335813	0.0167906
2	GO:0034380	high-density lipoprotein particle assembly	BP	2/197	2/3277	0.00359668	0.017166
2	GO:1904729	regulation of intestinal lipid absorption	BP	2/197	2/3277	0.00359668	0.017166
2	GO:0030300	regulation of intestinal cholesterol absorption	BP	2/197	2/3277	0.00359668	0.017166
2	GO:0008211	glucocorticoid metabolic process	BP	2/197	2/3277	0.00359668	0.017166
2	GO:0044058	regulation of digestive system process	BP	2/197	2/3277	0.00359668	0.017166
2	GO:0070328	triglyceride homeostasis	BP	2/197	2/3277	0.00359668	0.017166
2	GO:0034367	macromolecular complex remodeling	BP	2/197	2/3277	0.00359668	0.017166
2	GO:0034368	protein-lipid complex remodeling	BP	2/197	2/3277	0.00359668	0.017166
2	GO:0034369	plasma lipoprotein particle remodeling	BP	2/197	2/3277	0.00359668	0.017166
2	GO:0032731	positive regulation of interleukin-1 beta production	BP	2/197	2/3277	0.00359668	0.017166
2	GO:0055090	acylglycerol homeostasis	BP	2/197	2/3277	0.00359668	0.017166
2	GO:0000154	rRNA modification	BP	2/197	2/3277	0.00359668	0.017166
2	GO:0043691	reverse cholesterol transport	BP	2/197	2/3277	0.00359668	0.017166
2	GO:0033700	phospholipid efflux	BP	2/197	2/3277	0.00359668	0.017166
2	GO:0002605	negative regulation of dendritic cell antigen processing and presentation	BP	2/197	2/3277	0.00359668	0.017166
2	GO:0002578	negative regulation of antigen processing and presentation	BP	2/197	2/3277	0.00359668	0.017166
2	GO:1904478	regulation of intestinal absorption	BP	2/197	2/3277	0.00359668	0.017166
2	GO:0042144	vacuole fusion, non-autophagic	BP	2/197	2/3277	0.00359668	0.017166
2	GO:0050704	regulation of interleukin-1 secretion	BP	2/197	2/3277	0.00359668	0.017166
2	GO:0050706	regulation of interleukin-1 beta secretion	BP	2/197	2/3277	0.00359668	0.017166
3	GO:0042157	lipoprotein metabolic process	BP	3/197	6/3277	0.00373854	0.0123962
3	GO:0032355	response to estradiol	BP	3/197	6/3277	0.00373854	0.0123962
11	GO:0051093	negative regulation of developmental process	BP	11/197	74/3277	0.00412409	0.013256
4	GO:1903707	negative regulation of hemopoiesis	BP	4/197	12/3277	0.00427841	0.0136131
4	GO:1903038	negative regulation of leukocyte cell-cell adhesion	BP	4/197	12/3277	0.00427841	0.0136131
4	GO:0034111	negative regulation of homotypic cell-cell adhesion	BP	4/197	12/3277	0.00427841	0.0136131
7	GO:0043484	regulation of RNA splicing	BP	7/197	36/3277	0.00478173	0.0144831
11	GO:0006325	chromatin organization	BP	11/197	76/3277	0.00508433	0.015253
6	GO:0010466	negative regulation of peptidase activity	BP	6/197	28/3277	0.00540565	0.0159138
6	GO:0010951	negative regulation of endopeptidase activity	BP	6/197	28/3277	0.00540565	0.0159138
4	GO:0071383	cellular response to steroid hormone stimulus	BP	4/197	13/3277	0.00589282	0.0168749
3	GO:0045580	regulation of T cell differentiation	BP	3/197	7/3277	0.00625421	0.0174343
3	GO:0006814	sodium ion transport	BP	3/197	7/3277	0.00625421	0.0174343
7	GO:0002683	negative regulation of immune system process	BP	7/197	38/3277	0.00652759	0.0177258
13	GO:0051241	negative regulation of multicellular organismal process	BP	13/197	96/3277	0.00669047	0.0180128
5	GO:0071824	protein-DNA complex subunit organization	BP	5/197	22/3277	0.00847928	0.0222581
3	GO:0006333	chromatin assembly or disassembly	BP	3/197	8/3277	0.00956721	0.023918
5	GO:0043547	positive regulation of GTPase activity	BP	5/197	23/3277	0.010317	0.0255894
5	GO:0032870	cellular response to hormone stimulus	BP	5/197	23/3277	0.010317	0.0255894
2	GO:0051180	vitamin transport	BP	2/197	3/3277	0.0103617	0.0253019
2	GO:0045940	positive regulation of steroid metabolic process	BP	2/197	3/3277	0.0103617	0.0253019
2	GO:0006883	cellular sodium ion homeostasis	BP	2/197	3/3277	0.0103617	0.0253019
2	GO:0010803	regulation of tumor necrosis factor-mediated signaling pathway	BP	2/197	3/3277	0.0103617	0.0253019
2	GO:0035542	regulation of SNARE complex assembly	BP	2/197	3/3277	0.0103617	0.0253019
2	GO:0071436	sodium ion export	BP	2/197	3/3277	0.0103617	0.0253019
2	GO:0032732	positive regulation of interleukin-1 production	BP	2/197	3/3277	0.0103617	0.0253019
2	GO:0030007	cellular potassium ion homeostasis	BP	2/197	3/3277	0.0103617	0.0253019
2	GO:0036376	sodium ion export from cell	BP	2/197	3/3277	0.0103617	0.0253019
2	GO:0042534	regulation of tumor necrosis factor biosynthetic process	BP	2/197	3/3277	0.0103617	0.0253019
2	GO:0042535	positive regulation of tumor necrosis factor biosynthetic process	BP	2/197	3/3277	0.0103617	0.0253019
2	GO:0010872	regulation of cholesterol esterification	BP	2/197	3/3277	0.0103617	0.0253019
2	GO:0010873	positive regulation of cholesterol esterification	BP	2/197	3/3277	0.0103617	0.0253019
2	GO:0032374	regulation of cholesterol transport	BP	2/197	3/3277	0.0103617	0.0253019
2	GO:0032371	regulation of sterol transport	BP	2/197	3/3277	0.0103617	0.0253019
2	GO:0034058	endosomal vesicle fusion	BP	2/197	3/3277	0.0103617	0.0253019
7	GO:0051346	negative regulation of hydrolase activity	BP	7/197	42/3277	0.0113836	0.0237473
5	GO:0097305	response to alcohol	BP	5/197	24/3277	0.0124103	0.0253848
12	GO:0044092	negative regulation of molecular function	BP	12/197	95/3277	0.0130075	0.0260978
4	GO:1902105	regulation of leukocyte differentiation	BP	4/197	16/3277	0.0130128	0.0259431
6	GO:0043087	regulation of GTPase activity	BP	6/197	35/3277	0.0164072	0.0317071
22	GO:0050790	regulation of catalytic activity	BP	22/197	220/3277	0.017458	0.0331281
3	GO:0032368	regulation of lipid transport	BP	3/197	10/3277	0.0187476	0.0353623
3	GO:0032760	positive regulation of tumor necrosis factor production	BP	3/197	10/3277	0.0187476	0.0353623
3	GO:1903557	positive regulation of tumor necrosis factor superfamily cytokine production	BP	3/197	10/3277	0.0187476	0.0353623
2	GO:0031109	microtubule polymerization or depolymerization	BP	2/197	4/3277	0.0199049	0.0362431
2	GO:0071827	plasma lipoprotein particle organization	BP	2/197	4/3277	0.0199049	0.0362431
2	GO:0033344	cholesterol efflux	BP	2/197	4/3277	0.0199049	0.0362431
2	GO:0045723	positive regulation of fatty acid biosynthetic process	BP	2/197	4/3277	0.0199049	0.0362431
2	GO:0016556	mRNA modification	BP	2/197	4/3277	0.0199049	0.0362431
2	GO:0015914	phospholipid transport	BP	2/197	4/3277	0.0199049	0.0362431
2	GO:0055075	potassium ion homeostasis	BP	2/197	4/3277	0.0199049	0.0362431
2	GO:0055078	sodium ion homeostasis	BP	2/197	4/3277	0.0199049	0.0362431
2	GO:0098739	import across plasma membrane	BP	2/197	4/3277	0.0199049	0.0362431
2	GO:0034377	plasma lipoprotein particle assembly	BP	2/197	4/3277	0.0199049	0.0362431
2	GO:0032722	positive regulation of chemokine production	BP	2/197	4/3277	0.0199049	0.0362431
2	GO:1990573	potassium ion import across plasma membrane	BP	2/197	4/3277	0.0199049	0.0362431
2	GO:1902774	late endosome to lysosome transport	BP	2/197	4/3277	0.0199049	0.0362431
4	GO:0060968	regulation of gene silencing	BP	4/197	18/3277	0.0199111	0.0324974
4	GO:0043488	regulation of mRNA stability	BP	4/197	18/3277	0.0199111	0.0324974
4	GO:0043487	regulation of RNA stability	BP	4/197	18/3277	0.0199111	0.0324974
5	GO:0071396	cellular response to lipid	BP	5/197	28/3277	0.0236187	0.0371994
3	GO:0009308	amine metabolic process	BP	3/197	11/3277	0.0246562	0.0386403
3	GO:0006576	cellular biogenic amine metabolic process	BP	3/197	11/3277	0.0246562	0.0386403
3	GO:0071901	negative regulation of protein serine/threonine kinase activity	BP	3/197	11/3277	0.0246562	0.0386403
3	GO:0001959	regulation of cytokine-mediated signaling pathway	BP	3/197	11/3277	0.0246562	0.0386403
3	GO:0032680	regulation of tumor necrosis factor production	BP	3/197	11/3277	0.0246562	0.0386403
3	GO:0042108	positive regulation of cytokine biosynthetic process	BP	3/197	11/3277	0.0246562	0.0386403
3	GO:0060759	regulation of response to cytokine stimulus	BP	3/197	11/3277	0.0246562	0.0386403
3	GO:1903555	regulation of tumor necrosis factor superfamily cytokine production	BP	3/197	11/3277	0.0246562	0.0386403
3	GO:0044106	cellular amine metabolic process	BP	3/197	11/3277	0.0246562	0.0386403
24	GO:0051239	regulation of multicellular organismal process	BP	24/197	258/3277	0.0279711	0.0417579
8	GO:0000226	microtubule cytoskeleton organization	BP	8/197	62/3277	0.0304033	0.0445444
5	GO:0048545	response to steroid hormone	BP	5/197	30/3277	0.0310854	0.0453329
3	GO:0045834	positive regulation of lipid metabolic process	BP	3/197	12/3277	0.0314487	0.045442
3	GO:0043627	response to estrogen	BP	3/197	12/3277	0.0314487	0.045442
2	GO:0006599	phosphagen metabolic process	BP	2/197	5/3277	0.0318711	0.0448187
2	GO:0042396	phosphagen biosynthetic process	BP	2/197	5/3277	0.0318711	0.0448187
2	GO:1900026	positive regulation of substrate adhesion-dependent cell spreading	BP	2/197	5/3277	0.0318711	0.0448187
2	GO:0097576	vacuole fusion	BP	2/197	5/3277	0.0318711	0.0448187
2	GO:0000380	alternative mRNA splicing, via spliceosome	BP	2/197	5/3277	0.0318711	0.0448187
2	GO:2000637	positive regulation of gene silencing by miRNA	BP	2/197	5/3277	0.0318711	0.0448187
2	GO:0032642	regulation of chemokine production	BP	2/197	5/3277	0.0318711	0.0448187
2	GO:0046470	phosphatidylcholine metabolic process	BP	2/197	5/3277	0.0318711	0.0448187
2	GO:0045923	positive regulation of fatty acid metabolic process	BP	2/197	5/3277	0.0318711	0.0448187
2	GO:0098657	import into cell	BP	2/197	5/3277	0.0318711	0.0448187
2	GO:0006603	phosphocreatine metabolic process	BP	2/197	5/3277	0.0318711	0.0448187
2	GO:0035725	sodium ion transmembrane transport	BP	2/197	5/3277	0.0318711	0.0448187
2	GO:0043536	positive regulation of blood vessel endothelial cell migration	BP	2/197	5/3277	0.0318711	0.0448187
2	GO:0046314	phosphocreatine biosynthetic process	BP	2/197	5/3277	0.0318711	0.0448187
15	GO:0045595	regulation of cell differentiation	BP	15/197	146/3277	0.0326458	0.0412989
25	GO:0010605	negative regulation of macromolecule metabolic process	BP	25/197	275/3277	0.0328833	0.041433
4	GO:0061041	regulation of wound healing	BP	4/197	21/3277	0.0338376	0.042297
26	GO:0065009	regulation of molecular function	BP	26/197	289/3277	0.036769	0.0450671
3	GO:0042035	regulation of cytokine biosynthetic process	BP	3/197	13/3277	0.0391155	0.0472084
3	GO:0050921	positive regulation of chemotaxis	BP	3/197	13/3277	0.0391155	0.0472084
5	GO:1903706	regulation of hemopoiesis	BP	5/197	32/3277	0.0398852	0.0475903
7	GO:0001817	regulation of cytokine production	BP	7/197	54/3277	0.0407757	0.0484692
6	GO:0002694	regulation of leukocyte activation	BP	6/197	43/3277	0.0414536	0.0490897
12	GO:0051094	positive regulation of developmental process	BP	12/197	112/3277	0.0417484	0.0492538
4	GO:0006869	lipid transport	BP	4/197	23/3277	0.0456108	0.0526279
6	GO:0044057	regulation of system process	BP	6/197	44/3277	0.0456922	0.0525293
2	GO:1903309	negative regulation of chromatin modification	BP	2/197	6/3277	0.0459374	0.0526192
2	GO:0060148	positive regulation of posttranscriptional gene silencing	BP	2/197	6/3277	0.0459374	0.0526192
2	GO:0071825	protein-lipid complex subunit organization	BP	2/197	6/3277	0.0459374	0.0526192
2	GO:0030301	cholesterol transport	BP	2/197	6/3277	0.0459374	0.0526192
2	GO:0016073	snRNA metabolic process	BP	2/197	6/3277	0.0459374	0.0526192
2	GO:1900024	regulation of substrate adhesion-dependent cell spreading	BP	2/197	6/3277	0.0459374	0.0526192
2	GO:0046889	positive regulation of lipid biosynthetic process	BP	2/197	6/3277	0.0459374	0.0526192
2	GO:0065005	protein-lipid complex assembly	BP	2/197	6/3277	0.0459374	0.0526192
2	GO:0060760	positive regulation of response to cytokine stimulus	BP	2/197	6/3277	0.0459374	0.0526192
2	GO:0015918	sterol transport	BP	2/197	6/3277	0.0459374	0.0526192
2	GO:0031338	regulation of vesicle fusion	BP	2/197	6/3277	0.0459374	0.0526192
2	GO:0001961	positive regulation of cytokine-mediated signaling pathway	BP	2/197	6/3277	0.0459374	0.0526192
2	GO:0031497	chromatin assembly	BP	2/197	6/3277	0.0459374	0.0526192
2	GO:0044843	cell cycle G1/S phase transition	BP	2/197	6/3277	0.0459374	0.0526192
2	GO:0051496	positive regulation of stress fiber assembly	BP	2/197	6/3277	0.0459374	0.0526192
2	GO:0051492	regulation of stress fiber assembly	BP	2/197	6/3277	0.0459374	0.0526192
2	GO:0000082	G1/S transition of mitotic cell cycle	BP	2/197	6/3277	0.0459374	0.0526192
2	GO:0002792	negative regulation of peptide secretion	BP	2/197	6/3277	0.0459374	0.0526192
2	GO:0045582	positive regulation of T cell differentiation	BP	2/197	6/3277	0.0459374	0.0526192
3	GO:0097164	ammonium ion metabolic process	BP	3/197	14/3277	0.0476377	0.0490388
3	GO:0001818	negative regulation of cytokine production	BP	3/197	14/3277	0.0476377	0.0490388
11	GO:0007017	microtubule-based process	BP	11/197	99/3277	0.0482216	0.0489994
6	GO:0044815	DNA packaging complex	CC	6/197	16/3277	0.000210848	0.0066417
6	GO:0000786	nucleosome	CC	6/197	16/3277	0.000210848	0.0066417
3	GO:0042627	chylomicron	CC	3/197	3/3277	0.000214154	0.00562153
6	GO:0032993	protein-DNA complex	CC	6/197	22/3277	0.00144883	0.0138297
3	GO:0005637	nuclear inner membrane	CC	3/197	5/3277	0.00195568	0.0146676
3	GO:1990777	lipoprotein particle	CC	3/197	5/3277	0.00195568	0.0146676
3	GO:0034358	plasma lipoprotein particle	CC	3/197	5/3277	0.00195568	0.0146676
2	GO:0098533	ATPase dependent transmembrane transport complex	CC	2/197	2/3277	0.00359668	0.017166
2	GO:0090533	cation-transporting ATPase complex	CC	2/197	2/3277	0.00359668	0.017166
2	GO:1904949	ATPase complex	CC	2/197	2/3277	0.00359668	0.017166
2	GO:0005890	sodium:potassium-exchanging ATPase complex	CC	2/197	2/3277	0.00359668	0.017166
3	GO:0032994	protein-lipid complex	CC	3/197	6/3277	0.00373854	0.0123962
2	GO:0034385	triglyceride-rich lipoprotein particle	CC	2/197	3/3277	0.0103617	0.0253019
2	GO:0034361	very-low-density lipoprotein particle	CC	2/197	3/3277	0.0103617	0.0253019
2	GO:0034364	high-density lipoprotein particle	CC	2/197	3/3277	0.0103617	0.0253019
7	GO:0031965	nuclear membrane	CC	7/197	42/3277	0.0113836	0.0237473
2	GO:0071439	clathrin complex	CC	2/197	4/3277	0.0199049	0.0362431
2	GO:0005622	intracellular	CC	2/197	4/3277	0.0199049	0.0362431
2	GO:0030897	HOPS complex	CC	2/197	4/3277	0.0199049	0.0362431
2	GO:0005579	membrane attack complex	CC	2/197	4/3277	0.0199049	0.0362431
8	GO:0000785	chromatin	CC	8/197	58/3277	0.0211426	0.0334669
2	GO:0031983	vesicle lumen	CC	2/197	5/3277	0.0318711	0.0448187
2	GO:0060205	cytoplasmic membrane-bounded vesicle lumen	CC	2/197	5/3277	0.0318711	0.0448187
12	GO:0044427	chromosomal part	CC	12/197	112/3277	0.0417484	0.0492538
5	GO:0000790	nuclear chromatin	CC	5/197	33/3277	0.0447986	0.0518807
2	GO:0030123	AP-3 adaptor complex	CC	2/197	6/3277	0.0459374	0.0526192
2	GO:0046930	pore complex	CC	2/197	6/3277	0.0459374	0.0526192
4	GO:0045735	nutrient reservoir activity	MF	4/197	4/3277	1.26896e-05	0.00199861
7	GO:0043566	structure-specific DNA binding	MF	7/197	22/3277	0.000200602	0.00702108
5	GO:0031491	nucleosome binding	MF	5/197	12/3277	0.000417782	0.00774125
4	GO:0031492	nucleosomal DNA binding	MF	4/197	8/3277	0.000732549	0.0100327
6	GO:0005319	lipid transporter activity	MF	6/197	22/3277	0.00144883	0.0138297
3	GO:0000400	four-way junction DNA binding	MF	3/197	5/3277	0.00195568	0.0146676
3	GO:0042288	MHC class I protein binding	MF	3/197	5/3277	0.00195568	0.0146676
3	GO:0000217	DNA secondary structure binding	MF	3/197	5/3277	0.00195568	0.0146676
20	GO:0003677	DNA binding	MF	20/197	165/3277	0.00205501	0.0126927
45	GO:0003676	nucleic acid binding	MF	45/197	494/3277	0.0027582	0.014726
2	GO:0017127	cholesterol transporter activity	MF	2/197	2/3277	0.00359668	0.017166
2	GO:0030296	protein tyrosine kinase activator activity	MF	2/197	2/3277	0.00359668	0.017166
2	GO:0060228	phosphatidylcholine-sterol O-acyltransferase activator activity	MF	2/197	2/3277	0.00359668	0.017166
4	GO:0031490	chromatin DNA binding	MF	4/197	12/3277	0.00427841	0.0136131
15	GO:0005509	calcium ion binding	MF	15/197	117/3277	0.0044168	0.0135077
10	GO:0004857	enzyme inhibitor activity	MF	10/197	66/3277	0.00536101	0.0159313
22	GO:0098772	molecular function regulator	MF	22/197	204/3277	0.00572722	0.0165511
5	GO:0042393	histone binding	MF	5/197	21/3277	0.00688145	0.01837
2	GO:0019840	isoprenoid binding	MF	2/197	3/3277	0.0103617	0.0253019
2	GO:0005501	retinoid binding	MF	2/197	3/3277	0.0103617	0.0253019
18	GO:0030234	enzyme regulator activity	MF	18/197	165/3277	0.0109966	0.0230928
4	GO:0008081	phosphoric diester hydrolase activity	MF	4/197	16/3277	0.0130128	0.0259431
8	GO:0046982	protein heterodimerization activity	MF	8/197	54/3277	0.0140877	0.0277351
8	GO:0003682	chromatin binding	MF	8/197	54/3277	0.0140877	0.0277351
3	GO:0042287	MHC protein binding	MF	3/197	10/3277	0.0187476	0.0353623
3	GO:0036002	pre-mRNA binding	MF	3/197	10/3277	0.0187476	0.0353623
2	GO:0015248	sterol transporter activity	MF	2/197	4/3277	0.0199049	0.0362431
2	GO:0032794	GTPase activating protein binding	MF	2/197	4/3277	0.0199049	0.0362431
2	GO:0008301	DNA binding, bending	MF	2/197	4/3277	0.0199049	0.0362431
3	GO:0005088	Ras guanyl-nucleotide exchange factor activity	MF	3/197	12/3277	0.0314487	0.045442
3	GO:0005544	calcium-dependent phospholipid binding	MF	3/197	12/3277	0.0314487	0.045442
2	GO:0017134	fibroblast growth factor binding	MF	2/197	5/3277	0.0318711	0.0448187
2	GO:0016775	phosphotransferase activity, nitrogenous group as acceptor	MF	2/197	5/3277	0.0318711	0.0448187
2	GO:0004864	protein phosphatase inhibitor activity	MF	2/197	5/3277	0.0318711	0.0448187
2	GO:0071813	lipoprotein particle binding	MF	2/197	5/3277	0.0318711	0.0448187
2	GO:0071814	protein-lipid complex binding	MF	2/197	5/3277	0.0318711	0.0448187
2	GO:0004111	creatine kinase activity	MF	2/197	5/3277	0.0318711	0.0448187
4	GO:0004867	serine-type endopeptidase inhibitor activity	MF	4/197	21/3277	0.0338376	0.042297
12	GO:0008289	lipid binding	MF	12/197	107/3277	0.0347247	0.0428952
3	GO:0008536	Ran GTPase binding	MF	3/197	13/3277	0.0391155	0.0472084
11	GO:0019904	protein domain specific binding	MF	11/197	96/3277	0.0447883	0.0520602
2	GO:0042562	hormone binding	MF	2/197	6/3277	0.0459374	0.0526192
2	GO:0001540	beta-amyloid binding	MF	2/197	6/3277	0.0459374	0.0526192
2	GO:0003785	actin monomer binding	MF	2/197	6/3277	0.0459374	0.0526192
2	GO:0005044	scavenger receptor activity	MF	2/197	6/3277	0.0459374	0.0526192
2	GO:0030291	protein serine/threonine kinase inhibitor activity	MF	2/197	6/3277	0.0459374	0.0526192
2	GO:0019212	phosphatase inhibitor activity	MF	2/197	6/3277	0.0459374	0.0526192
2	GO:0004112	cyclic-nucleotide phosphodiesterase activity	MF	2/197	6/3277	0.0459374	0.0526192
28	GO:0003723	RNA binding	MF	28/197	328/3277	0.0495078	0.0496655

## Sheet: D300 GO
Table S7 GO and KEGG pathways enrichment analysis based on the DEPs of D150, D300 and D450
Protein Number	GO ID	GO Description	GO Term(Level1)	Ratio_in_study	Ratio_in_pop	Pvalue_uncorrected	Pvalue_corrected
5	GO:0043062	extracellular structure organization	BP	2022-05-11	34/3277	3.91644e-08	6.10965e-06
5	GO:0030198	extracellular matrix organization	BP	2022-05-11	34/3277	3.91644e-08	6.10965e-06
2	GO:0071634	regulation of transforming growth factor beta production	BP	2022-02-11	4/3277	6.12535e-05	0.00106173
2	GO:0001501	skeletal system development	BP	2022-02-11	6/3277	0.000152573	0.00238014
2	GO:0044259	multicellular organismal macromolecule metabolic process	BP	2022-02-11	7/3277	0.000213211	0.00302372
2	GO:0032963	collagen metabolic process	BP	2022-02-11	7/3277	0.000213211	0.00302372
2	GO:0044236	multicellular organism metabolic process	BP	2022-02-11	9/3277	0.000364167	0.00437
2	GO:0030199	collagen fibril organization	BP	2022-02-11	9/3277	0.000364167	0.00437
2	GO:0001568	blood vessel development	BP	2022-02-11	10/3277	0.000454374	0.00472549
1	GO:0071636	positive regulation of transforming growth factor beta production	BP	2022-01-11	1/3277	0.00335673	0.0327281
1	GO:0043589	skin morphogenesis	BP	2022-01-11	1/3277	0.00335673	0.0327281
1	GO:0032914	positive regulation of transforming growth factor beta1 production	BP	2022-01-11	1/3277	0.00335673	0.0327281
1	GO:0060330	regulation of response to interferon-gamma	BP	2022-01-11	1/3277	0.00335673	0.0327281
1	GO:0060334	regulation of interferon-gamma-mediated signaling pathway	BP	2022-01-11	1/3277	0.00335673	0.0327281
1	GO:0019062	virion attachment to host cell	BP	2022-01-11	1/3277	0.00335673	0.0327281
1	GO:0044650	adhesion of symbiont to host cell	BP	2022-01-11	1/3277	0.00335673	0.0327281
1	GO:0044406	adhesion of symbiont to host	BP	2022-01-11	1/3277	0.00335673	0.0327281
1	GO:1901389	negative regulation of transforming growth factor beta activation	BP	2022-01-11	1/3277	0.00335673	0.0327281
4	GO:0032501	multicellular organismal process	BP	2022-04-11	214/3277	0.00405169	0.0217953
2	GO:0048731	system development	BP	2022-02-11	33/3277	0.00511116	0.026578
1	GO:0071635	negative regulation of transforming growth factor beta production	BP	2022-01-11	2/3277	0.00670321	0.0337323
1	GO:0060348	bone development	BP	2022-01-11	2/3277	0.00670321	0.0337323
1	GO:2000010	positive regulation of protein localization to cell surface	BP	2022-01-11	2/3277	0.00670321	0.0337323
1	GO:1901873	regulation of post-translational protein modification	BP	2022-01-11	2/3277	0.00670321	0.0337323
1	GO:1901874	negative regulation of post-translational protein modification	BP	2022-01-11	2/3277	0.00670321	0.0337323
1	GO:0071157	negative regulation of cell cycle arrest	BP	2022-01-11	2/3277	0.00670321	0.0337323
1	GO:1904026	regulation of collagen fibril organization	BP	2022-01-11	2/3277	0.00670321	0.0337323
1	GO:1904027	negative regulation of collagen fibril organization	BP	2022-01-11	2/3277	0.00670321	0.0337323
1	GO:0038063	collagen-activated tyrosine kinase receptor signaling pathway	BP	2022-01-11	2/3277	0.00670321	0.0337323
1	GO:0038065	collagen-activated signaling pathway	BP	2022-01-11	2/3277	0.00670321	0.0337323
1	GO:1901388	regulation of transforming growth factor beta activation	BP	2022-01-11	2/3277	0.00670321	0.0337323
1	GO:0032908	regulation of transforming growth factor beta1 production	BP	2022-01-11	2/3277	0.00670321	0.0337323
2	GO:0007167	enzyme linked receptor protein signaling pathway	BP	2022-02-11	43/3277	0.00858244	0.0278929
1	GO:0070208	protein heterotrimerization	BP	2022-01-11	3/3277	0.0100395	0.0313232
1	GO:0032516	positive regulation of phosphoprotein phosphatase activity	BP	2022-01-11	3/3277	0.0100395	0.0313232
4	GO:0071822	protein complex subunit organization	BP	2022-04-11	286/3277	0.0114439	0.0318795
2	GO:0001817	regulation of cytokine production	BP	2022-02-11	54/3277	0.0133292	0.03648
1	GO:0010922	positive regulation of phosphatase activity	BP	2022-01-11	4/3277	0.0133655	0.0359487
1	GO:0071353	cellular response to interleukin-4	BP	2022-01-11	4/3277	0.0133655	0.0359487
1	GO:1904031	positive regulation of cyclin-dependent protein kinase activity	BP	2022-01-11	4/3277	0.0133655	0.0359487
1	GO:0006278	RNA-dependent DNA biosynthetic process	BP	2022-01-11	4/3277	0.0133655	0.0359487
1	GO:0043588	skin development	BP	2022-01-11	4/3277	0.0133655	0.0359487
1	GO:0085029	extracellular matrix assembly	BP	2022-01-11	4/3277	0.0133655	0.0359487
1	GO:0060338	regulation of type I interferon-mediated signaling pathway	BP	2022-01-11	4/3277	0.0133655	0.0359487
1	GO:0071156	regulation of cell cycle arrest	BP	2022-01-11	4/3277	0.0133655	0.0359487
1	GO:0070670	response to interleukin-4	BP	2022-01-11	4/3277	0.0133655	0.0359487
1	GO:0048675	axon extension	BP	2022-01-11	4/3277	0.0133655	0.0359487
1	GO:0007004	telomere maintenance via telomerase	BP	2022-01-11	4/3277	0.0133655	0.0359487
1	GO:0021955	central nervous system neuron axonogenesis	BP	2022-01-11	4/3277	0.0133655	0.0359487
3	GO:0044707	single-multicellular organism process	BP	2022-03-11	163/3277	0.0148364	0.0317052
1	GO:0051897	positive regulation of protein kinase B signaling	BP	2022-01-11	5/3277	0.0166815	0.0351663
1	GO:0097435	fibril organization	BP	2022-01-11	5/3277	0.0166815	0.0351663
1	GO:0030511	positive regulation of transforming growth factor beta receptor signaling pathway	BP	2022-01-11	5/3277	0.0166815	0.0351663
1	GO:1903846	positive regulation of cellular response to transforming growth factor beta stimulus	BP	2022-01-11	5/3277	0.0166815	0.0351663
1	GO:0051131	chaperone-mediated protein complex assembly	BP	2022-01-11	5/3277	0.0166815	0.0351663
1	GO:0051973	positive regulation of telomerase activity	BP	2022-01-11	6/3277	0.0199872	0.0394685
1	GO:0007179	transforming growth factor beta receptor signaling pathway	BP	2022-01-11	6/3277	0.0199872	0.0394685
1	GO:0035306	positive regulation of dephosphorylation	BP	2022-01-11	6/3277	0.0199872	0.0394685
1	GO:0070206	protein trimerization	BP	2022-01-11	6/3277	0.0199872	0.0394685
1	GO:0071897	DNA biosynthetic process	BP	2022-01-11	6/3277	0.0199872	0.0394685
1	GO:1903054	negative regulation of extracellular matrix organization	BP	2022-01-11	6/3277	0.0199872	0.0394685
1	GO:1904029	regulation of cyclin-dependent protein kinase activity	BP	2022-01-11	6/3277	0.0199872	0.0394685
1	GO:2000008	regulation of protein localization to cell surface	BP	2022-01-11	6/3277	0.0199872	0.0394685
1	GO:0035307	positive regulation of protein dephosphorylation	BP	2022-01-11	6/3277	0.0199872	0.0394685
1	GO:0000723	telomere maintenance	BP	2022-01-11	7/3277	0.0232829	0.0394797
1	GO:0010833	telomere maintenance via telomere lengthening	BP	2022-01-11	7/3277	0.0232829	0.0394797
1	GO:0051972	regulation of telomerase activity	BP	2022-01-11	7/3277	0.0232829	0.0394797
1	GO:0030010	establishment of cell polarity	BP	2022-01-11	7/3277	0.0232829	0.0394797
1	GO:0050953	sensory perception of light stimulus	BP	2022-01-11	7/3277	0.0232829	0.0394797
1	GO:0007601	visual perception	BP	2022-01-11	7/3277	0.0232829	0.0394797
1	GO:0008217	regulation of blood pressure	BP	2022-01-11	8/3277	0.0265685	0.0422927
1	GO:0031214	biomineral tissue development	BP	2022-01-11	8/3277	0.0265685	0.0422927
1	GO:0030282	bone mineralization	BP	2022-01-11	8/3277	0.0265685	0.0422927
1	GO:0032200	telomere organization	BP	2022-01-11	8/3277	0.0265685	0.0422927
2	GO:0006457	protein folding	BP	2022-02-11	79/3277	0.027413	0.0419258
1	GO:0090100	positive regulation of transmembrane receptor protein serine/threonine kinase signaling pathway	BP	2022-01-11	9/3277	0.029844	0.0452007
1	GO:2000573	positive regulation of DNA biosynthetic process	BP	2022-01-11	9/3277	0.029844	0.0452007
1	GO:0007178	transmembrane receptor protein serine/threonine kinase signaling pathway	BP	2022-01-11	10/3277	0.0331096	0.0473862
1	GO:1990138	neuron projection extension	BP	2022-01-11	10/3277	0.0331096	0.0473862
1	GO:1903053	regulation of extracellular matrix organization	BP	2022-01-11	10/3277	0.0331096	0.0473862
1	GO:0033138	positive regulation of peptidyl-serine phosphorylation	BP	2022-01-11	10/3277	0.0331096	0.0473862
1	GO:0001503	ossification	BP	2022-01-11	10/3277	0.0331096	0.0473862
4	GO:0044767	single-organism developmental process	BP	2022-04-11	398/3277	0.0352183	0.0461685
1	GO:0017015	regulation of transforming growth factor beta receptor signaling pathway	BP	2022-01-11	11/3277	0.0363651	0.0472746
1	GO:1903844	regulation of cellular response to transforming growth factor beta stimulus	BP	2022-01-11	11/3277	0.0363651	0.0472746
1	GO:0001959	regulation of cytokine-mediated signaling pathway	BP	2022-01-11	11/3277	0.0363651	0.0472746
1	GO:0043666	regulation of phosphoprotein phosphatase activity	BP	2022-01-11	11/3277	0.0363651	0.0472746
1	GO:0060759	regulation of response to cytokine stimulus	BP	2022-01-11	11/3277	0.0363651	0.0472746
1	GO:0060560	developmental growth involved in morphogenesis	BP	2022-01-11	11/3277	0.0363651	0.0472746
2	GO:0048513	animal organ development	BP	2022-02-11	92/3277	0.0363681	0.0443236
3	GO:0048856	anatomical structure development	BP	2022-03-11	233/3277	0.0382176	0.0462166
1	GO:0043462	regulation of ATPase activity	BP	2022-01-11	12/3277	0.0396106	0.0475328
1	GO:0045740	positive regulation of DNA replication	BP	2022-01-11	12/3277	0.0396106	0.0475328
1	GO:0007600	sensory perception	BP	2022-01-11	12/3277	0.0396106	0.0475328
6	GO:0016043	cellular component organization	BP	2022-06-11	849/3277	0.0402537	0.0465154
6	GO:0071840	cellular component organization or biogenesis	BP	2022-06-11	858/3277	0.0422661	0.0484817
1	GO:0032435	negative regulation of proteasomal ubiquitin-dependent protein catabolic process	BP	2022-01-11	13/3277	0.0428463	0.0487884
1	GO:0048588	developmental cell growth	BP	2022-01-11	13/3277	0.0428463	0.0487884
1	GO:0016049	cell growth	BP	2022-01-11	13/3277	0.0428463	0.0487884
1	GO:2000278	regulation of DNA biosynthetic process	BP	2022-01-11	13/3277	0.0428463	0.0487884
4	GO:0032502	developmental process	BP	2022-04-11	425/3277	0.0436147	0.0482546
4	GO:0043933	macromolecular complex subunit organization	BP	2022-04-11	431/3277	0.0456315	0.0497798
1	GO:0010921	regulation of phosphatase activity	BP	2022-01-11	14/3277	0.046072	0.0495671
1	GO:0001818	negative regulation of cytokine production	BP	2022-01-11	14/3277	0.046072	0.0495671
1	GO:0009612	response to mechanical stimulus	BP	2022-01-11	14/3277	0.046072	0.0495671
1	GO:0007409	axonogenesis	BP	2022-01-11	15/3277	0.0492878	0.0512593
1	GO:0051896	regulation of protein kinase B signaling	BP	2022-01-11	15/3277	0.0492878	0.0512593
1	GO:0007266	Rho protein signal transduction	BP	2022-01-11	15/3277	0.0492878	0.0512593
4	GO:0005581	collagen trimer	CC	2022-04-11	16/3277	1.22674e-07	6.37905e-06
4	GO:0005583	fibrillar collagen trimer	CC	2022-04-11	6/3277	5.60071e-07	2.18428e-05
4	GO:0044420	extracellular matrix component	CC	2022-04-11	26/3277	9.9052e-07	3.09042e-05
2	GO:0005584	collagen type I trimer	CC	2022-02-11	2/3277	1.02464e-05	0.000266407
3	GO:0031012	extracellular matrix	CC	2022-03-11	24/3277	5.48358e-05	0.0010693
1	GO:1990565	HSP90-CDC37 chaperone complex	CC	2022-01-11	1/3277	0.00335673	0.0327281
1	GO:0005586	collagen type III trimer	CC	2022-01-11	1/3277	0.00335673	0.0327281
4	GO:0044421	extracellular region part	CC	2022-04-11	213/3277	0.00398304	0.0221912
1	GO:0044292	dendrite terminus	CC	2022-01-11	2/3277	0.00670321	0.0337323
1	GO:0044294	dendritic growth cone	CC	2022-01-11	2/3277	0.00670321	0.0337323
1	GO:0034751	aryl hydrocarbon receptor complex	CC	2022-01-11	2/3277	0.00670321	0.0337323
3	GO:0005615	extracellular space	CC	2022-03-11	136/3277	0.00902922	0.0287461
1	GO:0044295	axonal growth cone	CC	2022-01-11	4/3277	0.0133655	0.0359487
2	GO:0005576	extracellular region	CC	2022-02-11	72/3277	0.0230355	0.0394894
1	GO:0008180	COP9 signalosome	CC	2022-01-11	9/3277	0.029844	0.0452007
1	GO:0030427	site of polarized growth	CC	2022-01-11	10/3277	0.0331096	0.0473862
1	GO:0030426	growth cone	CC	2022-01-11	10/3277	0.0331096	0.0473862
6	GO:0043234	protein complex	CC	2022-06-11	824/3277	0.0350193	0.0462967
1	GO:0042470	melanosome	CC	2022-01-11	15/3277	0.0492878	0.0512593
1	GO:0048770	pigment granule	CC	2022-01-11	15/3277	0.0492878	0.0512593
3	GO:0005201	extracellular matrix structural constituent	MF	2022-03-11	15/3277	1.25328e-05	0.000279303
1	GO:0019797	procollagen-proline 3-dioxygenase activity	MF	2022-01-11	1/3277	0.00335673	0.0327281
1	GO:0031544	peptidyl-proline 3-dioxygenase activity	MF	2022-01-11	2/3277	0.00670321	0.0337323
1	GO:0019798	procollagen-proline dioxygenase activity	MF	2022-01-11	2/3277	0.00670321	0.0337323
1	GO:0031543	peptidyl-proline dioxygenase activity	MF	2022-01-11	3/3277	0.0100395	0.0313232
1	GO:0043008	ATP-dependent protein binding	MF	2022-01-11	3/3277	0.0100395	0.0313232
1	GO:1990226	histone methyltransferase binding	MF	2022-01-11	3/3277	0.0100395	0.0313232
1	GO:0070182	DNA polymerase binding	MF	2022-01-11	3/3277	0.0100395	0.0313232
1	GO:0048407	platelet-derived growth factor binding	MF	2022-01-11	4/3277	0.0133655	0.0359487
1	GO:0031418	L-ascorbic acid binding	MF	2022-01-11	4/3277	0.0133655	0.0359487
1	GO:0048156	tau protein binding	MF	2022-01-11	6/3277	0.0199872	0.0394685
2	GO:0051015	actin filament binding	MF	2022-02-11	70/3277	0.0218447	0.0382895
3	GO:0032403	protein complex binding	MF	2022-03-11	189/3277	0.0220872	0.0382844
1	GO:0046332	SMAD binding	MF	2022-01-11	9/3277	0.029844	0.0452007
5	GO:0046872	metal ion binding	MF	2022-05-11	578/3277	0.0305514	0.0445422
3	GO:0005198	structural molecule activity	MF	2022-03-11	215/3277	0.0310265	0.0448161
1	GO:0016706	oxidoreductase activity, acting on paired donors, with incorporation or reduction of molecular oxygen, 2-oxoglutarate as one donor, and incorporation of one atom each of oxygen into both donors	MF	2022-01-11	10/3277	0.0331096	0.0473862
5	GO:0043169	cation binding	MF	2022-05-11	593/3277	0.0338476	0.0451302
1	GO:0051213	dioxygenase activity	MF	2022-01-11	11/3277	0.0363651	0.0472746
1	GO:0019838	growth factor binding	MF	2022-01-11	11/3277	0.0363651	0.0472746
1	GO:0048029	monosaccharide binding	MF	2022-01-11	12/3277	0.0396106	0.0475328
1	GO:0005518	collagen binding	MF	2022-01-11	12/3277	0.0396106	0.0475328
3	GO:0042802	identical protein binding	MF	2022-03-11	249/3277	0.0452974	0.0497633
3	GO:0008092	cytoskeletal protein binding	MF	2022-03-11	250/3277	0.0457613	0.0495747
1	GO:0042826	histone deacetylase binding	MF	2022-01-11	14/3277	0.046072	0.0495671
7	GO:0043167	ion binding	MF	2022-07-11	1078/3277	0.0480381	0.0502949
1	GO:0003725	double-stranded RNA binding	MF	2022-01-11	15/3277	0.0492878	0.0512593
1	GO:0002020	protease binding	MF	2022-01-11	15/3277	0.0492878	0.0512593

## Sheet: D450 G0
Table S7 GO and KEGG pathways enrichment analysis based on the DEPs of D150, D300 and D450
Protein Number	GO ID	GO Description	GO Term(Level1)	Ratio_in_study	Ratio_in_pop	Pvalue_uncorrected	Pvalue_corrected
2	GO:0071711	basement membrane organization	BP	2/43	3/3277	0.000500471	0.0965909
2	GO:0048514	blood vessel morphogenesis	BP	2/43	4/3277	0.000992595	0.0957854
2	GO:0001569	patterning of blood vessels	BP	2/43	4/3277	0.000992595	0.0957854
2	GO:0048754	branching morphogenesis of an epithelial tube	BP	2/43	7/3277	0.00338803	0.0726545
3	GO:0070271	protein complex biogenesis	BP	3/43	26/3277	0.00443492	0.0611385
2	GO:0061138	morphogenesis of a branching epithelium	BP	2/43	8/3277	0.00447983	0.0576405
2	GO:0001763	morphogenesis of a branching structure	BP	2/43	8/3277	0.00447983	0.0576405
3	GO:0033108	mitochondrial respiratory chain complex assembly	BP	3/43	27/3277	0.00494398	0.0561287
2	GO:0007050	cell cycle arrest	BP	2/43	9/3277	0.00571195	0.0612448
2	GO:0035239	tube morphogenesis	BP	2/43	9/3277	0.00571195	0.0612448
4	GO:0006955	immune response	BP	4/43	63/3277	0.00873472	0.067432
2	GO:0007389	pattern specification process	BP	2/43	12/3277	0.0102136	0.0679734
5	GO:0043623	cellular protein complex assembly	BP	5/43	104/3277	0.0107889	0.0671697
2	GO:0030308	negative regulation of cell growth	BP	2/43	13/3277	0.0119707	0.0679515
1	GO:0045653	negative regulation of megakaryocyte differentiation	BP	1/43	1/3277	0.0131218	0.0723571
1	GO:0060126	somatotropin secreting cell differentiation	BP	1/43	1/3277	0.0131218	0.0723571
1	GO:0071376	cellular response to corticotropin-releasing hormone stimulus	BP	1/43	1/3277	0.0131218	0.0723571
1	GO:0061304	retinal blood vessel morphogenesis	BP	1/43	1/3277	0.0131218	0.0723571
1	GO:0042262	DNA protection	BP	1/43	1/3277	0.0131218	0.0723571
1	GO:0043435	response to corticotropin-releasing hormone	BP	1/43	1/3277	0.0131218	0.0723571
1	GO:0007091	metaphase/anaphase transition of mitotic cell cycle	BP	1/43	1/3277	0.0131218	0.0723571
1	GO:0019732	antifungal humoral response	BP	1/43	1/3277	0.0131218	0.0723571
1	GO:0040030	regulation of molecular function, epigenetic	BP	1/43	1/3277	0.0131218	0.0723571
1	GO:0071389	cellular response to mineralocorticoid stimulus	BP	1/43	1/3277	0.0131218	0.0723571
1	GO:0071386	cellular response to corticosterone stimulus	BP	1/43	1/3277	0.0131218	0.0723571
1	GO:0034204	lipid translocation	BP	1/43	1/3277	0.0131218	0.0723571
1	GO:0044784	metaphase/anaphase transition of cell cycle	BP	1/43	1/3277	0.0131218	0.0723571
1	GO:0070831	basement membrane assembly	BP	1/43	1/3277	0.0131218	0.0723571
1	GO:0006617	SRP-dependent cotranslational protein targeting to membrane, signal sequence recognition	BP	1/43	1/3277	0.0131218	0.0723571
1	GO:0048566	embryonic digestive tract development	BP	1/43	1/3277	0.0131218	0.0723571
1	GO:0003180	aortic valve morphogenesis	BP	1/43	1/3277	0.0131218	0.0723571
1	GO:0002320	lymphoid progenitor cell differentiation	BP	1/43	1/3277	0.0131218	0.0723571
1	GO:0061333	renal tubule morphogenesis	BP	1/43	1/3277	0.0131218	0.0723571
1	GO:0061760	antifungal innate immune response	BP	1/43	1/3277	0.0131218	0.0723571
1	GO:0090009	primitive streak formation	BP	1/43	1/3277	0.0131218	0.0723571
1	GO:0045332	phospholipid translocation	BP	1/43	1/3277	0.0131218	0.0723571
1	GO:1904044	response to aldosterone	BP	1/43	1/3277	0.0131218	0.0723571
1	GO:1904045	cellular response to aldosterone	BP	1/43	1/3277	0.0131218	0.0723571
1	GO:0051459	regulation of corticotropin secretion	BP	1/43	1/3277	0.0131218	0.0723571
1	GO:0030252	growth hormone secretion	BP	1/43	1/3277	0.0131218	0.0723571
1	GO:0060982	coronary artery morphogenesis	BP	1/43	1/3277	0.0131218	0.0723571
1	GO:0001712	ectodermal cell fate commitment	BP	1/43	1/3277	0.0131218	0.0723571
2	GO:0002009	morphogenesis of an epithelium	BP	2/43	15/3277	0.0158492	0.0321988
3	GO:0044085	cellular component biogenesis	BP	3/43	41/3277	0.0158645	0.0315655
2	GO:0045926	negative regulation of growth	BP	2/43	16/3277	0.0179638	0.0353777
4	GO:1901701	cellular response to oxygen-containing compound	BP	4/43	79/3277	0.0189386	0.0365515
2	GO:0032981	mitochondrial respiratory chain complex I assembly	BP	2/43	19/3277	0.0249708	0.04303
2	GO:0097031	mitochondrial respiratory chain complex I biogenesis	BP	2/43	19/3277	0.0249708	0.04303
2	GO:0010257	NADH dehydrogenase complex assembly	BP	2/43	19/3277	0.0249708	0.04303
1	GO:0010759	positive regulation of macrophage chemotaxis	BP	1/43	2/3277	0.0260753	0.0433839
1	GO:0006349	regulation of gene expression by genetic imprinting	BP	1/43	2/3277	0.0260753	0.0433839
1	GO:0046070	dGTP metabolic process	BP	1/43	2/3277	0.0260753	0.0433839
1	GO:0060795	cell fate commitment involved in formation of primary germ layer	BP	1/43	2/3277	0.0260753	0.0433839
1	GO:0006305	DNA alkylation	BP	1/43	2/3277	0.0260753	0.0433839
1	GO:0071675	regulation of mononuclear cell migration	BP	1/43	2/3277	0.0260753	0.0433839
1	GO:0046386	deoxyribose phosphate catabolic process	BP	1/43	2/3277	0.0260753	0.0433839
1	GO:0071514	genetic imprinting	BP	1/43	2/3277	0.0260753	0.0433839
1	GO:0043461	proton-transporting ATP synthase complex assembly	BP	1/43	2/3277	0.0260753	0.0433839
1	GO:0048565	digestive tract development	BP	1/43	2/3277	0.0260753	0.0433839
1	GO:0046061	dATP catabolic process	BP	1/43	2/3277	0.0260753	0.0433839
1	GO:0009155	purine deoxyribonucleotide catabolic process	BP	1/43	2/3277	0.0260753	0.0433839
1	GO:0060977	coronary vasculature morphogenesis	BP	1/43	2/3277	0.0260753	0.0433839
1	GO:0061299	retina vasculature morphogenesis in camera-type eye	BP	1/43	2/3277	0.0260753	0.0433839
1	GO:1901533	negative regulation of hematopoietic progenitor cell differentiation	BP	1/43	2/3277	0.0260753	0.0433839
1	GO:0006306	DNA methylation	BP	1/43	2/3277	0.0260753	0.0433839
1	GO:0038063	collagen-activated tyrosine kinase receptor signaling pathway	BP	1/43	2/3277	0.0260753	0.0433839
1	GO:0038065	collagen-activated signaling pathway	BP	1/43	2/3277	0.0260753	0.0433839
1	GO:0048844	artery morphogenesis	BP	1/43	2/3277	0.0260753	0.0433839
1	GO:0033615	mitochondrial proton-transporting ATP synthase complex assembly	BP	1/43	2/3277	0.0260753	0.0433839
1	GO:0009217	purine deoxyribonucleoside triphosphate catabolic process	BP	1/43	2/3277	0.0260753	0.0433839
1	GO:0006203	dGTP catabolic process	BP	1/43	2/3277	0.0260753	0.0433839
1	GO:0010216	maintenance of DNA methylation	BP	1/43	2/3277	0.0260753	0.0433839
3	GO:0071417	cellular response to organonitrogen compound	BP	3/43	51/3277	0.0283128	0.0359498
3	GO:1901699	cellular response to nitrogen compound	BP	3/43	52/3277	0.0297764	0.0370764
2	GO:0044772	mitotic cell cycle phase transition	BP	2/43	21/3277	0.0301637	0.0373179
2	GO:0044770	cell cycle phase transition	BP	2/43	23/3277	0.035746	0.0439425
2	GO:0071229	cellular response to acid chemical	BP	2/43	23/3277	0.035746	0.0439425
1	GO:0010758	regulation of macrophage chemotaxis	BP	1/43	3/3277	0.0388627	0.0468781
1	GO:0009143	nucleoside triphosphate catabolic process	BP	1/43	3/3277	0.0388627	0.0468781
1	GO:0009146	purine nucleoside triphosphate catabolic process	BP	1/43	3/3277	0.0388627	0.0468781
1	GO:0003179	heart valve morphogenesis	BP	1/43	3/3277	0.0388627	0.0468781
1	GO:0071242	cellular response to ammonium ion	BP	1/43	3/3277	0.0388627	0.0468781
1	GO:0009264	deoxyribonucleotide catabolic process	BP	1/43	3/3277	0.0388627	0.0468781
1	GO:0019692	deoxyribose phosphate metabolic process	BP	1/43	3/3277	0.0388627	0.0468781
1	GO:0009204	deoxyribonucleoside triphosphate catabolic process	BP	1/43	3/3277	0.0388627	0.0468781
1	GO:1903351	cellular response to dopamine	BP	1/43	3/3277	0.0388627	0.0468781
1	GO:1903350	response to dopamine	BP	1/43	3/3277	0.0388627	0.0468781
1	GO:0070071	proton-transporting two-sector ATPase complex assembly	BP	1/43	3/3277	0.0388627	0.0468781
1	GO:0071300	cellular response to retinoic acid	BP	1/43	3/3277	0.0388627	0.0468781
1	GO:0009394	2'-deoxyribonucleotide metabolic process	BP	1/43	3/3277	0.0388627	0.0468781
1	GO:0046060	dATP metabolic process	BP	1/43	3/3277	0.0388627	0.0468781
1	GO:0044728	DNA methylation or demethylation	BP	1/43	3/3277	0.0388627	0.0468781
1	GO:0009151	purine deoxyribonucleotide metabolic process	BP	1/43	3/3277	0.0388627	0.0468781
1	GO:0060359	response to ammonium ion	BP	1/43	3/3277	0.0388627	0.0468781
1	GO:0044060	regulation of endocrine process	BP	1/43	3/3277	0.0388627	0.0468781
1	GO:0009215	purine deoxyribonucleoside triphosphate metabolic process	BP	1/43	3/3277	0.0388627	0.0468781
1	GO:0016584	nucleosome positioning	BP	1/43	3/3277	0.0388627	0.0468781
3	GO:0009144	purine nucleoside triphosphate metabolic process	BP	3/43	62/3277	0.0465731	0.0480674
2	GO:0019216	regulation of lipid metabolic process	BP	2/43	27/3277	0.0479883	0.0492645
2	GO:0080008	Cul4-RING E3 ubiquitin ligase complex	CC	2/43	7/3277	0.00338803	0.0726545
3	GO:0031461	cullin-RING ubiquitin ligase complex	CC	3/43	29/3277	0.00606459	0.0585233
4	GO:0000151	ubiquitin ligase complex	CC	4/43	57/3277	0.00613141	0.0563506
8	GO:1902494	catalytic complex	CC	8/43	233/3277	0.00952378	0.0680774
1	GO:0098642	network-forming collagen trimer	CC	1/43	1/3277	0.0131218	0.0723571
1	GO:0005761	mitochondrial ribosome	CC	1/43	1/3277	0.0131218	0.0723571
1	GO:0005587	collagen type IV trimer	CC	1/43	1/3277	0.0131218	0.0723571
1	GO:0098651	basement membrane collagen trimer	CC	1/43	1/3277	0.0131218	0.0723571
1	GO:0000313	organellar ribosome	CC	1/43	1/3277	0.0131218	0.0723571
3	GO:0098803	respiratory chain complex	CC	3/43	39/3277	0.0138499	0.030034
2	GO:0005762	mitochondrial large ribosomal subunit	CC	2/43	18/3277	0.0225278	0.0418063
2	GO:0000315	organellar large ribosomal subunit	CC	2/43	18/3277	0.0225278	0.0418063
41	GO:0005575	cellular_component	CC	41/43	2705/3277	0.0242396	0.0437219
1	GO:0032580	Golgi cisterna membrane	CC	1/43	2/3277	0.0260753	0.0433839
1	GO:0005680	anaphase-promoting complex	CC	1/43	2/3277	0.0260753	0.0433839
1	GO:0001917	photoreceptor inner segment	CC	1/43	2/3277	0.0260753	0.0433839
1	GO:0043256	laminin complex	CC	1/43	2/3277	0.0260753	0.0433839
3	GO:1990204	oxidoreductase complex	CC	3/43	50/3277	0.0268889	0.0343679
7	GO:0044429	mitochondrial part	CC	7/43	232/3277	0.0292658	0.0366773
2	GO:0031012	extracellular matrix	CC	2/43	24/3277	0.038676	0.0469463
1	GO:0033503	HULC complex	CC	1/43	3/3277	0.0388627	0.0468781
2	GO:0044420	extracellular matrix component	CC	2/43	26/3277	0.0447998	0.0464858
2	GO:0030964	NADH dehydrogenase complex	CC	2/43	27/3277	0.0479883	0.0492645
2	GO:0005747	mitochondrial respiratory chain complex I	CC	2/43	27/3277	0.0479883	0.0492645
2	GO:0045271	respiratory chain complex I	CC	2/43	27/3277	0.0479883	0.0492645
3	GO:0098800	inner mitochondrial membrane protein complex	CC	3/43	63/3277	0.048465	0.0487174
3	GO:0000978	RNA polymerase II core promoter proximal region sequence-specific DNA binding	MF	3/43	19/3277	0.00176203	0.0680142
3	GO:0001159	core promoter proximal region DNA binding	MF	3/43	20/3277	0.0020541	0.0660734
3	GO:0000987	core promoter proximal region sequence-specific DNA binding	MF	3/43	20/3277	0.0020541	0.0660734
2	GO:0001227	transcriptional repressor activity, RNA polymerase II transcription regulatory region sequence-specific binding	MF	2/43	7/3277	0.00338803	0.0726545
4	GO:0001071	nucleic acid binding transcription factor activity	MF	4/43	49/3277	0.00354834	0.0570691
4	GO:0003700	transcription factor activity, sequence-specific DNA binding	MF	4/43	49/3277	0.00354834	0.0570691
3	GO:0000981	RNA polymerase II transcription factor activity, sequence-specific DNA binding	MF	3/43	31/3277	0.00732574	0.0589112
4	GO:0043565	sequence-specific DNA binding	MF	4/43	64/3277	0.00922918	0.0685089
3	GO:0001012	RNA polymerase II regulatory region DNA binding	MF	3/43	36/3277	0.0111192	0.0670625
3	GO:0000977	RNA polymerase II regulatory region sequence-specific DNA binding	MF	3/43	36/3277	0.0111192	0.0670625
1	GO:0030020	extracellular matrix structural constituent conferring tensile strength	MF	1/43	1/3277	0.0131218	0.0723571
1	GO:0008515	sucrose transmembrane transporter activity	MF	1/43	1/3277	0.0131218	0.0723571
1	GO:0043035	chromatin insulator sequence binding	MF	1/43	1/3277	0.0131218	0.0723571
1	GO:0005351	sugar:proton symporter activity	MF	1/43	1/3277	0.0131218	0.0723571
1	GO:0030550	acetylcholine receptor inhibitor activity	MF	1/43	1/3277	0.0131218	0.0723571
1	GO:0004883	glucocorticoid receptor activity	MF	1/43	1/3277	0.0131218	0.0723571
1	GO:0008413	8-oxo-7,8-dihydroguanosine triphosphate pyrophosphatase activity	MF	1/43	1/3277	0.0131218	0.0723571
1	GO:0008417	fucosyltransferase activity	MF	1/43	1/3277	0.0131218	0.0723571
1	GO:0047693	ATP diphosphatase activity	MF	1/43	1/3277	0.0131218	0.0723571
1	GO:0004861	cyclin-dependent protein serine/threonine kinase inhibitor activity	MF	1/43	1/3277	0.0131218	0.0723571
1	GO:0005402	cation:sugar symporter activity	MF	1/43	1/3277	0.0131218	0.0723571
1	GO:0036219	GTP diphosphatase activity	MF	1/43	1/3277	0.0131218	0.0723571
1	GO:0015295	solute:proton symporter activity	MF	1/43	1/3277	0.0131218	0.0723571
1	GO:0030172	troponin C binding	MF	1/43	1/3277	0.0131218	0.0723571
1	GO:0030547	receptor inhibitor activity	MF	1/43	1/3277	0.0131218	0.0723571
1	GO:0051119	sugar transmembrane transporter activity	MF	1/43	1/3277	0.0131218	0.0723571
1	GO:0008506	sucrose:proton symporter activity	MF	1/43	1/3277	0.0131218	0.0723571
1	GO:0015157	oligosaccharide transmembrane transporter activity	MF	1/43	1/3277	0.0131218	0.0723571
1	GO:0015154	disaccharide transmembrane transporter activity	MF	1/43	1/3277	0.0131218	0.0723571
1	GO:0035539	8-oxo-7,8-dihydrodeoxyguanosine triphosphate pyrophosphatase activity	MF	1/43	1/3277	0.0131218	0.0723571
1	GO:0071567	UFM1 hydrolase activity	MF	1/43	1/3277	0.0131218	0.0723571
3	GO:0000976	transcription regulatory region sequence-specific DNA binding	MF	3/43	39/3277	0.0138499	0.030034
2	GO:0005201	extracellular matrix structural constituent	MF	2/43	15/3277	0.0158492	0.0321988
3	GO:1990837	sequence-specific double-stranded DNA binding	MF	3/43	43/3277	0.0180365	0.035162
3	GO:0000975	regulatory region DNA binding	MF	3/43	45/3277	0.0203667	0.0389186
3	GO:0044212	transcription regulatory region DNA binding	MF	3/43	45/3277	0.0203667	0.0389186
3	GO:0001067	regulatory region nucleic acid binding	MF	3/43	45/3277	0.0203667	0.0389186
3	GO:0008234	cysteine-type peptidase activity	MF	3/43	48/3277	0.0241605	0.0439903
2	GO:0001228	transcriptional activator activity, RNA polymerase II transcription regulatory region sequence-specific binding	MF	2/43	19/3277	0.0249708	0.04303
1	GO:0099602	neurotransmitter receptor regulator activity	MF	1/43	2/3277	0.0260753	0.0433839
1	GO:0031013	troponin I binding	MF	1/43	2/3277	0.0260753	0.0433839
1	GO:0016538	cyclin-dependent protein serine/threonine kinase regulator activity	MF	1/43	2/3277	0.0260753	0.0433839
1	GO:0015144	carbohydrate transmembrane transporter activity	MF	1/43	2/3277	0.0260753	0.0433839
1	GO:0030548	acetylcholine receptor regulator activity	MF	1/43	2/3277	0.0260753	0.0433839
1	GO:0030545	receptor regulator activity	MF	1/43	2/3277	0.0260753	0.0433839
1	GO:0004012	phospholipid-translocating ATPase activity	MF	1/43	2/3277	0.0260753	0.0433839
1	GO:1901476	carbohydrate transporter activity	MF	1/43	2/3277	0.0260753	0.0433839
3	GO:0003690	double-stranded DNA binding	MF	3/43	51/3277	0.0283128	0.0359498
1	GO:0003707	steroid hormone receptor activity	MF	1/43	3/3277	0.0388627	0.0468781
1	GO:0047429	nucleoside-triphosphate diphosphatase activity	MF	1/43	3/3277	0.0388627	0.0468781
1	GO:0061578	Lys63-specific deubiquitinase activity	MF	1/43	3/3277	0.0388627	0.0468781
1	GO:0047372	acylglycerol lipase activity	MF	1/43	3/3277	0.0388627	0.0468781
2	GO:0019783	ubiquitin-like protein-specific protease activity	MF	2/43	25/3277	0.0416948	0.0434978

## Sheet: D150 KEGG
Table S7 GO and KEGG pathways enrichment analysis based on the DEPs of D150, D300 and D450
Protein Number	Pathway_ID	KEGG Description	Database	Ratio_in_study	Ratio_in_pop	P_value_uncorrected	P_value_corrected
2	gga00430	Taurine and hypotaurine metabolism	KEGG PATHWAY	2/157	2/2878	0.00295797	0.201142
1	gga00190	Oxidative phosphorylation	KEGG PATHWAY	1/157	92/2878	0.994735	0.994735
9	gga03040	Spliceosome	KEGG PATHWAY	9/157	81/2878	0.0302751	1
5	gga04260	Cardiac muscle contraction	KEGG PATHWAY	5/157	39/2878	0.0582537	1
2	gga04115	p53 signaling pathway	KEGG PATHWAY	2/157	11/2878	0.117747	1
5	gga05168	Herpes simplex infection	KEGG PATHWAY	5/157	51/2878	0.142405	1
3	gga00330	Arginine and proline metabolism	KEGG PATHWAY	3/157	25/2878	0.152712	1
3	gga04110	Cell cycle	KEGG PATHWAY	3/157	26/2878	0.166126	1
2	gga04514	Cell adhesion molecules (CAMs)	KEGG PATHWAY	2/157	16/2878	0.215972	1
3	gga03320	PPAR signaling pathway	KEGG PATHWAY	3/157	30/2878	0.222765	1
3	gga00480	Glutathione metabolism	KEGG PATHWAY	3/157	31/2878	0.237499	1
4	gga04261	Adrenergic signaling in cardiomyocytes	KEGG PATHWAY	4/157	46/2878	0.240409	1
1	gga00750	Vitamin B6 metabolism	KEGG PATHWAY	1/157	5/2878	0.244731	1
3	gga04114	Oocyte meiosis	KEGG PATHWAY	3/157	33/2878	0.267428	1
1	gga00770	Pantothenate and CoA biosynthesis	KEGG PATHWAY	1/157	6/2878	0.286004	1
1	gga03410	Base excision repair	KEGG PATHWAY	1/157	6/2878	0.286004	1
1	gga00565	Ether lipid metabolism	KEGG PATHWAY	1/157	6/2878	0.286004	1
1	gga04330	Notch signaling pathway	KEGG PATHWAY	1/157	6/2878	0.286004	1
2	gga00982	Drug metabolism - cytochrome P450	KEGG PATHWAY	2/157	23/2878	0.359853	1
2	gga04012	ErbB signaling pathway	KEGG PATHWAY	2/157	23/2878	0.359853	1
2	gga00980	Metabolism of xenobiotics by cytochrome P450	KEGG PATHWAY	2/157	23/2878	0.359853	1
2	gga04933	AGE-RAGE signaling pathway in diabetic complications	KEGG PATHWAY	2/157	24/2878	0.379869	1
3	gga04020	Calcium signaling pathway	KEGG PATHWAY	3/157	41/2878	0.389181	1
2	gga00051	Fructose and mannose metabolism	KEGG PATHWAY	2/157	25/2878	0.399622	1
2	gga00270	Cysteine and methionine metabolism	KEGG PATHWAY	2/157	26/2878	0.41908	1
4	gga04145	Phagosome	KEGG PATHWAY	4/157	61/2878	0.428424	1
1	gga00590	Arachidonic acid metabolism	KEGG PATHWAY	1/157	10/2878	0.429856	1
2	gga04540	Gap junction	KEGG PATHWAY	2/157	27/2878	0.438217	1
4	gga04010	MAPK signaling pathway	KEGG PATHWAY	4/157	65/2878	0.477743	1
3	gga04210	Apoptosis	KEGG PATHWAY	3/157	49/2878	0.505755	1
1	gga01210	2-Oxocarboxylic acid metabolism	KEGG PATHWAY	1/157	13/2878	0.518485	1
1	gga00040	Pentose and glucuronate interconversions	KEGG PATHWAY	1/157	13/2878	0.518485	1
4	gga04810	Regulation of actin cytoskeleton	KEGG PATHWAY	4/157	69/2878	0.525389	1
1	gga00510	N-Glycan biosynthesis	KEGG PATHWAY	1/157	14/2878	0.544872	1
1	gga04350	TGF-beta signaling pathway	KEGG PATHWAY	1/157	14/2878	0.544872	1
2	gga03015	mRNA surveillance pathway	KEGG PATHWAY	2/157	35/2878	0.577633	1
1	gga00562	Inositol phosphate metabolism	KEGG PATHWAY	1/157	16/2878	0.593411	1
1	gga04070	Phosphatidylinositol signaling system	KEGG PATHWAY	1/157	16/2878	0.593411	1
1	gga04370	VEGF signaling pathway	KEGG PATHWAY	1/157	16/2878	0.593411	1
1	gga00410	beta-Alanine metabolism	KEGG PATHWAY	1/157	18/2878	0.636803	1
1	gga00260	Glycine, serine and threonine metabolism	KEGG PATHWAY	1/157	18/2878	0.636803	1
1	gga00052	Galactose metabolism	KEGG PATHWAY	1/157	20/2878	0.675591	1
1	gga00561	Glycerolipid metabolism	KEGG PATHWAY	1/157	20/2878	0.675591	1
1	gga03008	Ribosome biogenesis in eukaryotes	KEGG PATHWAY	1/157	21/2878	0.693412	1
1	gga00250	Alanine, aspartate and glutamate metabolism	KEGG PATHWAY	1/157	23/2878	0.726187	1
1	gga00564	Glycerophospholipid metabolism	KEGG PATHWAY	1/157	23/2878	0.726187	1
1	gga00240	Pyrimidine metabolism	KEGG PATHWAY	1/157	25/2878	0.755479	1
1	gga00640	Propanoate metabolism	KEGG PATHWAY	1/157	26/2878	0.768935	1
1	gga00520	Amino sugar and nucleotide sugar metabolism	KEGG PATHWAY	1/157	27/2878	0.781655	1
1	gga00020	Citrate cycle (TCA cycle)	KEGG PATHWAY	1/157	28/2878	0.793679	1
3	gga04510	Focal adhesion	KEGG PATHWAY	3/157	76/2878	0.794484	1
1	gga00620	Pyruvate metabolism	KEGG PATHWAY	1/157	29/2878	0.805044	1
1	gga04512	ECM-receptor interaction	KEGG PATHWAY	1/157	30/2878	0.815788	1
2	gga00230	Purine metabolism	KEGG PATHWAY	2/157	57/2878	0.827595	1
2	gga04910	Insulin signaling pathway	KEGG PATHWAY	2/157	57/2878	0.827595	1
1	gga05132	Salmonella infection	KEGG PATHWAY	1/157	34/2878	0.853189	1
3	gga03013	RNA transport	KEGG PATHWAY	3/157	86/2878	0.858381	1
2	gga04530	Tight junction	KEGG PATHWAY	2/157	62/2878	0.861592	1
1	gga00280	Valine, leucine and isoleucine degradation	KEGG PATHWAY	1/157	40/2878	0.895611	1
1	gga04142	Lysosome	KEGG PATHWAY	1/157	46/2878	0.92583	1
1	gga04140	Autophagy - animal	KEGG PATHWAY	1/157	47/2878	0.929942	1
1	gga01230	Biosynthesis of amino acids	KEGG PATHWAY	1/157	47/2878	0.929942	1
1	gga00010	Glycolysis / Gluconeogenesis	KEGG PATHWAY	1/157	47/2878	0.929942	1
3	gga04144	Endocytosis	KEGG PATHWAY	3/157	108/2878	0.941477	1
1	gga04150	mTOR signaling pathway	KEGG PATHWAY	1/157	52/2878	0.947341	1
2	gga04141	Protein processing in endoplasmic reticulum	KEGG PATHWAY	2/157	98/2878	0.974492	1
2	gga03010	Ribosome	KEGG PATHWAY	2/157	99/2878	0.975715	1
1	gga01200	Carbon metabolism	KEGG PATHWAY	1/157	85/2878	0.992103	1

## Sheet: D300 KEGG
Table S7 GO and KEGG pathways enrichment analysis based on the DEPs of D150, D300 and D450
Protein Number	Pathway_ID	KEGG Description	Database	Ratio_in_study	Ratio_in_pop	P_value_uncorrected	P_value_corrected
2	gga04933	AGE-RAGE signaling pathway in diabetic complications	KEGG PATHWAY	2022-02-10	24/2878	0.00287993	0.0345591
1	gga00120	Primary bile acid biosynthesis	KEGG PATHWAY	2022-01-10	7/2878	0.0240952	0.144571
1	gga04261	Adrenergic signaling in cardiomyocytes	KEGG PATHWAY	2022-01-10	46/2878	0.14903	0.223546
1	gga04621	NOD-like receptor signaling pathway	KEGG PATHWAY	2022-01-10	43/2878	0.139958	0.239929
1	gga04914	Progesterone-mediated oocyte maturation	KEGG PATHWAY	2022-01-10	19/2878	0.0641884	0.256754
1	gga04530	Tight junction	KEGG PATHWAY	2022-01-10	62/2878	0.195976	0.261302
1	gga04146	Peroxisome	KEGG PATHWAY	2022-01-10	41/2878	0.133862	0.267724
1	gga03040	Spliceosome	KEGG PATHWAY	2022-01-10	81/2878	0.248689	0.271297
1	gga04510	Focal adhesion	KEGG PATHWAY	2022-01-10	76/2878	0.235128	0.282153
1	gga04141	Protein processing in endoplasmic reticulum	KEGG PATHWAY	2022-01-10	98/2878	0.293194	0.293194
1	gga04512	ECM-receptor interaction	KEGG PATHWAY	2022-01-10	30/2878	0.0996316	0.298895
1	gga04260	Cardiac muscle contraction	KEGG PATHWAY	2022-01-10	39/2878	0.127727	0.306544

## Sheet: D450 KEGG
Table S7 GO and KEGG pathways enrichment analysis based on the DEPs of D150, D300 and D450
Protein Number	Pathway_ID	KEGG Description	Database	Ratio_in_study	Ratio_in_pop	P_value_uncorrected	P_value_corrected
3	gga04110	Cell cycle	KEGG PATHWAY	3/35	26/2878	0.00353796	0.102601
1	gga00601	Glycosphingolipid biosynthesis - lacto and neolacto series	KEGG PATHWAY	1/35	1/2878	0.0121612	0.176338
1	gga04672	Intestinal immune network for IgA production	KEGG PATHWAY	1/35	2/2878	0.0241787	0.233728
2	gga04933	AGE-RAGE signaling pathway in diabetic complications	KEGG PATHWAY	2/35	24/2878	0.033544	0.243194
2	gga04512	ECM-receptor interaction	KEGG PATHWAY	2/35	30/2878	0.0505296	0.244227
1	gga04060	Cytokine-cytokine receptor interaction	KEGG PATHWAY	1/35	5/2878	0.0593853	0.246025
1	gga04320	Dorso-ventral axis formation	KEGG PATHWAY	1/35	6/2878	0.0708443	0.25681
1	gga04080	Neuroactive ligand-receptor interaction	KEGG PATHWAY	1/35	6/2878	0.0708443	0.25681
1	gga01040	Biosynthesis of unsaturated fatty acids	KEGG PATHWAY	1/35	9/2878	0.104413	0.275272
2	gga03018	RNA degradation	KEGG PATHWAY	2/35	29/2878	0.0475173	0.2756
3	gga00190	Oxidative phosphorylation	KEGG PATHWAY	3/35	92/2878	0.099295	0.287955
1	gga04350	TGF-beta signaling pathway	KEGG PATHWAY	1/35	14/2878	0.157761	0.381256
1	gga00561	Glycerolipid metabolism	KEGG PATHWAY	1/35	20/2878	0.217712	0.420909
2	gga04510	Focal adhesion	KEGG PATHWAY	2/35	76/2878	0.235768	0.427329
1	gga04914	Progesterone-mediated oocyte maturation	KEGG PATHWAY	1/35	19/2878	0.208016	0.430891
1	gga03060	Protein export	KEGG PATHWAY	1/35	18/2878	0.198204	0.442147
1	gga01212	Fatty acid metabolism	KEGG PATHWAY	1/35	27/2878	0.282424	0.481782
1	gga04114	Oocyte meiosis	KEGG PATHWAY	1/35	33/2878	0.333727	0.537672
1	gga04068	FoxO signaling pathway	KEGG PATHWAY	1/35	33/2878	0.333727	0.537672
1	gga04260	Cardiac muscle contraction	KEGG PATHWAY	1/35	39/2878	0.38146	0.553117
1	gga05168	Herpes simplex infection	KEGG PATHWAY	1/35	51/2878	0.467165	0.564491
1	gga01230	Biosynthesis of amino acids	KEGG PATHWAY	1/35	47/2878	0.439965	0.579954
1	gga00010	Glycolysis / Gluconeogenesis	KEGG PATHWAY	1/35	47/2878	0.439965	0.579954
1	gga04120	Ubiquitin mediated proteolysis	KEGG PATHWAY	1/35	45/2878	0.425864	0.588098
1	gga04010	MAPK signaling pathway	KEGG PATHWAY	1/35	65/2878	0.552625	0.641045
1	gga01200	Carbon metabolism	KEGG PATHWAY	1/35	85/2878	0.652023	0.700321
1	gga03040	Spliceosome	KEGG PATHWAY	1/35	81/2878	0.634037	0.707195
1	gga03010	Ribosome	KEGG PATHWAY	1/35	99/2878	0.708461	0.733763
1	gga04144	Endocytosis	KEGG PATHWAY	1/35	108/2878	0.739933	0.739933
